# Supplementary material for: Crystal structure and Hirshfeld surface analysis of 2-(1H-indol-3-yl)ethanaminium acetate hemihydrate
Source: Acta Crystallogr E Crystallogr Commun. 2019 Mar 15;75(Pt 4):451–5. doi: 10.1107/S2056989019003347 (PMC6509690; doi:10.1107/S2056989019003347)
Supplement: Supplementary file 1 [file e-75-00451-sup1.cif]

##############################################################################
#                                                                            #
# This CIF contains the data in a paper accepted for publication in          #
# Acta Crystallographica Section E. It conforms to the requirements of       #
# Notes for Authors for Acta Crystallographica Section E, and has been       #
# peer reviewed under the auspices of the IUCr Commission on Journals.       #
#                                                                            #
# Full details of the Crystallographic Information File format               #
# are given in the paper "The Crystallographic Information File (CIF):       #
# a New Standard Archive File for Crystallography" by S. R. Hall, F. H.      #
# Allen and I. D. Brown [Acta Cryst. (1991), A47, 655-685].                  #
#                                                                            #
# The current version of the core CIF dictionary is obtainable from          #
# ftp://ftp.iucr.org/pub/cif_core.dic.                                       #
#                                                                            #
# Software is freely available for graphical display of the structure(s)     #
# in this CIF. For information consult the CIF software page                 #
# http://www.iucr.org/resources/cif/software.                                #
#                                                                            #
# This file may be used for bona fide research purposes within the           #
# scientific community so long as proper attribution is given to the journal # 
# article from which it was obtained.                                        #
#                                                                            #
##############################################################################
data_global
_audit_creation_method     'form.cif (version 2.0)'
_journal_data_validation_number     ?
_journal_date_recd_electronic     2019-02-12
_journal_date_accepted     2019-03-08
_journal_name_full     'Acta Crystallographica, Section E'
_journal_year     2019
_journal_volume     75
_journal_issue      4
_journal_page_first     451
_journal_page_last     455
_journal_paper_category     GO
_journal_paper_doi     10.1107/S2056989019003347
_journal_coeditor_code     SU5480
_publ_contact_author_name     'Kasthuri Balasubramani'
_publ_contact_author_address
;
Department of Chemistry
Government Arts College (Autonomous)
Thanthonimalai
Karur
Tamil Nadu
India
;
_publ_contact_author_email     manavaibala@gmail.com
_publ_contact_author_fax     ?
_publ_contact_author_phone     ?
_publ_section_title
;
Crystal structure and Hirshfeld surface analysis of
2-(1<i>H</i>-indol-3-yl)ethanaminium acetate hemihydrate
;
loop_
    _publ_author_name
    _publ_author_footnote
    _publ_author_address
    'Balakrishnan Rajeswari' ?
;
PG and Research Department of Chemistry
Seethalakshmi Ramaswamy College
Tiruchirappalli-2
Tamil Nadu
India
;
    'Radhakrishnan Santhi' ?
;
PG and Research Department of Chemistry
Seethalakshmi Ramaswamy College
Tiruchirappalli-2
Tamil Nadu
India
;
    'Palaniyappan Sivajeyanthi' ?
;
Department of Chemistry
Government Arts College (Autonomous)
Thanthonimalai
Karur 639 005
Tamil Nadu
India
;
    'Kasthuri Balasubramani' ?
;
Department of Chemistry
Government Arts College (Autonomous)
Thanthonimalai
Karur 639 005
Tamil Nadu
India
;
_publ_section_synopsis
;
The title molecular salt crystallized with four
2-(1<i>H</i>-indol-3-yl)ethanaminium cations and four acetate anions in the
asymmetric unit, together with two water molecules of crystallization.
;
data_I
_audit_creation_method     'SHELXL-2018/3'
_database_code_depnum_ccdc_archive     'CCDC 1579740'
_chemical_name_systematic
;
2-(1<i>H</i>-Indol-3-yl)ethanaminium acetate hemihydrate
;
_chemical_name_common     ?
_chemical_formula_moiety     'C10 H13 N2 +, C2 H3 O2 -, 0.5(H2 O)'
_chemical_formula_sum     'C12 H17 N2 O2.50'
_chemical_formula_iupac     'C10 H13 N2 +, C2 H3 O2 -, 0.5H2 O'
_chemical_formula_weight     229.27
_chemical_melting_point     ?
_space_group_crystal_system     triclinic
_space_group_name_H-M_alt     'P -1'
_space_group_name_Hall     '-P 1'
loop_
    _space_group_symop_operation_xyz
    'x, y, z'
    '-x, -y, -z'
_cell_length_a     10.8328(2)
_cell_length_b     13.2452(2)
_cell_length_c     18.1426(3)
_cell_angle_alpha     111.2760(10)
_cell_angle_beta     90.1820(10)
_cell_angle_gamma     90.1250(10)
_cell_volume     2425.70(7)
_cell_formula_units_Z     8
_cell_measurement_reflns_used     9851
_cell_measurement_theta_min     3.58
_cell_measurement_theta_max     72.36
_cell_measurement_temperature     296(2)
_exptl_crystal_description     needle
_exptl_crystal_colour     yellow
_exptl_crystal_size_max     0.100
_exptl_crystal_size_mid     0.100
_exptl_crystal_size_min     0.050
_exptl_crystal_density_diffrn     1.256
_exptl_crystal_density_meas     ?
_exptl_crystal_density_method     ?
_exptl_crystal_F_000     984
_exptl_absorpt_coefficient_mu     0.724
_exptl_absorpt_correction_type     multi-scan
_exptl_absorpt_process_details
;
(SADABS; Bruker, 2016)
;
_exptl_absorpt_correction_T_min     0.7051
_exptl_absorpt_correction_T_max     0.7536
_diffrn_ambient_temperature     296(2)
_diffrn_radiation_type     CuK\a
_diffrn_radiation_wavelength     1.54178
_diffrn_radiation_source     'micro-focus sealed tube'
_diffrn_measurement_device_type     'Bruker Kappa APEXIII CMOS'
_diffrn_measurement_method     '\w and \f scan'
_diffrn_detector_area_resol_mean     ?
_diffrn_reflns_number     49248
_diffrn_reflns_av_R_equivalents     0.0691
_diffrn_reflns_av_unetI/netI     0.0440
_diffrn_reflns_theta_min     2.614
_diffrn_reflns_theta_max     72.626
_diffrn_reflns_theta_full     67.679
_diffrn_measured_fraction_theta_max     0.978
_diffrn_measured_fraction_theta_full     0.988
_diffrn_reflns_limit_h_min     -13
_diffrn_reflns_limit_h_max     13
_diffrn_reflns_limit_k_min     -16
_diffrn_reflns_limit_k_max     15
_diffrn_reflns_limit_l_min     -21
_diffrn_reflns_limit_l_max     22
_refine_special_details
;
Refined as a 2-component twin.
BASF = 0.074(1)
;
_reflns_number_total     9420
_reflns_number_gt     6239
_reflns_threshold_expression     'I > 2\s(I)'
_refine_ls_structure_factor_coef     Fsqd
_refine_ls_matrix_type     full
_refine_ls_R_factor_all     0.0934
_refine_ls_R_factor_gt     0.0535
_refine_ls_wR_factor_gt     0.1212
_refine_ls_wR_factor_ref     0.1420
_refine_ls_goodness_of_fit_ref     1.056
_refine_ls_restrained_S_all     1.056
_refine_ls_number_reflns     9420
_refine_ls_number_parameters     620
_refine_ls_number_restraints     0
_refine_ls_hydrogen_treatment     mixed
_refine_ls_weighting_scheme     calc
_refine_ls_weighting_details
              'w=1/[\s^2^(Fo^2^)+(0.0577P)^2^+0.6703P] where P=(Fo^2^+2Fc^2^)/3'
_atom_sites_solution_hydrogens     mixed
_atom_sites_solution_primary     direct
_atom_sites_solution_secondary     difmap
_refine_ls_shift/su_max     0.001
_refine_ls_shift/su_mean     0.000
_refine_diff_density_max     0.221
_refine_diff_density_min     -0.230
_refine_ls_extinction_method     none
_refine_ls_extinction_coef     .
loop_
    _atom_type_symbol
    _atom_type_description
    _atom_type_scat_dispersion_real
    _atom_type_scat_dispersion_imag
    _atom_type_scat_source
    'C' 'C' 0.0181 0.0091
                         'International Tables Vol C Tables 4.2.6.8 and 6.1.1.4'
    'H' 'H' 0.0000 0.0000
                         'International Tables Vol C Tables 4.2.6.8 and 6.1.1.4'
    'N' 'N' 0.0311 0.0180
                         'International Tables Vol C Tables 4.2.6.8 and 6.1.1.4'
    'O' 'O' 0.0492 0.0322
                         'International Tables Vol C Tables 4.2.6.8 and 6.1.1.4'
_computing_data_collection
;
APEX3 (Bruker, 2016)
;
_computing_cell_refinement
;
SAINT (Bruker, 2016)
;
_computing_data_reduction
;
SAINT/XPREP (Bruker, 2016)
;
_computing_structure_solution
;
SHELXL2018 (Sheldrick, 2015a)
;
_computing_structure_refinement
;
SHELXL2018 (Sheldrick, 2015b)
;
_computing_molecular_graphics
;
PLATON (Spek, 2009)
;
_computing_publication_material
;
SHELXL2018 (Sheldrick, 2015b) and PLATON (Spek, 2009)
;
loop_
    _atom_site_type_symbol
    _atom_site_label
    _atom_site_fract_x
    _atom_site_fract_y
    _atom_site_fract_z
    _atom_site_U_iso_or_equiv
    _atom_site_adp_type
    _atom_site_calc_flag
    _atom_site_occupancy
    _atom_site_disorder_assembly
    _atom_site_disorder_group
    N N1 0.7460(2) 0.15380(15) 0.30549(12) 0.0469(5) Uani d 1 . .
    H H1N 0.712448 0.108918 0.323851 0.056 Uiso calc 1 . .
    N N2 0.58562(19) 0.36678(15) 0.18666(11) 0.0417(5) Uani d 1 . .
    H H2AN 0.556481 0.300879 0.159185 0.063 Uiso calc 1 . .
    H H2BN 0.540279 0.416060 0.176314 0.063 Uiso calc 1 . .
    H H2CN 0.582104 0.378500 0.238110 0.063 Uiso calc 1 . .
    C C1 0.7162(2) 0.3750(2) 0.16382(15) 0.0485(6) Uani d 1 . .
    H H1A 0.756250 0.434967 0.204862 0.058 Uiso calc 1 . .
    H H1B 0.717643 0.389992 0.115316 0.058 Uiso calc 1 . .
    C C2 0.7870(3) 0.2718(2) 0.15173(14) 0.0478(6) Uani d 1 . .
    H H2A 0.749936 0.213332 0.108028 0.057 Uiso calc 1 . .
    H H2B 0.871094 0.281055 0.137000 0.057 Uiso calc 1 . .
    C C3 0.7902(2) 0.23981(17) 0.22285(13) 0.0370(5) Uani d 1 . .
    C C4 0.7217(2) 0.16035(18) 0.23366(14) 0.0427(6) Uani d 1 . .
    H H4 0.665741 0.116330 0.196956 0.051 Uiso calc 1 . .
    C C5 0.8327(2) 0.23072(18) 0.34366(14) 0.0393(5) Uani d 1 . .
    C C6 0.8882(3) 0.2558(2) 0.41718(15) 0.0511(7) Uani d 1 . .
    H H6 0.867764 0.218304 0.449981 0.061 Uiso calc 1 . .
    C C7 0.9740(3) 0.3378(2) 0.44000(17) 0.0581(7) Uani d 1 . .
    H H7 1.011505 0.356765 0.489394 0.070 Uiso calc 1 . .
    C C8 1.0061(3) 0.3931(2) 0.39045(17) 0.0594(7) Uani d 1 . .
    H H8 1.065694 0.447436 0.407008 0.071 Uiso calc 1 . .
    C C9 0.9515(2) 0.3691(2) 0.31801(16) 0.0500(6) Uani d 1 . .
    H H9 0.973393 0.406875 0.285679 0.060 Uiso calc 1 . .
    C C10 0.8626(2) 0.28713(17) 0.29309(14) 0.0378(5) Uani d 1 . .
    N N3 0.2703(2) 0.33098(16) 0.69103(13) 0.0488(5) Uani d 1 . .
    H H3N 0.303553 0.371522 0.668745 0.059 Uiso calc 1 . .
    N N4 0.4274(2) 0.13833(15) 0.82987(12) 0.0486(5) Uani d 1 . .
    H H4AN 0.432242 0.124335 0.778135 0.073 Uiso calc 1 . .
    H H4BN 0.469902 0.088765 0.841737 0.073 Uiso calc 1 . .
    H H4CN 0.458857 0.203729 0.856258 0.073 Uiso calc 1 . .
    C C11 0.2965(3) 0.13525(19) 0.85230(15) 0.0477(6) Uani d 1 . .
    H H11A 0.292666 0.126283 0.902982 0.057 Uiso calc 1 . .
    H H11B 0.256054 0.073273 0.813351 0.057 Uiso calc 1 . .
    C C12 0.2288(3) 0.2371(2) 0.85778(14) 0.0498(7) Uani d 1 . .
    H H12A 0.144212 0.231717 0.873460 0.060 Uiso calc 1 . .
    H H12B 0.266920 0.298267 0.898861 0.060 Uiso calc 1 . .
    C C13 0.2276(2) 0.25876(17) 0.78232(14) 0.0398(6) Uani d 1 . .
    C C14 0.2985(2) 0.33206(18) 0.76495(15) 0.0461(6) Uani d 1 . .
    H H14 0.357747 0.376541 0.798494 0.055 Uiso calc 1 . .
    C C15 0.1806(2) 0.25507(18) 0.65849(14) 0.0411(6) Uani d 1 . .
    C C16 0.1220(3) 0.2242(2) 0.58509(16) 0.0568(7) Uani d 1 . .
    H H16 0.143241 0.255170 0.548317 0.068 Uiso calc 1 . .
    C C17 0.0315(3) 0.1463(3) 0.56926(18) 0.0677(9) Uani d 1 . .
    H H17 -0.009486 0.124404 0.520839 0.081 Uiso calc 1 . .
    C C18 -0.0002(3) 0.0995(2) 0.62359(18) 0.0654(8) Uani d 1 . .
    H H18 -0.062175 0.047218 0.611065 0.078 Uiso calc 1 . .
    C C19 0.0581(3) 0.1290(2) 0.69548(16) 0.0522(7) Uani d 1 . .
    H H19 0.036057 0.096834 0.731362 0.063 Uiso calc 1 . .
    C C20 0.1507(2) 0.20764(18) 0.71446(13) 0.0383(5) Uani d 1 . .
    N N5 0.2644(2) -0.14717(15) 0.19676(12) 0.0475(5) Uani d 1 . .
    H H5N 0.296545 -0.210710 0.177804 0.057 Uiso calc 1 . .
    N N6 0.4361(2) 0.18460(15) 0.32742(12) 0.0474(5) Uani d 1 . .
    H H6AN 0.461588 0.161044 0.365009 0.071 Uiso calc 1 . .
    H H6BN 0.480121 0.242580 0.329878 0.071 Uiso calc 1 . .
    H H6CN 0.446204 0.132574 0.280243 0.071 Uiso calc 1 . .
    C C21 0.3040(2) 0.21386(18) 0.33925(15) 0.0467(6) Uani d 1 . .
    H H21A 0.272952 0.227723 0.293620 0.056 Uiso calc 1 . .
    H H21B 0.295285 0.279873 0.385235 0.056 Uiso calc 1 . .
    C C22 0.2279(3) 0.12453(19) 0.35085(14) 0.0493(6) Uani d 1 . .
    H H22A 0.261412 0.109324 0.395359 0.059 Uiso calc 1 . .
    H H22B 0.144073 0.150151 0.364031 0.059 Uiso calc 1 . .
    C C23 0.2246(2) 0.02147(17) 0.28001(14) 0.0396(5) Uani d 1 . .
    C C24 0.2920(2) -0.06968(19) 0.26856(15) 0.0444(6) Uani d 1 . .
    H H24 0.348676 -0.077948 0.304533 0.053 Uiso calc 1 . .
    C C25 0.1777(2) -0.10725(18) 0.16006(14) 0.0410(6) Uani d 1 . .
    C C26 0.1195(3) -0.1548(2) 0.08716(16) 0.0547(7) Uani d 1 . .
    H H26 0.138459 -0.225136 0.054130 0.066 Uiso calc 1 . .
    C C27 0.0334(3) -0.0951(2) 0.06532(18) 0.0649(8) Uani d 1 . .
    H H27 -0.006303 -0.125367 0.016656 0.078 Uiso calc 1 . .
    C C28 0.0043(3) 0.0098(3) 0.11456(19) 0.0646(8) Uani d 1 . .
    H H28 -0.055184 0.048063 0.098487 0.077 Uiso calc 1 . .
    C C29 0.0618(3) 0.0581(2) 0.18678(17) 0.0531(7) Uani d 1 . .
    H H29 0.041862 0.128457 0.219234 0.064 Uiso calc 1 . .
    C C30 0.1508(2) -0.00045(17) 0.21039(14) 0.0392(5) Uani d 1 . .
    N N7 0.2593(2) 0.35813(15) 0.18889(13) 0.0482(5) Uani d 1 . .
    H H7N 0.294125 0.296121 0.167137 0.058 Uiso calc 1 . .
    N N8 0.40770(19) 0.69036(15) 0.32048(11) 0.0430(5) Uani d 1 . .
    H H8AN 0.438094 0.640145 0.337327 0.065 Uiso calc 1 . .
    H H8BN 0.453345 0.750285 0.339608 0.065 Uiso calc 1 . .
    H H8CN 0.409079 0.665847 0.267862 0.065 Uiso calc 1 . .
    C C31 0.2781(3) 0.71517(19) 0.34835(15) 0.0483(6) Uani d 1 . .
    H H31A 0.233100 0.740203 0.311949 0.058 Uiso calc 1 . .
    H H31B 0.278233 0.773101 0.399827 0.058 Uiso calc 1 . .
    C C32 0.2130(3) 0.6172(2) 0.35426(14) 0.0498(6) Uani d 1 . .
    H H32A 0.252725 0.597867 0.395266 0.060 Uiso calc 1 . .
    H H32B 0.128300 0.636587 0.370354 0.060 Uiso calc 1 . .
    C C33 0.2123(2) 0.51998(17) 0.27897(13) 0.0375(5) Uani d 1 . .
    C C34 0.2853(2) 0.43123(19) 0.26256(15) 0.0448(6) Uani d 1 . .
    H H34 0.344421 0.421696 0.296698 0.054 Uiso calc 1 . .
    C C35 0.1695(2) 0.39916(18) 0.15541(14) 0.0398(5) Uani d 1 . .
    C C36 0.1129(3) 0.3559(2) 0.08117(15) 0.0531(7) Uani d 1 . .
    H H36 0.136157 0.288782 0.044803 0.064 Uiso calc 1 . .
    C C37 0.0219(3) 0.4157(3) 0.06369(17) 0.0623(8) Uani d 1 . .
    H H37 -0.017469 0.388519 0.014738 0.075 Uiso calc 1 . .
    C C38 -0.0125(3) 0.5161(2) 0.11781(17) 0.0601(7) Uani d 1 . .
    H H38 -0.074693 0.554782 0.104500 0.072 Uiso calc 1 . .
    C C39 0.0436(2) 0.5595(2) 0.19055(16) 0.0495(6) Uani d 1 . .
    H H39 0.019483 0.626784 0.226234 0.059 Uiso calc 1 . .
    C C40 0.1370(2) 0.50153(17) 0.21034(13) 0.0357(5) Uani d 1 . .
    O O1 0.54686(17) 0.38518(13) 0.34369(10) 0.0480(4) Uani d 1 . .
    O O2 0.56930(18) 0.56213(13) 0.38279(11) 0.0557(5) Uani d 1 . .
    C C41 0.5852(2) 0.47330(18) 0.39205(13) 0.0359(5) Uani d 1 . .
    C C42 0.6554(3) 0.4733(2) 0.46310(15) 0.0605(8) Uani d 1 . .
    H H42A 0.635115 0.537044 0.507692 0.091 Uiso calc 1 . .
    H H42B 0.742370 0.472921 0.452932 0.091 Uiso calc 1 . .
    H H42C 0.633916 0.410031 0.474307 0.091 Uiso calc 1 . .
    O O3 0.46376(17) 0.12110(13) 0.60828(10) 0.0495(4) Uani d 1 . .
    O O4 0.40630(17) 0.01048(13) 0.66873(9) 0.0482(4) Uani d 1 . .
    C C43 0.4023(2) 0.04290(16) 0.61187(13) 0.0350(5) Uani d 1 . .
    C C44 0.3194(3) -0.0161(2) 0.54327(14) 0.0501(6) Uani d 1 . .
    H H44A 0.341903 0.002369 0.498563 0.075 Uiso calc 1 . .
    H H44B 0.235268 0.004489 0.557315 0.075 Uiso calc 1 . .
    H H44C 0.327943 -0.092742 0.530034 0.075 Uiso calc 1 . .
    O O5 0.46117(17) 0.04508(13) 0.16035(10) 0.0478(4) Uani d 1 . .
    O O6 0.42758(18) 0.18212(13) 0.12116(11) 0.0572(5) Uani d 1 . .
    C C45 0.4181(2) 0.08336(17) 0.11236(13) 0.0368(5) Uani d 1 . .
    C C46 0.3498(3) 0.0099(2) 0.04132(15) 0.0581(7) Uani d 1 . .
    H H46A 0.371962 0.027056 -0.004017 0.087 Uiso calc 1 . .
    H H46B 0.262618 0.019558 0.050183 0.087 Uiso calc 1 . .
    H H46C 0.371140 -0.063933 0.032166 0.087 Uiso calc 1 . .
    O O7 0.40477(17) 0.66077(12) 0.16375(9) 0.0493(5) Uani d 1 . .
    O O8 0.46056(17) 0.48909(12) 0.11445(10) 0.0497(5) Uani d 1 . .
    C C47 0.4017(2) 0.56810(17) 0.11097(13) 0.0341(5) Uani d 1 . .
    C C48 0.3219(3) 0.5520(2) 0.03979(14) 0.0508(7) Uani d 1 . .
    H H48A 0.326314 0.615251 0.025871 0.076 Uiso calc 1 . .
    H H48B 0.238031 0.540220 0.051669 0.076 Uiso calc 1 . .
    H H48C 0.350369 0.490185 -0.003708 0.076 Uiso calc 1 . .
    O O9 0.4626(3) 0.2741(2) 0.00169(13) 0.0817(8) Uani d 1 . .
    H H9A 0.455(4) 0.342(4) 0.033(3) 0.136(18) Uiso d 1 . .
    H H9B 0.449(4) 0.238(3) 0.032(2) 0.107(15) Uiso d 1 . .
    O O10 0.4565(3) 0.2236(2) 0.49644(13) 0.0767(7) Uani d 1 . .
    H H10A 0.447(3) 0.187(3) 0.527(2) 0.094(12) Uiso d 1 . .
    H H10B 0.442(3) 0.288(3) 0.527(2) 0.091(13) Uiso d 1 . .
loop_
    _atom_site_aniso_label
    _atom_site_aniso_U_11
    _atom_site_aniso_U_22
    _atom_site_aniso_U_33
    _atom_site_aniso_U_12
    _atom_site_aniso_U_13
    _atom_site_aniso_U_23
    N1 0.0499(14) 0.0404(11) 0.0599(14) -0.0059(9) -0.0003(10) 0.0296(10)
    N2 0.0536(14) 0.0351(10) 0.0381(11) 0.0032(9) -0.0046(9) 0.0154(9)
    C1 0.0576(18) 0.0490(14) 0.0486(15) -0.0009(12) 0.0012(12) 0.0294(12)
    C2 0.0546(18) 0.0465(14) 0.0435(14) 0.0068(12) 0.0079(12) 0.0175(12)
    C3 0.0398(15) 0.0313(11) 0.0418(13) 0.0062(9) 0.0053(10) 0.0152(10)
    C4 0.0428(16) 0.0356(12) 0.0492(15) -0.0014(10) -0.0028(11) 0.0148(11)
    C5 0.0368(15) 0.0351(12) 0.0501(14) 0.0036(10) 0.0040(11) 0.0204(11)
    C6 0.0561(19) 0.0534(16) 0.0516(16) 0.0062(13) 0.0005(13) 0.0280(13)
    C7 0.052(2) 0.0632(18) 0.0568(17) 0.0035(14) -0.0099(13) 0.0194(14)
    C8 0.054(2) 0.0535(16) 0.0666(19) -0.0137(13) -0.0072(14) 0.0170(14)
    C9 0.0482(18) 0.0444(14) 0.0597(17) -0.0087(11) 0.0045(13) 0.0218(13)
    C10 0.0367(14) 0.0324(12) 0.0463(13) 0.0047(9) 0.0071(10) 0.0169(10)
    N3 0.0525(15) 0.0417(12) 0.0615(14) -0.0002(10) 0.0090(11) 0.0296(10)
    N4 0.0584(15) 0.0350(11) 0.0520(13) 0.0050(9) -0.0072(10) 0.0154(9)
    C11 0.0624(19) 0.0430(14) 0.0420(14) 0.0011(12) 0.0011(12) 0.0207(11)
    C12 0.0600(19) 0.0484(15) 0.0400(14) 0.0129(12) 0.0065(12) 0.0148(12)
    C13 0.0430(15) 0.0322(12) 0.0437(13) 0.0099(10) 0.0051(11) 0.0131(10)
    C14 0.0462(17) 0.0324(12) 0.0577(16) 0.0029(10) -0.0016(12) 0.0138(11)
    C15 0.0401(15) 0.0390(13) 0.0482(14) 0.0084(10) 0.0069(11) 0.0208(11)
    C16 0.059(2) 0.0687(19) 0.0502(16) 0.0180(15) 0.0014(13) 0.0307(14)
    C17 0.054(2) 0.078(2) 0.0608(19) 0.0103(16) -0.0148(15) 0.0130(16)
    C18 0.050(2) 0.0666(19) 0.071(2) -0.0087(14) -0.0037(15) 0.0148(16)
    C19 0.0457(18) 0.0509(15) 0.0606(17) -0.0052(12) 0.0125(13) 0.0210(13)
    C20 0.0366(15) 0.0358(12) 0.0430(13) 0.0066(10) 0.0087(10) 0.0149(10)
    N5 0.0509(14) 0.0278(10) 0.0604(14) 0.0041(9) -0.0006(10) 0.0121(10)
    N6 0.0567(15) 0.0351(11) 0.0529(13) -0.0059(9) -0.0018(10) 0.0192(10)
    C21 0.0594(19) 0.0310(12) 0.0456(14) 0.0023(11) 0.0013(12) 0.0089(11)
    C22 0.0552(18) 0.0466(14) 0.0426(14) -0.0015(12) 0.0104(12) 0.0119(12)
    C23 0.0427(15) 0.0335(12) 0.0443(14) -0.0038(10) 0.0058(11) 0.0160(10)
    C24 0.0448(16) 0.0405(13) 0.0521(15) -0.0018(11) -0.0022(11) 0.0215(12)
    C25 0.0379(15) 0.0326(12) 0.0530(15) -0.0015(10) 0.0035(11) 0.0162(11)
    C26 0.056(2) 0.0452(15) 0.0574(17) -0.0081(12) -0.0026(13) 0.0114(13)
    C27 0.059(2) 0.073(2) 0.0607(18) -0.0162(15) -0.0139(14) 0.0228(16)
    C28 0.050(2) 0.075(2) 0.076(2) 0.0086(15) -0.0085(15) 0.0365(17)
    C29 0.0482(18) 0.0483(15) 0.0655(18) 0.0134(12) 0.0110(14) 0.0237(13)
    C30 0.0358(15) 0.0347(12) 0.0486(14) -0.0001(9) 0.0074(11) 0.0168(10)
    N7 0.0509(14) 0.0296(10) 0.0623(14) 0.0067(9) 0.0055(10) 0.0146(10)
    N8 0.0534(14) 0.0361(10) 0.0387(11) -0.0081(9) -0.0069(9) 0.0126(9)
    C31 0.0550(18) 0.0375(13) 0.0440(14) -0.0028(11) 0.0053(12) 0.0046(11)
    C32 0.0594(19) 0.0506(15) 0.0376(14) -0.0083(12) 0.0059(12) 0.0140(12)
    C33 0.0386(15) 0.0343(12) 0.0419(13) -0.0050(9) 0.0040(10) 0.0167(10)
    C34 0.0437(16) 0.0445(14) 0.0538(15) -0.0034(11) -0.0047(11) 0.0270(12)
    C35 0.0386(15) 0.0332(12) 0.0474(14) -0.0019(10) 0.0056(11) 0.0146(11)
    C36 0.058(2) 0.0460(15) 0.0479(15) -0.0137(12) 0.0020(13) 0.0085(12)
    C37 0.057(2) 0.078(2) 0.0538(17) -0.0192(15) -0.0137(14) 0.0265(16)
    C38 0.0467(19) 0.075(2) 0.0681(19) 0.0042(14) -0.0044(14) 0.0377(16)
    C39 0.0463(17) 0.0464(14) 0.0587(17) 0.0109(12) 0.0085(13) 0.0223(13)
    C40 0.0361(14) 0.0315(11) 0.0409(13) -0.0005(9) 0.0070(10) 0.0146(10)
    O1 0.0616(13) 0.0366(9) 0.0447(10) -0.0074(8) -0.0071(8) 0.0136(8)
    O2 0.0727(14) 0.0408(10) 0.0631(12) -0.0089(9) -0.0059(9) 0.0303(9)
    C41 0.0383(15) 0.0369(13) 0.0344(12) -0.0009(9) 0.0039(10) 0.0151(10)
    C42 0.066(2) 0.0651(18) 0.0444(15) 0.0148(14) -0.0101(13) 0.0130(13)
    O3 0.0599(13) 0.0397(9) 0.0521(10) -0.0162(8) -0.0051(8) 0.0206(8)
    O4 0.0597(13) 0.0491(10) 0.0419(10) -0.0083(8) -0.0024(8) 0.0238(8)
    C43 0.0412(15) 0.0262(11) 0.0368(12) 0.0004(9) 0.0044(10) 0.0104(9)
    C44 0.0546(18) 0.0466(14) 0.0445(14) -0.0088(12) -0.0093(12) 0.0111(12)
    O5 0.0568(12) 0.0386(9) 0.0497(10) 0.0028(8) -0.0063(8) 0.0178(8)
    O6 0.0701(14) 0.0303(9) 0.0703(13) 0.0047(8) -0.0038(10) 0.0171(8)
    C45 0.0389(15) 0.0298(12) 0.0404(13) 0.0051(9) 0.0049(10) 0.0113(10)
    C46 0.064(2) 0.0612(17) 0.0484(16) -0.0147(14) -0.0071(13) 0.0192(13)
    O7 0.0664(13) 0.0353(9) 0.0394(9) 0.0087(8) -0.0063(8) 0.0054(7)
    O8 0.0616(13) 0.0377(9) 0.0526(10) 0.0088(8) -0.0049(8) 0.0198(8)
    C47 0.0395(14) 0.0321(12) 0.0330(12) 0.0037(9) 0.0034(9) 0.0145(10)
    C48 0.0576(19) 0.0534(16) 0.0427(14) -0.0003(12) -0.0077(12) 0.0192(12)
    O9 0.138(2) 0.0510(14) 0.0508(13) -0.0057(13) -0.0047(13) 0.0119(11)
    O10 0.129(2) 0.0563(14) 0.0483(13) 0.0027(13) -0.0048(12) 0.0236(12)
_geom_special_details
;
 All esds (except the esd in the dihedral angle between two l.s. planes)
 are estimated using the full covariance matrix.  The cell esds are taken
 into account individually in the estimation of esds in distances, angles
 and torsion angles; correlations between esds in cell parameters are only
 used when they are defined by crystal symmetry.  An approximate (isotropic)
 treatment of cell esds is used for estimating esds involving l.s. planes.
;
loop_
    _geom_bond_atom_site_label_1
    _geom_bond_atom_site_label_2
    _geom_bond_site_symmetry_2
    _geom_bond_distance
    _geom_bond_publ_flag
    N1 C4 . 1.362(3) ?
    N1 C5 . 1.372(3) ?
    N1 H1N . 0.8600 ?
    N2 C1 . 1.490(3) ?
    N2 H2AN . 0.8900 ?
    N2 H2BN . 0.8900 ?
    N2 H2CN . 0.8900 ?
    C1 C2 . 1.514(3) ?
    C1 H1A . 0.9700 ?
    C1 H1B . 0.9700 ?
    C2 C3 . 1.498(3) ?
    C2 H2A . 0.9700 ?
    C2 H2B . 0.9700 ?
    C3 C4 . 1.358(3) ?
    C3 C10 . 1.429(3) ?
    C4 H4 . 0.9300 ?
    C5 C6 . 1.387(3) ?
    C5 C10 . 1.415(3) ?
    C6 C7 . 1.372(4) ?
    C6 H6 . 0.9300 ?
    C7 C8 . 1.395(4) ?
    C7 H7 . 0.9300 ?
    C8 C9 . 1.367(4) ?
    C8 H8 . 0.9300 ?
    C9 C10 . 1.395(3) ?
    C9 H9 . 0.9300 ?
    N3 C15 . 1.365(3) ?
    N3 C14 . 1.370(3) ?
    N3 H3N . 0.8600 ?
    N4 C11 . 1.481(3) ?
    N4 H4AN . 0.8900 ?
    N4 H4BN . 0.8900 ?
    N4 H4CN . 0.8900 ?
    C11 C12 . 1.509(3) ?
    C11 H11A . 0.9700 ?
    C11 H11B . 0.9700 ?
    C12 C13 . 1.497(3) ?
    C12 H12A . 0.9700 ?
    C12 H12B . 0.9700 ?
    C13 C14 . 1.361(3) ?
    C13 C20 . 1.433(3) ?
    C14 H14 . 0.9300 ?
    C15 C16 . 1.394(4) ?
    C15 C20 . 1.412(3) ?
    C16 C17 . 1.374(4) ?
    C16 H16 . 0.9300 ?
    C17 C18 . 1.385(4) ?
    C17 H17 . 0.9300 ?
    C18 C19 . 1.370(4) ?
    C18 H18 . 0.9300 ?
    C19 C20 . 1.394(3) ?
    C19 H19 . 0.9300 ?
    N5 C25 . 1.364(3) ?
    N5 C24 . 1.366(3) ?
    N5 H5N . 0.8600 ?
    N6 C21 . 1.480(3) ?
    N6 H6AN . 0.8900 ?
    N6 H6BN . 0.8900 ?
    N6 H6CN . 0.8900 ?
    C21 C22 . 1.517(3) ?
    C21 H21A . 0.9700 ?
    C21 H21B . 0.9700 ?
    C22 C23 . 1.498(3) ?
    C22 H22A . 0.9700 ?
    C22 H22B . 0.9700 ?
    C23 C24 . 1.363(3) ?
    C23 C30 . 1.430(3) ?
    C24 H24 . 0.9300 ?
    C25 C26 . 1.390(4) ?
    C25 C30 . 1.409(3) ?
    C26 C27 . 1.372(4) ?
    C26 H26 . 0.9300 ?
    C27 C28 . 1.389(4) ?
    C27 H27 . 0.9300 ?
    C28 C29 . 1.378(4) ?
    C28 H28 . 0.9300 ?
    C29 C30 . 1.398(3) ?
    C29 H29 . 0.9300 ?
    N7 C35 . 1.360(3) ?
    N7 C34 . 1.364(3) ?
    N7 H7N . 0.8600 ?
    N8 C31 . 1.490(3) ?
    N8 H8AN . 0.8900 ?
    N8 H8BN . 0.8900 ?
    N8 H8CN . 0.8900 ?
    C31 C32 . 1.514(3) ?
    C31 H31A . 0.9700 ?
    C31 H31B . 0.9700 ?
    C32 C33 . 1.499(3) ?
    C32 H32A . 0.9700 ?
    C32 H32B . 0.9700 ?
    C33 C34 . 1.359(3) ?
    C33 C40 . 1.431(3) ?
    C34 H34 . 0.9300 ?
    C35 C36 . 1.397(3) ?
    C35 C40 . 1.407(3) ?
    C36 C37 . 1.373(4) ?
    C36 H36 . 0.9300 ?
    C37 C38 . 1.389(4) ?
    C37 H37 . 0.9300 ?
    C38 C39 . 1.372(4) ?
    C38 H38 . 0.9300 ?
    C39 C40 . 1.394(3) ?
    C39 H39 . 0.9300 ?
    O1 C41 . 1.248(3) ?
    O2 C41 . 1.259(3) ?
    C41 C42 . 1.495(3) ?
    C42 H42A . 0.9600 ?
    C42 H42B . 0.9600 ?
    C42 H42C . 0.9600 ?
    O3 C43 . 1.252(3) ?
    O4 C43 . 1.254(3) ?
    C43 C44 . 1.500(3) ?
    C44 H44A . 0.9600 ?
    C44 H44B . 0.9600 ?
    C44 H44C . 0.9600 ?
    O5 C45 . 1.246(3) ?
    O6 C45 . 1.263(3) ?
    C45 C46 . 1.495(3) ?
    C46 H46A . 0.9600 ?
    C46 H46B . 0.9600 ?
    C46 H46C . 0.9600 ?
    O7 C47 . 1.253(3) ?
    O8 C47 . 1.247(3) ?
    C47 C48 . 1.501(3) ?
    C48 H48A . 0.9600 ?
    C48 H48B . 0.9600 ?
    C48 H48C . 0.9600 ?
    O9 H9A . 0.88(5) ?
    O9 H9B . 0.86(4) ?
    O10 H10A . 0.88(4) ?
    O10 H10B . 0.85(4) ?
loop_
    _geom_angle_atom_site_label_1
    _geom_angle_atom_site_label_2
    _geom_angle_atom_site_label_3
    _geom_angle_site_symmetry_1
    _geom_angle_site_symmetry_3
    _geom_angle
    _geom_angle_publ_flag
    C4 N1 C5 . . 108.61(19) ?
    C4 N1 H1N . . 125.7 ?
    C5 N1 H1N . . 125.7 ?
    C1 N2 H2AN . . 109.5 ?
    C1 N2 H2BN . . 109.5 ?
    H2AN N2 H2BN . . 109.5 ?
    C1 N2 H2CN . . 109.5 ?
    H2AN N2 H2CN . . 109.5 ?
    H2BN N2 H2CN . . 109.5 ?
    N2 C1 C2 . . 111.8(2) ?
    N2 C1 H1A . . 109.3 ?
    C2 C1 H1A . . 109.3 ?
    N2 C1 H1B . . 109.3 ?
    C2 C1 H1B . . 109.3 ?
    H1A C1 H1B . . 107.9 ?
    C3 C2 C1 . . 114.13(19) ?
    C3 C2 H2A . . 108.7 ?
    C1 C2 H2A . . 108.7 ?
    C3 C2 H2B . . 108.7 ?
    C1 C2 H2B . . 108.7 ?
    H2A C2 H2B . . 107.6 ?
    C4 C3 C10 . . 106.3(2) ?
    C4 C3 C2 . . 126.1(2) ?
    C10 C3 C2 . . 127.6(2) ?
    C3 C4 N1 . . 110.9(2) ?
    C3 C4 H4 . . 124.6 ?
    N1 C4 H4 . . 124.6 ?
    N1 C5 C6 . . 130.8(2) ?
    N1 C5 C10 . . 107.4(2) ?
    C6 C5 C10 . . 121.8(2) ?
    C7 C6 C5 . . 117.9(2) ?
    C7 C6 H6 . . 121.1 ?
    C5 C6 H6 . . 121.1 ?
    C6 C7 C8 . . 121.2(3) ?
    C6 C7 H7 . . 119.4 ?
    C8 C7 H7 . . 119.4 ?
    C9 C8 C7 . . 121.2(3) ?
    C9 C8 H8 . . 119.4 ?
    C7 C8 H8 . . 119.4 ?
    C8 C9 C10 . . 119.3(2) ?
    C8 C9 H9 . . 120.4 ?
    C10 C9 H9 . . 120.4 ?
    C9 C10 C5 . . 118.6(2) ?
    C9 C10 C3 . . 134.5(2) ?
    C5 C10 C3 . . 106.8(2) ?
    C15 N3 C14 . . 108.9(2) ?
    C15 N3 H3N . . 125.5 ?
    C14 N3 H3N . . 125.5 ?
    C11 N4 H4AN . . 109.5 ?
    C11 N4 H4BN . . 109.5 ?
    H4AN N4 H4BN . . 109.5 ?
    C11 N4 H4CN . . 109.5 ?
    H4AN N4 H4CN . . 109.5 ?
    H4BN N4 H4CN . . 109.5 ?
    N4 C11 C12 . . 111.9(2) ?
    N4 C11 H11A . . 109.2 ?
    C12 C11 H11A . . 109.2 ?
    N4 C11 H11B . . 109.2 ?
    C12 C11 H11B . . 109.2 ?
    H11A C11 H11B . . 107.9 ?
    C13 C12 C11 . . 113.95(19) ?
    C13 C12 H12A . . 108.8 ?
    C11 C12 H12A . . 108.8 ?
    C13 C12 H12B . . 108.8 ?
    C11 C12 H12B . . 108.8 ?
    H12A C12 H12B . . 107.7 ?
    C14 C13 C20 . . 106.3(2) ?
    C14 C13 C12 . . 126.7(2) ?
    C20 C13 C12 . . 127.0(2) ?
    C13 C14 N3 . . 110.3(2) ?
    C13 C14 H14 . . 124.8 ?
    N3 C14 H14 . . 124.8 ?
    N3 C15 C16 . . 130.4(2) ?
    N3 C15 C20 . . 107.6(2) ?
    C16 C15 C20 . . 122.0(2) ?
    C17 C16 C15 . . 117.3(3) ?
    C17 C16 H16 . . 121.3 ?
    C15 C16 H16 . . 121.3 ?
    C16 C17 C18 . . 121.7(3) ?
    C16 C17 H17 . . 119.2 ?
    C18 C17 H17 . . 119.2 ?
    C19 C18 C17 . . 121.1(3) ?
    C19 C18 H18 . . 119.4 ?
    C17 C18 H18 . . 119.4 ?
    C18 C19 C20 . . 119.5(3) ?
    C18 C19 H19 . . 120.2 ?
    C20 C19 H19 . . 120.2 ?
    C19 C20 C15 . . 118.4(2) ?
    C19 C20 C13 . . 134.8(2) ?
    C15 C20 C13 . . 106.8(2) ?
    C25 N5 C24 . . 108.81(19) ?
    C25 N5 H5N . . 125.6 ?
    C24 N5 H5N . . 125.6 ?
    C21 N6 H6AN . . 109.5 ?
    C21 N6 H6BN . . 109.5 ?
    H6AN N6 H6BN . . 109.5 ?
    C21 N6 H6CN . . 109.5 ?
    H6AN N6 H6CN . . 109.5 ?
    H6BN N6 H6CN . . 109.5 ?
    N6 C21 C22 . . 111.64(19) ?
    N6 C21 H21A . . 109.3 ?
    C22 C21 H21A . . 109.3 ?
    N6 C21 H21B . . 109.3 ?
    C22 C21 H21B . . 109.3 ?
    H21A C21 H21B . . 108.0 ?
    C23 C22 C21 . . 113.92(19) ?
    C23 C22 H22A . . 108.8 ?
    C21 C22 H22A . . 108.8 ?
    C23 C22 H22B . . 108.8 ?
    C21 C22 H22B . . 108.8 ?
    H22A C22 H22B . . 107.7 ?
    C24 C23 C30 . . 106.3(2) ?
    C24 C23 C22 . . 127.0(2) ?
    C30 C23 C22 . . 126.8(2) ?
    C23 C24 N5 . . 110.4(2) ?
    C23 C24 H24 . . 124.8 ?
    N5 C24 H24 . . 124.8 ?
    N5 C25 C26 . . 130.7(2) ?
    N5 C25 C30 . . 107.7(2) ?
    C26 C25 C30 . . 121.6(2) ?
    C27 C26 C25 . . 118.1(3) ?
    C27 C26 H26 . . 121.0 ?
    C25 C26 H26 . . 121.0 ?
    C26 C27 C28 . . 121.2(3) ?
    C26 C27 H27 . . 119.4 ?
    C28 C27 H27 . . 119.4 ?
    C29 C28 C27 . . 121.3(3) ?
    C29 C28 H28 . . 119.4 ?
    C27 C28 H28 . . 119.4 ?
    C28 C29 C30 . . 118.8(2) ?
    C28 C29 H29 . . 120.6 ?
    C30 C29 H29 . . 120.6 ?
    C29 C30 C25 . . 119.0(2) ?
    C29 C30 C23 . . 134.1(2) ?
    C25 C30 C23 . . 106.8(2) ?
    C35 N7 C34 . . 108.97(19) ?
    C35 N7 H7N . . 125.5 ?
    C34 N7 H7N . . 125.5 ?
    C31 N8 H8AN . . 109.5 ?
    C31 N8 H8BN . . 109.5 ?
    H8AN N8 H8BN . . 109.5 ?
    C31 N8 H8CN . . 109.5 ?
    H8AN N8 H8CN . . 109.5 ?
    H8BN N8 H8CN . . 109.5 ?
    N8 C31 C32 . . 111.9(2) ?
    N8 C31 H31A . . 109.2 ?
    C32 C31 H31A . . 109.2 ?
    N8 C31 H31B . . 109.2 ?
    C32 C31 H31B . . 109.2 ?
    H31A C31 H31B . . 107.9 ?
    C33 C32 C31 . . 114.23(19) ?
    C33 C32 H32A . . 108.7 ?
    C31 C32 H32A . . 108.7 ?
    C33 C32 H32B . . 108.7 ?
    C31 C32 H32B . . 108.7 ?
    H32A C32 H32B . . 107.6 ?
    C34 C33 C40 . . 106.2(2) ?
    C34 C33 C32 . . 126.0(2) ?
    C40 C33 C32 . . 127.7(2) ?
    C33 C34 N7 . . 110.3(2) ?
    C33 C34 H34 . . 124.8 ?
    N7 C34 H34 . . 124.8 ?
    N7 C35 C36 . . 130.6(2) ?
    N7 C35 C40 . . 107.7(2) ?
    C36 C35 C40 . . 121.7(2) ?
    C37 C36 C35 . . 117.8(2) ?
    C37 C36 H36 . . 121.1 ?
    C35 C36 H36 . . 121.1 ?
    C36 C37 C38 . . 121.2(3) ?
    C36 C37 H37 . . 119.4 ?
    C38 C37 H37 . . 119.4 ?
    C39 C38 C37 . . 121.3(3) ?
    C39 C38 H38 . . 119.3 ?
    C37 C38 H38 . . 119.3 ?
    C38 C39 C40 . . 119.3(2) ?
    C38 C39 H39 . . 120.4 ?
    C40 C39 H39 . . 120.4 ?
    C39 C40 C35 . . 118.8(2) ?
    C39 C40 C33 . . 134.4(2) ?
    C35 C40 C33 . . 106.7(2) ?
    O1 C41 O2 . . 122.8(2) ?
    O1 C41 C42 . . 118.7(2) ?
    O2 C41 C42 . . 118.5(2) ?
    C41 C42 H42A . . 109.5 ?
    C41 C42 H42B . . 109.5 ?
    H42A C42 H42B . . 109.5 ?
    C41 C42 H42C . . 109.5 ?
    H42A C42 H42C . . 109.5 ?
    H42B C42 H42C . . 109.5 ?
    O3 C43 O4 . . 124.2(2) ?
    O3 C43 C44 . . 117.6(2) ?
    O4 C43 C44 . . 118.1(2) ?
    C43 C44 H44A . . 109.5 ?
    C43 C44 H44B . . 109.5 ?
    H44A C44 H44B . . 109.5 ?
    C43 C44 H44C . . 109.5 ?
    H44A C44 H44C . . 109.5 ?
    H44B C44 H44C . . 109.5 ?
    O5 C45 O6 . . 123.2(2) ?
    O5 C45 C46 . . 118.9(2) ?
    O6 C45 C46 . . 117.9(2) ?
    C45 C46 H46A . . 109.5 ?
    C45 C46 H46B . . 109.5 ?
    H46A C46 H46B . . 109.5 ?
    C45 C46 H46C . . 109.5 ?
    H46A C46 H46C . . 109.5 ?
    H46B C46 H46C . . 109.5 ?
    O8 C47 O7 . . 123.9(2) ?
    O8 C47 C48 . . 118.5(2) ?
    O7 C47 C48 . . 117.63(19) ?
    C47 C48 H48A . . 109.5 ?
    C47 C48 H48B . . 109.5 ?
    H48A C48 H48B . . 109.5 ?
    C47 C48 H48C . . 109.5 ?
    H48A C48 H48C . . 109.5 ?
    H48B C48 H48C . . 109.5 ?
    H9A O9 H9B . . 105(4) ?
    H10A O10 H10B . . 102(3) ?
loop_
    _geom_torsion_atom_site_label_1
    _geom_torsion_atom_site_label_2
    _geom_torsion_atom_site_label_3
    _geom_torsion_atom_site_label_4
    _geom_torsion_site_symmetry_1
    _geom_torsion_site_symmetry_2
    _geom_torsion_site_symmetry_3
    _geom_torsion_site_symmetry_4
    _geom_torsion
    _geom_torsion_publ_flag
    N2 C1 C2 C3 . . . . -58.5(3) ?
    C1 C2 C3 C4 . . . . 103.1(3) ?
    C1 C2 C3 C10 . . . . -75.4(3) ?
    C10 C3 C4 N1 . . . . -0.3(3) ?
    C2 C3 C4 N1 . . . . -179.0(2) ?
    C5 N1 C4 C3 . . . . 0.0(3) ?
    C4 N1 C5 C6 . . . . -179.4(2) ?
    C4 N1 C5 C10 . . . . 0.2(3) ?
    N1 C5 C6 C7 . . . . 179.5(2) ?
    C10 C5 C6 C7 . . . . -0.1(4) ?
    C5 C6 C7 C8 . . . . -0.9(4) ?
    C6 C7 C8 C9 . . . . 1.2(4) ?
    C7 C8 C9 C10 . . . . -0.4(4) ?
    C8 C9 C10 C5 . . . . -0.7(4) ?
    C8 C9 C10 C3 . . . . -178.5(3) ?
    N1 C5 C10 C9 . . . . -178.8(2) ?
    C6 C5 C10 C9 . . . . 0.9(3) ?
    N1 C5 C10 C3 . . . . -0.4(2) ?
    C6 C5 C10 C3 . . . . 179.3(2) ?
    C4 C3 C10 C9 . . . . 178.4(3) ?
    C2 C3 C10 C9 . . . . -2.9(4) ?
    C4 C3 C10 C5 . . . . 0.4(2) ?
    C2 C3 C10 C5 . . . . 179.1(2) ?
    N4 C11 C12 C13 . . . . 59.5(3) ?
    C11 C12 C13 C14 . . . . -102.8(3) ?
    C11 C12 C13 C20 . . . . 78.1(3) ?
    C20 C13 C14 N3 . . . . 0.6(3) ?
    C12 C13 C14 N3 . . . . -178.7(2) ?
    C15 N3 C14 C13 . . . . -0.8(3) ?
    C14 N3 C15 C16 . . . . 179.9(2) ?
    C14 N3 C15 C20 . . . . 0.6(3) ?
    N3 C15 C16 C17 . . . . -178.2(3) ?
    C20 C15 C16 C17 . . . . 1.0(4) ?
    C15 C16 C17 C18 . . . . -0.3(4) ?
    C16 C17 C18 C19 . . . . -0.3(5) ?
    C17 C18 C19 C20 . . . . 0.2(4) ?
    C18 C19 C20 C15 . . . . 0.5(4) ?
    C18 C19 C20 C13 . . . . 178.5(3) ?
    N3 C15 C20 C19 . . . . 178.3(2) ?
    C16 C15 C20 C19 . . . . -1.1(3) ?
    N3 C15 C20 C13 . . . . -0.3(2) ?
    C16 C15 C20 C13 . . . . -179.6(2) ?
    C14 C13 C20 C19 . . . . -178.4(3) ?
    C12 C13 C20 C19 . . . . 0.9(4) ?
    C14 C13 C20 C15 . . . . -0.2(2) ?
    C12 C13 C20 C15 . . . . 179.1(2) ?
    N6 C21 C22 C23 . . . . -64.6(3) ?
    C21 C22 C23 C24 . . . . 100.7(3) ?
    C21 C22 C23 C30 . . . . -78.6(3) ?
    C30 C23 C24 N5 . . . . -0.5(3) ?
    C22 C23 C24 N5 . . . . -179.8(2) ?
    C25 N5 C24 C23 . . . . -0.1(3) ?
    C24 N5 C25 C26 . . . . -179.2(3) ?
    C24 N5 C25 C30 . . . . 0.6(3) ?
    N5 C25 C26 C27 . . . . 179.2(3) ?
    C30 C25 C26 C27 . . . . -0.6(4) ?
    C25 C26 C27 C28 . . . . -0.3(4) ?
    C26 C27 C28 C29 . . . . 0.7(5) ?
    C27 C28 C29 C30 . . . . -0.2(4) ?
    C28 C29 C30 C25 . . . . -0.7(4) ?
    C28 C29 C30 C23 . . . . -177.9(3) ?
    N5 C25 C30 C29 . . . . -178.7(2) ?
    C26 C25 C30 C29 . . . . 1.1(4) ?
    N5 C25 C30 C23 . . . . -0.9(3) ?
    C26 C25 C30 C23 . . . . 179.0(2) ?
    C24 C23 C30 C29 . . . . 178.2(3) ?
    C22 C23 C30 C29 . . . . -2.4(4) ?
    C24 C23 C30 C25 . . . . 0.8(3) ?
    C22 C23 C30 C25 . . . . -179.8(2) ?
    N8 C31 C32 C33 . . . . -56.0(3) ?
    C31 C32 C33 C34 . . . . 103.2(3) ?
    C31 C32 C33 C40 . . . . -76.4(3) ?
    C40 C33 C34 N7 . . . . -0.8(3) ?
    C32 C33 C34 N7 . . . . 179.5(2) ?
    C35 N7 C34 C33 . . . . 0.9(3) ?
    C34 N7 C35 C36 . . . . 179.4(2) ?
    C34 N7 C35 C40 . . . . -0.5(3) ?
    N7 C35 C36 C37 . . . . 178.8(3) ?
    C40 C35 C36 C37 . . . . -1.3(4) ?
    C35 C36 C37 C38 . . . . 0.3(4) ?
    C36 C37 C38 C39 . . . . 0.3(5) ?
    C37 C38 C39 C40 . . . . 0.1(4) ?
    C38 C39 C40 C35 . . . . -1.1(4) ?
    C38 C39 C40 C33 . . . . -178.9(3) ?
    N7 C35 C40 C39 . . . . -178.4(2) ?
    C36 C35 C40 C39 . . . . 1.7(3) ?
    N7 C35 C40 C33 . . . . 0.0(2) ?
    C36 C35 C40 C33 . . . . -179.9(2) ?
    C34 C33 C40 C39 . . . . 178.5(3) ?
    C32 C33 C40 C39 . . . . -1.8(4) ?
    C34 C33 C40 C35 . . . . 0.5(2) ?
    C32 C33 C40 C35 . . . . -179.8(2) ?
loop_
    _geom_hbond_atom_site_label_D
    _geom_hbond_atom_site_label_H
    _geom_hbond_atom_site_label_A
    _geom_hbond_site_symmetry_A
    _geom_hbond_distance_DH
    _geom_hbond_distance_HA
    _geom_hbond_distance_DA
    _geom_hbond_angle_DHA
    _geom_hbond_publ_flag
    C42 H42B Cg2 . 0.96 2.87 3.621(3) 135 yes
    C44 H44B Cg5 . 0.96 2.74 3.550(3) 143 yes
    C46 H46B Cg8 . 0.96 2.80 3.533(3) 134 yes
    C48 H48B Cg11 . 0.96 2.78 3.629(3) 147 yes
    N1 H1N O4 2_656 0.86 2.08 2.898(2) 159 yes
    N2 H2AN O6 . 0.89 2.02 2.861(3) 156 yes
    N2 H2BN O8 . 0.89 1.93 2.778(2) 158 yes
    N2 H2CN O1 . 0.89 1.92 2.803(2) 169 yes
    N3 H3N O2 2_666 0.86 2.04 2.864(3) 161 yes
    N4 H4AN O4 . 0.89 2.03 2.805(3) 145 yes
    N4 H4BN O5 2_656 0.89 1.91 2.777(2) 163 yes
    N4 H4CN O7 2_666 0.89 2.45 3.186(3) 140 yes
    N5 H5N O7 1_545 0.86 2.01 2.839(2) 162 yes
    N6 H6AN O4 2_656 0.89 2.57 3.122(3) 121 yes
    N6 H6BN O1 . 0.89 1.95 2.828(2) 169 yes
    N6 H6CN O5 . 0.89 2.07 2.936(3) 165 yes
    N7 H7N O6 . 0.86 2.04 2.867(3) 161 yes
    N8 H8AN O2 . 0.89 2.09 2.936(3) 157 yes
    N8 H8BN O3 2_666 0.89 1.85 2.734(2) 172 yes
    N8 H8CN O7 . 0.89 1.87 2.726(2) 162 yes
    C4 H4 O5 . 0.93 2.40 3.248(3) 151 yes
    C34 H34 O1 . 0.93 2.46 3.347(3) 159 yes
    N4 H4CN O9 1_556 0.89 2.46 3.003(3) 120 yes
    O9 H9A O8 . 0.88(5) 1.97(5) 2.840(3) 169(4) yes
    O9 H9B O6 . 0.86(4) 2.02(4) 2.872(3) 168(4) yes
    N6 H6AN O10 . 0.89 2.22 2.927(3) 136 yes
    O10 H10A O3 . 0.88(4) 1.96(4) 2.822(3) 166(3) yes
    O10 H10B O2 2_666 0.85(4) 2.07(4) 2.903(3) 169(3) yes
    C9 H9 Cg12 1_655 0.93 2.93 3.782(3) 153 yes
    C19 H19 Cg9 2_556 0.93 2.81 3.641(3) 149 yes
    C29 H29 Cg3 1_455 0.93 2.92 3.736(3) 147 yes
    C37 H37 Cg6 2_566 0.93 2.83 3.692(3) 155 yes
_shelx_space_group_comment
;
The symmetry employed for this shelxl refinement is uniquely defined
by the following loop, which should always be used as a source of
symmetry information in preference to the above space-group names.
They are only intended as comments.
;
_shelx_estimated_absorpt_T_min     0.931
_shelx_estimated_absorpt_T_max     0.965
_shelx_hkl_file
;
  -1   0   0  322180    5085  -2
   1   0   0  322180    5085   1
  -2   0   0   15302     322  -2
   2   0   0   15302     322   1
  -3   0   0    5906     274  -2
   3   0   0    5906     274   1
  -4   0   0  496558    7269  -2
   4   0   0  496558    7269   1
  -5   0   0  215738    6244  -2
   5   0   0  215738    6244   1
  -6   0   0  129290    4069  -2
   6   0   0  129290    4069   1
  -7   0   0  166263    5339  -2
   7   0   0  166263    5339   1
  -8   0   0   14960    1422  -2
   8   0   0   14960    1422   1
 -10   0   0     801    1470  -2
  10   0   0     801    1470   1
 -11   0   0    3712    1891  -2
  11   0   0    3712    1891   1
 -12   0   0     430    1550  -2
  12   0   0     430    1550   1
  12   1  -1    2524    1398  -2
 -12   1   0    2524    1398   1
  11   1  -1    1357    1000  -2
 -11   1   0    1357    1000   1
  10   1  -1    1911    1353  -2
 -10   1   0    1911    1353   1
   9   1  -1     755    1110  -2
  -9   1   0     755    1110   1
   8   1  -1   10757    1233  -2
  -8   1   0   10757    1233   1
   7   1  -1   20185    1407  -2
  -7   1   0   20185    1407   1
   6   1  -1   48732    5347  -2
  -6   1   0   48732    5347   1
   5   1  -1   39902    1020  -2
  -5   1   0   39902    1020   1
   4   1  -1   32154     702  -2
  -4   1   0   32154     702   1
   3   1  -1   36838     644  -2
  -3   1   0   36838     644   1
   2   1  -1   85382    1187  -2
  -2   1   0   85382    1187   1
   1   1  -1    1646      93  -2
  -1   1   0    1646      93   1
   0   1  -1    1359     268  -2
   0   1   0    1359     268   1
  -1   1  -1    3653     111  -2
   1   1   0    3653     111   1
  -2   1  -1   41667     636  -2
   2   1   0   41667     636   1
  -3   1  -1   79978    1358  -2
   3   1   0   79978    1358   1
  -4   1  -1   56226    1159  -2
   4   1   0   56226    1159   1
  -5   1  -1  111176    3352  -2
   5   1   0  111176    3352   1
  -6   1  -1   58504    2404  -2
   6   1   0   58504    2404   1
  -7   1  -1   57702    2473  -2
   7   1   0   57702    2473   1
  -8   1  -1    5199    1568  -2
   8   1   0    5199    1568   1
  -9   1  -1    1868    1348  -2
   9   1   0    1868    1348   1
 -10   1  -1    5607    1404  -2
  10   1   0    5607    1404   1
 -11   1  -1    4073    4609  -2
  11   1   0    4073    4609   1
  13   2  -2   -1000    1250  -2
 -13   2   0   -1000    1250   1
  12   2  -2    5342    1071  -2
 -12   2   0    5342    1071   1
  11   2  -2    1141    1227  -2
 -11   2   0    1141    1227   1
  10   2  -2   31107    1903  -2
 -10   2   0   31107    1903   1
   9   2  -2    4506     883  -2
  -9   2   0    4506     883   1
   8   2  -2    3124     987  -2
  -8   2   0    3124     987   1
   7   2  -2    4376     794  -2
  -7   2   0    4376     794   1
   6   2  -2  109952    2218  -2
  -6   2   0  109952    2218   1
   5   2  -2  491834    7310  -2
  -5   2   0  491834    7310   1
   4   2  -2  435390    4961  -2
  -4   2   0  435390    4961   1
   3   2  -2 4991112  120787  -2
  -3   2   0 4991112  120787   1
   2   2  -2     877     170  -2
  -2   2   0     877     170   1
   1   2  -2   15400     419  -2
  -1   2   0   15400     419   1
  -1   2  -2  161837    1810  -2
   1   2   0  161837    1810   1
  -2   2  -2 2068819   29004  -2
   2   2   0 2068819   29004   1
  -3   2  -2  122559    1514  -2
   3   2   0  122559    1514   1
  -4   2  -2  287785    4335  -2
   4   2   0  287785    4335   1
  -5   2  -2   48633    1008  -2
   5   2   0   48633    1008   1
  -6   2  -2    -129     427  -2
   6   2   0    -129     427   1
  -7   2  -2   36906    2434  -2
   7   2   0   36906    2434   1
  -8   2  -2    -125    2208  -2
   8   2   0    -125    2208   1
  -9   2  -2   19638    2468  -2
   9   2   0   19638    2468   1
 -10   2  -2   19874    2517  -2
  10   2   0   19874    2517   1
 -11   2  -2    -250    2179  -2
  11   2   0    -250    2179   1
 -13   3   0   -1135    1295   1
  12   3  -3     945     864  -2
 -12   3   0     945     864   1
  11   3  -3    1294    3036  -2
 -11   3   0    1294    3036   1
  10   3  -3    5745    1423  -2
 -10   3   0    5745    1423   1
   9   3  -3    6521     863  -2
  -9   3   0    6521     863   1
   8   3  -3    5539     801  -2
  -8   3   0    5539     801   1
   7   3  -3   12550     748  -2
  -7   3   0   12550     748   1
   6   3  -3    2491     535  -2
  -6   3   0    2491     535   1
   5   3  -3   25045     864  -2
  -5   3   0   25045     864   1
   4   3  -3   43874     785  -2
  -4   3   0   43874     785   1
   3   3  -3  195265    2358  -2
  -3   3   0  195265    2358   1
   2   3  -3   10629     287  -2
  -2   3   0   10629     287   1
   1   3  -3   27314     670  -2
  -1   3   0   27314     670   1
   0   3  -3    1728     231  -2
   0   3   0    1728     231   1
  -1   3  -3   21724     426  -2
   1   3   0   21724     426   1
  -2   3  -3   90281    1080  -2
   2   3   0   90281    1080   1
  -3   3  -3   19633     445  -2
   3   3   0   19633     445   1
  -4   3  -3    7848     408  -2
   4   3   0    7848     408   1
  -5   3  -3    4796     463  -2
   5   3   0    4796     463   1
  -6   3  -3    1111     893  -2
   6   3   0    1111     893   1
  -7   3  -3    3477     848  -2
   7   3   0    3477     848   1
  -8   3  -3    6407    1961  -2
   8   3   0    6407    1961   1
  -9   3  -3    8765    1794  -2
   9   3   0    8765    1794   1
 -10   3  -3   11294    2681  -2
  10   3   0   11294    2681   1
 -11   3  -3   -2001    2001  -2
  11   3   0   -2001    2001   1
 -12   4   0    2219     829   1
 -11   4   0    8158     988   1
  10   4  -4    2034     763  -2
 -10   4   0    2034     763   1
   9   4  -4   29393    1239  -2
  -9   4   0   29393    1239   1
   8   4  -4    5846     604  -2
  -8   4   0    5846     604   1
   7   4  -4   83394    1880  -2
  -7   4   0   83394    1880   1
   6   4  -4  107135    2222  -2
  -6   4   0  107135    2222   1
   5   4  -4   16281     682  -2
  -5   4   0   16281     682   1
   4   4  -4   44181     808  -2
  -4   4   0   44181     808   1
   3   4  -4 1017029   12662  -2
  -3   4   0 1017029   12662   1
   2   4  -4   72196    1001  -2
  -2   4   0   72196    1001   1
   1   4  -4    3468     308  -2
  -1   4   0    3468     308   1
   0   4  -4    5359     382  -2
   0   4   0    5359     382   1
  -1   4  -4   65270     881  -2
   1   4   0   65270     881   1
  -2   4  -4  123760    1380  -2
   2   4   0  123760    1380   1
  -3   4  -4   18247     429  -2
   3   4   0   18247     429   1
  -4   4  -4  375164    3968  -2
   4   4   0  375164    3968   1
  -5   4  -4     363     309  -2
   5   4   0     363     309   1
  -6   4  -4   30161    1015  -2
   6   4   0   30161    1015   1
  -7   4  -4     286     584  -2
   7   4   0     286     584   1
  -8   4  -4   37235    6674  -2
   8   4   0   37235    6674   1
  -9   4  -4   12973    2752  -2
   9   4   0   12973    2752   1
 -10   4  -4   12078    3288  -2
  10   4   0   12078    3288   1
 -11   4  -4    3645    2930  -2
  11   4   0    3645    2930   1
 -12   5   0     593     955   1
 -11   5   0     319     961   1
 -10   5   0    4352     822   1
  -9   5   0    1913     747   1
  -8   5   0      81     598   1
   7   5  -5     244     495  -2
  -7   5   0     244     495   1
   6   5  -5    1063     455  -2
  -6   5   0    1063     455   1
   5   5  -5   71900    1245  -2
  -5   5   0   71900    1245   1
   4   5  -5  150160    1926  -2
  -4   5   0  150160    1926   1
   3   5  -5   30161     545  -2
  -3   5   0   30161     545   1
   2   5  -5   35664     858  -2
  -2   5   0   35664     858   1
   1   5  -5    5894     406  -2
  -1   5   0    5894     406   1
   0   5  -5   32507     574  -2
   0   5   0   32507     574   1
  -1   5  -5   17745     413  -2
   1   5   0   17745     413   1
  -2   5  -5   16715     529  -2
   2   5   0   16715     529   1
  -3   5  -5   34034     771  -2
   3   5   0   34034     771   1
  -4   5  -5   18981     904  -2
   4   5   0   18981     904   1
  -5   5  -5   14832     695  -2
   5   5   0   14832     695   1
  -6   5  -5    1381     483  -2
   6   5   0    1381     483   1
  -7   5  -5   15011    1040  -2
   7   5   0   15011    1040   1
  -8   5  -5    5311    1334  -2
   8   5   0    5311    1334   1
  -9   5  -5    -191    1109  -2
   9   5   0    -191    1109   1
 -10   5  -5     857    1965  -2
  10   5   0     857    1965   1
  11   5   0     322    2751   1
 -12   6   0     651     744   1
 -11   6   0     395     677   1
 -10   6   0    -466     733   1
  -9   6   0    2323     562   1
  -8   6   0   21219    1027   1
  -7   6   0    2886     617   1
  -6   6   0   24732     848   1
   5   6  -6   51731     939  -2
  -5   6   0   51731     939   1
   4   6  -6   13001     621  -2
  -4   6   0   13001     621   1
   3   6  -6   62170    1115  -2
  -3   6   0   62170    1115   1
   2   6  -6    8436     404  -2
  -2   6   0    8436     404   1
   1   6  -6     466     248  -2
  -1   6   0     466     248   1
   0   6  -6   35332     795  -2
   0   6   0   35332     795   1
  -1   6  -6  331292    3151  -2
   1   6   0  331292    3151   1
  -2   6  -6   11683     798  -2
   2   6   0   11683     798   1
  -3   6  -6   45750    1661  -2
   3   6   0   45750    1661   1
  -4   6  -6    6899     549  -2
   4   6   0    6899     549   1
  -5   6  -6   14667     673  -2
   5   6   0   14667     673   1
  -6   6  -6   39790    1124  -2
   6   6   0   39790    1124   1
  -7   6  -6   97423    2029  -2
   7   6   0   97423    2029   1
  -8   6  -6    1460     785  -2
   8   6   0    1460     785   1
  -9   6  -6    -875     946  -2
   9   6   0    -875     946   1
  10   6   0    7396    1442   1
  11   6   0       0    1858   1
 -11   7   0     954     653   1
 -10   7   0    1963     519   1
  -9   7   0     143     588   1
  -8   7   0    1049     490   1
  -7   7   0    2215     557   1
  -6   7   0   16127     778   1
  -5   7   0   14730     650   1
  -4   7   0    3348     435   1
   3   7  -7   43227     893  -2
  -3   7   0   43227     893   1
   2   7  -7   23601     784  -2
  -2   7   0   23601     784   1
   1   7  -7    2001     358  -2
  -1   7   0    2001     358   1
   0   7  -7    6611     378  -2
   0   7   0    6611     378   1
  -1   7  -7    4296     558  -2
   1   7   0    4296     558   1
  -2   7  -7    7555     496  -2
   2   7   0    7555     496   1
  -3   7  -7     769     366  -2
   3   7   0     769     366   1
  -4   7  -7   20868     789  -2
   4   7   0   20868     789   1
  -5   7  -7    6552     635  -2
   5   7   0    6552     635   1
  -6   7  -7    3210     550  -2
   6   7   0    3210     550   1
  -7   7  -7    5098     667  -2
   7   7   0    5098     667   1
  -8   7  -7    2662     692  -2
   8   7   0    2662     692   1
  -9   7  -7     778     846  -2
   9   7   0     778     846   1
  10   7   0    1804    1274   1
  11   7   0    5323    3501   1
 -11   8   0     140    1346   1
 -10   8   0    -328     618   1
  -9   8   0    1356     561   1
  -8   8   0    7038     744   1
  -7   8   0    2940     534   1
  -6   8   0  158854    1832   1
  -5   8   0    4825     465   1
  -4   8   0      92     386   1
  -3   8   0     634     371   1
   2   8  -8   59669    1168  -2
  -2   8   0   59669    1168   1
   1   8  -8   15049     589  -2
  -1   8   0   15049     589   1
   0   8  -8  236549    2514  -2
   0   8   0  236549    2514   1
  -1   8  -8   81955    1242  -2
   1   8   0   81955    1242   1
  -2   8  -8    1335     390  -2
   2   8   0    1335     390   1
  -3   8  -8  240722    2633  -2
   3   8   0  240722    2633   1
  -4   8  -8   99073    1525  -2
   4   8   0   99073    1525   1
  -5   8  -8   13591     762  -2
   5   8   0   13591     762   1
  -6   8  -8   28337    1201  -2
   6   8   0   28337    1201   1
  -7   8  -8   61633    1661  -2
   7   8   0   61633    1661   1
  -8   8  -8    1942     751  -2
   8   8   0    1942     751   1
   9   8   0   25547    3148   1
  10   8   0    4694    1019   1
 -10   9   0      80     576   1
  -9   9   0     -28     502   1
  -8   9   0    2650     661   1
  -7   9   0     582     472   1
  -6   9   0   12677     732   1
  -5   9   0   12969     662   1
  -4   9   0    6840     584   1
  -3   9   0   16845     660   1
   2   9  -9    3566     408  -2
  -2   9   0    3566     408   1
   1   9  -9    1609     397  -2
  -1   9   0    1609     397   1
   0   9  -9    6296     459  -2
   0   9   0    6296     459   1
  -1   9  -9    4022     437  -2
   1   9   0    4022     437   1
  -2   9  -9    2297     443  -2
   2   9   0    2297     443   1
  -3   9  -9   19735     842  -2
   3   9   0   19735     842   1
  -4   9  -9    7460     659  -2
   4   9   0    7460     659   1
  -5   9  -9     967     556  -2
   5   9   0     967     556   1
  -6   9  -9    3831     653  -2
   6   9   0    3831     653   1
  -7   9  -9     513     694  -2
   7   9   0     513     694   1
  -8   9  -9     129     699  -2
   8   9   0     129     699   1
   9   9   0    5849     637   1
  10   9   0    2849     788   1
 -10  10   0     648     455   1
  -9  10   0     536     446   1
  -8  10   0     664     709   1
  -7  10   0    2201     718   1
  -6  10   0   10339     708   1
  -5  10   0   14005     830   1
  -4  10   0     161     477   1
  -3  10   0   29630     880   1
  -2  10   0    9462     562   1
   1  10 -10   78413    1397  -2
  -1  10   0   78413    1397   1
   0  10 -10   13515     795  -2
   0  10   0   13515     795   1
  -1  10 -10   58085    1315  -2
   1  10   0   58085    1315   1
  -2  10 -10   27021     956  -2
   2  10   0   27021     956   1
  -3  10 -10    2709     605  -2
   3  10   0    2709     605   1
  -4  10 -10   20280     991  -2
   4  10   0   20280     991   1
  -5  10 -10     -15     665  -2
   5  10   0     -15     665   1
  -6  10 -10   81061    1715  -2
   6  10   0   81061    1715   1
  -7  10 -10    2601     631  -2
   7  10   0    2601     631   1
   8  10   0     948     626   1
   9  10   0    1479     553   1
  10  10   0    -322     965   1
  -9  11   0    4476     707   1
  -8  11   0     908     666   1
  -7  11   0     157     509   1
  -6  11   0     756     624   1
  -5  11   0    3124     565   1
  -4  11   0     972     618   1
  -3  11   0    7546     571   1
  -2  11   0     884     592   1
  -1  11   0    -360     810   1
   0  11 -11     191     643  -2
   0  11   0     191     643   1
  -1  11 -11    -201     575  -2
   1  11   0    -201     575   1
  -2  11 -11    1032     554  -2
   2  11   0    1032     554   1
  -3  11 -11     468     650  -2
   3  11   0     468     650   1
  -4  11 -11    3956     641  -2
   4  11   0    3956     641   1
  -5  11 -11    1656     650  -2
   5  11   0    1656     650   1
  -6  11 -11     534    1002  -2
   6  11   0     534    1002   1
  -7  11 -11    1921     548  -2
   7  11   0    1921     548   1
   8  11   0      17     519   1
   9  11   0     356     610   1
  -8  12   0     727     782   1
  -7  12   0    4675     650   1
  -6  12   0    1695    1002   1
  -5  12   0   11122     901   1
  -4  12   0    8100     762   1
  -3  12   0    4997    1162   1
  -2  12   0   16439    1069   1
  -1  12   0   22391    1270   1
   0  12   0     546     680   1
  -1  12 -12    2048    1080  -2
   1  12   0    2048    1080   1
  -2  12 -12      17     623  -2
   2  12   0      17     623   1
  -3  12 -12    5868     634  -2
   3  12   0    5868     634   1
  -4  12 -12    9708    1054  -2
   4  12   0    9708    1054   1
  -5  12 -12    2251     598  -2
   5  12   0    2251     598   1
  -6  12 -12    3347     596  -2
   6  12   0    3347     596   1
  -7  12 -12   21190    2532  -2
   7  12   0   21190    2532   1
   8  12   0    6885     631   1
  -7  13   0     849     548   1
  -6  13   0    1960     600   1
  -5  13   0      87     830   1
  -4  13   0    -157     623   1
  -3  13   0     187     897   1
  -2  13   0    8460     856   1
  -1  13   0    2310     737   1
   0  13   0     609     932   1
  -1  13 -13    1023     883  -2
   1  13   0    1023     883   1
  -2  13 -13    4441     814  -2
   2  13   0    4441     814   1
  -3  13 -13    7750     754  -2
   3  13   0    7750     754   1
  -4  13 -13     849     694  -2
   4  13   0     849     694   1
  -5  13 -13     196     906  -2
   5  13   0     196     906   1
  -6  13 -13     257     512  -2
   6  13   0     257     512   1
  -5  14   0   27016    1754   1
  -4  14   0    1107    1143   1
  -3  14   0    1568     977   1
  -2  14   0    2706    1594   1
  -1  14   0    6028    1402   1
   0  14   0    8977    1370   1
   1  14   0   16746    1499   1
  -2  14 -14    1092    2304  -2
   2  14   0    1092    2304   1
  -3  14 -14    3889     892  -2
   3  14   0    3889     892   1
  -4  14 -14    1060     546  -2
   4  14   0    1060     546   1
  -5  14 -14    1542     456  -2
   5  14   0    1542     456   1
   0  15   0     110     805   1
   1  15   0     -52     929   1
   2  15   0     834     750   1
   3 -15  14     717     816  -2
  -3 -15   1     717     816   1
  -2 -15   1    -345     863   1
  -1 -15   1    1315     832   1
   0 -15   1    -485    1590   1
   1 -15   1     464    1429   1
   5 -14  13    -543     543  -2
  -5 -14   1    -543     543   1
   4 -14  13   17012    2315  -2
  -4 -14   1   17012    2315   1
   3 -14  13    -752     752  -2
  -3 -14   1    -752     752   1
   2 -14  13    2270    1116  -2
  -2 -14   1    2270    1116   1
  -1 -14   1    1993     858   1
   0 -14   1   27886    2104   1
   1 -14   1    9631    1501   1
   2 -14   1     840    1010   1
   3 -14   1    6646    2072   1
   4 -14   1   11401    1715   1
  -7 -13   1     214     712   1
   6 -13  12    -264     760  -2
  -6 -13   1    -264     760   1
   5 -13  12    4230     687  -2
  -5 -13   1    4230     687   1
   4 -13  12     730     674  -2
  -4 -13   1     730     674   1
   3 -13  12    3143     718  -2
  -3 -13   1    3143     718   1
   2 -13  12   14345    1382  -2
  -2 -13   1   14345    1382   1
   1 -13  12   10296    1015  -2
  -1 -13   1   10296    1015   1
   0 -13   1     689     904   1
   1 -13   1    8693    1101   1
   2 -13   1    3910    1034   1
   3 -13   1   10475     980   1
   4 -13   1    7519     955   1
   5 -13   1    3333     699   1
   6 -13   1     982     644   1
  -8 -12   1   12761    1794   1
  -7 -12   1    1981     571   1
   6 -12  11    8152     676  -2
  -6 -12   1    8152     676   1
   5 -12  11    1460     708  -2
  -5 -12   1    1460     708   1
   4 -12  11   24024    1084  -2
  -4 -12   1   24024    1084   1
   3 -12  11   64176    1463  -2
  -3 -12   1   64176    1463   1
   2 -12  11    9497     741  -2
  -2 -12   1    9497     741   1
   1 -12  11    1306     545  -2
  -1 -12   1    1306     545   1
   0 -12  11   21194    1308  -2
   0 -12   1   21194    1308   1
   1 -12   1    7275     752   1
   2 -12   1    1812     650   1
   3 -12   1   56678    1558   1
   4 -12   1   26840    1056   1
   5 -12   1    2957     800   1
   6 -12   1   10673     938   1
   7 -12   1      99     588   1
   8 -12   1    1413     547   1
  -9 -11   1    1576     555   1
  -8 -11   1     662     579   1
   7 -11  10    2777     587  -2
  -7 -11   1    2777     587   1
   6 -11  10    2073     560  -2
  -6 -11   1    2073     560   1
   5 -11  10    2747     943  -2
  -5 -11   1    2747     943   1
   4 -11  10    1344     638  -2
  -4 -11   1    1344     638   1
   3 -11  10    2080     621  -2
  -3 -11   1    2080     621   1
   2 -11  10   12314     752  -2
  -2 -11   1   12314     752   1
   1 -11  10   18104     932  -2
  -1 -11   1   18104     932   1
   0 -11  10   35952    1120  -2
   0 -11   1   35952    1120   1
  -1 -11  10    9993     912  -2
   1 -11   1    9993     912   1
   2 -11   1    1994     507   1
   3 -11   1    9501     697   1
   4 -11   1    2668     633   1
   5 -11   1    -625     625   1
   6 -11   1     987     555   1
   7 -11   1    4810     589   1
   8 -11   1     973     471   1
   9 -11   1    -211     477   1
 -10 -10   1    -701    1155   1
  -9 -10   1     201     571   1
  -8 -10   1    5964     729   1
   7 -10   9   19443    1037  -2
  -7 -10   1   19443    1037   1
   6 -10   9   38454    1219  -2
  -6 -10   1   38454    1219   1
   5 -10   9   29651    1094  -2
  -5 -10   1   29651    1094   1
   4 -10   9   24593    1012  -2
  -4 -10   1   24593    1012   1
   3 -10   9    2463     568  -2
  -3 -10   1    2463     568   1
   2 -10   9   51849    1251  -2
  -2 -10   1   51849    1251   1
   1 -10   9  334394    3486  -2
  -1 -10   1  334394    3486   1
   0 -10   9  111559    1564  -2
   0 -10   1  111559    1564   1
  -1 -10   9    1537     467  -2
   1 -10   1    1537     467   1
   2 -10   1    5115     537   1
   3 -10   1   14947     818   1
   4 -10   1  106016    1457   1
   5 -10   1    4107     556   1
   6 -10   1   46961    1146   1
   7 -10   1   19204    1161   1
   8 -10   1     926     460   1
   9 -10   1    6198     634   1
  10 -10   1    -445     466   1
 -10  -9   1    1316    1399   1
  -9  -9   1    3736     699   1
  -8  -9   1   18876    1691   1
   7  -9   8   16802     951  -2
  -7  -9   1   16802     951   1
   6  -9   8   12482     786  -2
  -6  -9   1   12482     786   1
   5  -9   8     295     590  -2
  -5  -9   1     295     590   1
   4  -9   8    1456     477  -2
  -4  -9   1    1456     477   1
   3  -9   8   11002     622  -2
  -3  -9   1   11002     622   1
   2  -9   8   21624     955  -2
  -2  -9   1   21624     955   1
   1  -9   8    3166     463  -2
  -1  -9   1    3166     463   1
   0  -9   8   17811     690  -2
   0  -9   1   17811     690   1
  -1  -9   8   34724     761  -2
   1  -9   1   34724     761   1
  -2  -9   8   16505     650  -2
   2  -9   1   16505     650   1
   3  -9   1   31143     833   1
   4  -9   1    -130     392   1
   5  -9   1    4652     659   1
   6  -9   1   17215     802   1
   7  -9   1    1735     490   1
   8  -9   1    1290     558   1
   9  -9   1      53     478   1
  10  -9   1    -222     672   1
 -11  -8   1    -429    1965   1
 -10  -8   1     784    1188   1
  -9  -8   1   11843    1699   1
   8  -8   7    1089     793  -2
  -8  -8   1    1089     793   1
   7  -8   7    7405     879  -2
  -7  -8   1    7405     879   1
   6  -8   7   22802     965  -2
  -6  -8   1   22802     965   1
   5  -8   7   61445    1199  -2
  -5  -8   1   61445    1199   1
   4  -8   7   11889     704  -2
  -4  -8   1   11889     704   1
   3  -8   7  108421    1500  -2
  -3  -8   1  108421    1500   1
   2  -8   7   50776     955  -2
  -2  -8   1   50776     955   1
   1  -8   7   17848     749  -2
  -1  -8   1   17848     749   1
   0  -8   7   29096     735  -2
   0  -8   1   29096     735   1
  -1  -8   7   97656    1392  -2
   1  -8   1   97656    1392   1
  -2  -8   7  190741    2225  -2
   2  -8   1  190741    2225   1
  -3  -8   7   41701     840  -2
   3  -8   1   41701     840   1
   4  -8   1    4664     470   1
   5  -8   1   49183     963   1
   6  -8   1    2775     511   1
   7  -8   1   38026    1057   1
   8  -8   1    8433     639   1
   9  -8   1   10622     773   1
  10  -8   1     452     568   1
  11  -8   1    2064     573   1
 -11  -7   1   -1250    2215   1
 -10  -7   1    8179    2122   1
  -9  -7   1    2792    1129   1
   8  -7   6    6641     839  -2
  -8  -7   1    6641     839   1
   7  -7   6   23062    1153  -2
  -7  -7   1   23062    1153   1
   6  -7   6   41017    1073  -2
  -6  -7   1   41017    1073   1
   5  -7   6   33058     988  -2
  -5  -7   1   33058     988   1
   4  -7   6   26198     832  -2
  -4  -7   1   26198     832   1
   3  -7   6   34324     808  -2
  -3  -7   1   34324     808   1
   2  -7   6   45011     925  -2
  -2  -7   1   45011     925   1
   1  -7   6    -271     271  -2
  -1  -7   1    -271     271   1
   0  -7   6    2267     314  -2
   0  -7   1    2267     314   1
  -1  -7   6   18314     669  -2
   1  -7   1   18314     669   1
  -2  -7   6   17309     582  -2
   2  -7   1   17309     582   1
  -3  -7   6    6751     481  -2
   3  -7   1    6751     481   1
  -4  -7   6     938     351  -2
   4  -7   1     938     351   1
   5  -7   1   11801     605   1
   6  -7   1    4909     469   1
   7  -7   1     717     576   1
   8  -7   1   11784     769   1
   9  -7   1    3476     635   1
  10  -7   1    1582    1000   1
  11  -7   1    1481     773   1
  12  -7   1     326     563   1
 -11  -6   1    8293    2574   1
 -10  -6   1    6610    1787   1
   9  -6   5    5686    2081  -2
  -9  -6   1    5686    2081   1
   8  -6   5   33083    1556  -2
  -8  -6   1   33083    1556   1
   7  -6   5    -595     595  -2
  -7  -6   1    -595     595   1
   6  -6   5    9582     648  -2
  -6  -6   1    9582     648   1
   5  -6   5   42757    1001  -2
  -5  -6   1   42757    1001   1
   4  -6   5  113484    1740  -2
  -4  -6   1  113484    1740   1
   3  -6   5    6204     429  -2
  -3  -6   1    6204     429   1
   2  -6   5  174122    2336  -2
  -2  -6   1  174122    2336   1
   1  -6   5   11883     485  -2
  -1  -6   1   11883     485   1
   0  -6   5  731880   11201  -2
   0  -6   1  731880   11201   1
  -1  -6   5   52289     897  -2
   1  -6   1   52289     897   1
  -2  -6   5   88566    1319  -2
   2  -6   1   88566    1319   1
  -3  -6   5   40018     799  -2
   3  -6   1   40018     799   1
  -4  -6   5  405112    4504  -2
   4  -6   1  405112    4504   1
  -5  -6   5    3617     446  -2
   5  -6   1    3617     446   1
  -6  -6   5     214     585  -2
   6  -6   1     214     585   1
   7  -6   1  114512    1505   1
   8  -6   1    1603     550   1
   9  -6   1     500     633   1
  10  -6   1   12692    1039   1
  11  -6   1   15450    1381   1
  12  -6   1     319     706   1
 -12  -5   1    1750    1608   1
 -11  -5   1     429    1858   1
  10  -5   4    6825    2144  -2
 -10  -5   1    6825    2144   1
   9  -5   4    2108    1193  -2
  -9  -5   1    2108    1193   1
   8  -5   4    4617     987  -2
  -8  -5   1    4617     987   1
   7  -5   4    -220     577  -2
  -7  -5   1    -220     577   1
   6  -5   4   16221     782  -2
  -6  -5   1   16221     782   1
   5  -5   4   16558     769  -2
  -5  -5   1   16558     769   1
   4  -5   4     317     265  -2
  -4  -5   1     317     265   1
   3  -5   4     872     267  -2
  -3  -5   1     872     267   1
   2  -5   4    1653     242  -2
  -2  -5   1    1653     242   1
   1  -5   4    5566     361  -2
  -1  -5   1    5566     361   1
   0  -5   4   29590     536  -2
   0  -5   1   29590     536   1
  -1  -5   4   34940     600  -2
   1  -5   1   34940     600   1
  -2  -5   4   12023     546  -2
   2  -5   1   12023     546   1
  -3  -5   4   77834    1155  -2
   3  -5   1   77834    1155   1
  -4  -5   4   49919     904  -2
   4  -5   1   49919     904   1
  -5  -5   4    6055     521  -2
   5  -5   1    6055     521   1
  -6  -5   4    4231     459  -2
   6  -5   1    4231     459   1
  -7  -5   4    6037     595  -2
   7  -5   1    6037     595   1
  -8  -5   4    -350     665  -2
   8  -5   1    -350     665   1
   9  -5   1    1234     667   1
  10  -5   1    1317     920   1
  11  -5   1       7     922   1
  12  -5   1    -668     742   1
 -12  -4   1    4967    3430   1
  11  -4   3     393    1894  -2
 -11  -4   1     393    1894   1
  10  -4   3   55293    6161  -2
 -10  -4   1   55293    6161   1
   9  -4   3   71392    3215  -2
  -9  -4   1   71392    3215   1
   8  -4   3   16990    1827  -2
  -8  -4   1   16990    1827   1
   7  -4   3   37879    1199  -2
  -7  -4   1   37879    1199   1
   6  -4   3   10952    1053  -2
  -6  -4   1   10952    1053   1
   5  -4   3  122050    1759  -2
  -5  -4   1  122050    1759   1
   4  -4   3  366461    3912  -2
  -4  -4   1  366461    3912   1
   3  -4   3   84403     966  -2
  -3  -4   1   84403     966   1
   2  -4   3   93409    1036  -2
  -2  -4   1   93409    1036   1
   1  -4   3   31257     593  -2
  -1  -4   1   31257     593   1
   0  -4   3  186218    2245  -2
   0  -4   1  186218    2245   1
  -1  -4   3  998674   12341  -2
   1  -4   1  998674   12341   1
  -2  -4   3 1112223   11214  -2
   2  -4   1 1112223   11214   1
  -3  -4   3   59096     891  -2
   3  -4   1   59096     891   1
  -4  -4   3   46594     993  -2
   4  -4   1   46594     993   1
  -5  -4   3    7300     678  -2
   5  -4   1    7300     678   1
  -6  -4   3   96797    2391  -2
   6  -4   1   96797    2391   1
  -7  -4   3  211821    2366  -2
   7  -4   1  211821    2366   1
  -8  -4   3    8449     792  -2
   8  -4   1    8449     792   1
  -9  -4   3   28625    1357  -2
   9  -4   1   28625    1357   1
 -10  -4   3    9199    1132  -2
  10  -4   1    9199    1132   1
  11  -4   1     653     786   1
  12  -4   1    2004     836   1
  12  -3   2     929    2572  -2
 -12  -3   1     929    2572   1
  11  -3   2    -368    1429  -2
 -11  -3   1    -368    1429   1
  10  -3   2   17946    2337  -2
 -10  -3   1   17946    2337   1
   9  -3   2    4199    1768  -2
  -9  -3   1    4199    1768   1
   8  -3   2   18671    2208  -2
  -8  -3   1   18671    2208   1
   7  -3   2   22697    2386  -2
  -7  -3   1   22697    2386   1
   6  -3   2    1861     804  -2
  -6  -3   1    1861     804   1
   5  -3   2    2949     506  -2
  -5  -3   1    2949     506   1
   4  -3   2   16041     543  -2
  -4  -3   1   16041     543   1
   3  -3   2   29694     569  -2
  -3  -3   1   29694     569   1
   2  -3   2   10891     307  -2
  -2  -3   1   10891     307   1
   1  -3   2   16731     330  -2
  -1  -3   1   16731     330   1
   0  -3   2   13083     315  -2
   0  -3   1   13083     315   1
  -1  -3   2   37677     621  -2
   1  -3   1   37677     621   1
  -2  -3   2   16805     459  -2
   2  -3   1   16805     459   1
  -3  -3   2   32400     837  -2
   3  -3   1   32400     837   1
  -4  -3   2   10439     607  -2
   4  -3   1   10439     607   1
  -5  -3   2   14207     895  -2
   5  -3   1   14207     895   1
  -6  -3   2   34757    1611  -2
   6  -3   1   34757    1611   1
  -7  -3   2    2565     653  -2
   7  -3   1    2565     653   1
  -8  -3   2    -651     989  -2
   8  -3   1    -651     989   1
  -9  -3   2    1774    1370  -2
   9  -3   1    1774    1370   1
 -10  -3   2    4784    1185  -2
  10  -3   1    4784    1185   1
 -11  -3   2    8949    1084  -2
  11  -3   1    8949    1084   1
 -12  -3   2    5538    1036  -2
  12  -3   1    5538    1036   1
  13  -3   1    -214    1143   1
  12  -2   1    1322    1858  -2
 -12  -2   1    1322    1858   1
  11  -2   1    9363    2966  -2
 -11  -2   1    9363    2966   1
  10  -2   1     300    1601  -2
 -10  -2   1     300    1601   1
   9  -2   1   86025    3553  -2
  -9  -2   1   86025    3553   1
   8  -2   1   12726    1426  -2
  -8  -2   1   12726    1426   1
   7  -2   1   67405    4427  -2
  -7  -2   1   67405    4427   1
   6  -2   1    7887     858  -2
  -6  -2   1    7887     858   1
   5  -2   1    1178     351  -2
  -5  -2   1    1178     351   1
   4  -2   1   31533     739  -2
  -4  -2   1   31533     739   1
   3  -2   1   78839    1131  -2
  -3  -2   1   78839    1131   1
   1  -2   1 1551722   26629  -2
  -1  -2   1 1551722   26629   1
   0  -2   1      -4      70  -2
   0  -2   1      -4      70   1
  -1  -2   1 1544283   26506  -2
   1  -2   1 1544283   26506   1
  -2  -2   1 3332548   80625  -2
   2  -2   1 3332548   80625   1
  -3  -2   1   72369    1093  -2
   3  -2   1   72369    1093   1
  -4  -2   1   29699     746  -2
   4  -2   1   29699     746   1
  -5  -2   1    1393     424  -2
   5  -2   1    1393     424   1
  -6  -2   1    2128     687  -2
   6  -2   1    2128     687   1
  -7  -2   1   92716    2219  -2
   7  -2   1   92716    2219   1
  -8  -2   1   18369    1870  -2
   8  -2   1   18369    1870   1
  -9  -2   1   71983    1924  -2
   9  -2   1   71983    1924   1
 -10  -2   1     769    1121  -2
  10  -2   1     769    1121   1
 -11  -2   1    4614    2233  -2
  11  -2   1    4614    2233   1
 -12  -2   1    1214     968  -2
  12  -2   1    1214     968   1
 -13  -2   1     608    1322  -2
  13  -2   1     608    1322   1
  12  -1   0     780    1411  -2
 -12  -1   1     780    1411   1
  11  -1   0    2867    1547  -2
 -11  -1   1    2867    1547   1
  10  -1   0    6808    1537  -2
 -10  -1   1    6808    1537   1
   9  -1   0    8522    1334  -2
  -9  -1   1    8522    1334   1
   8  -1   0    7931    1159  -2
  -8  -1   1    7931    1159   1
   7  -1   0   17037    2787  -2
  -7  -1   1   17037    2787   1
   6  -1   0   13378     951  -2
  -6  -1   1   13378     951   1
   5  -1   0   11475    1180  -2
  -5  -1   1   11475    1180   1
   4  -1   0    3033     305  -2
  -4  -1   1    3033     305   1
   3  -1   0   18252     446  -2
  -3  -1   1   18252     446   1
   2  -1   0   19700     342  -2
  -2  -1   1   19700     342   1
   1  -1   0    2734      92  -2
  -1  -1   1    2734      92   1
   0  -1   0   15863     188  -2
   0  -1   1   15863     188   1
  -1  -1   0    4313     130  -2
   1  -1   1    4313     130   1
  -2  -1   0   30690     567  -2
   2  -1   1   30690     567   1
  -3  -1   0   31542     676  -2
   3  -1   1   31542     676   1
  -4  -1   0    5160     420  -2
   4  -1   1    5160     420   1
  -5  -1   0   12153     643  -2
   5  -1   1   12153     643   1
  -6  -1   0    8645    1536  -2
   6  -1   1    8645    1536   1
  -7  -1   0   12445    1538  -2
   7  -1   1   12445    1538   1
  -8  -1   0     673    1257  -2
   8  -1   1     673    1257   1
  -9  -1   0   10385    1653  -2
   9  -1   1   10385    1653   1
 -10  -1   0    8029    1397  -2
  10  -1   1    8029    1397   1
 -11  -1   0    4368    2430  -2
  11  -1   1    4368    2430   1
 -12  -1   0    1147    1122  -2
  12  -1   1    1147    1122   1
  12   0  -1   -1031    1035  -2
 -12   0   1   -1031    1035   1
  11   0  -1    1306    1789  -2
 -11   0   1    1306    1789   1
  10   0  -1     891    1398  -2
 -10   0   1     891    1398   1
   9   0  -1   -1205    2858  -2
  -9   0   1   -1205    2858   1
   8   0  -1     547    1197  -2
  -8   0   1     547    1197   1
   7   0  -1    -669     669  -2
  -7   0   1    -669     669   1
   6   0  -1    -786     786  -2
  -6   0   1    -786     786   1
   5   0  -1     346     355  -2
  -5   0   1     346     355   1
   4   0  -1     224     255  -2
  -4   0   1     224     255   1
   3   0  -1     115     187  -2
  -3   0   1     115     187   1
   2   0  -1     114      85  -2
  -2   0   1     114      85   1
   1   0  -1      64      41  -2
  -1   0   1      64      41   1
   0   0  -1     135      44  -2
   0   0   1     135      44   1
  -1   0  -1     114      59  -2
   1   0   1     114      59   1
  -2   0  -1     151      95  -2
   2   0   1     151      95   1
  -3   0  -1      76     411  -2
   3   0   1      76     411   1
  -4   0  -1    -252     252  -2
   4   0   1    -252     252   1
  -5   0  -1     132     533  -2
   5   0   1     132     533   1
  -6   0  -1    -500     750  -2
   6   0   1    -500     750   1
  -8   0  -1    2911    1325  -2
   8   0   1    2911    1325   1
  -9   0  -1   -2001    2001  -2
   9   0   1   -2001    2001   1
 -10   0  -1    1598    1079  -2
  10   0   1    1598    1079   1
 -11   0  -1    2075    1535  -2
  11   0   1    2075    1535   1
  12   1  -2    1665     840  -2
 -12   1   1    1665     840   1
  11   1  -2    2596     967  -2
 -11   1   1    2596     967   1
  10   1  -2     102    1183  -2
 -10   1   1     102    1183   1
   9   1  -2    1923    1147  -2
  -9   1   1    1923    1147   1
   8   1  -2    5734     824  -2
  -8   1   1    5734     824   1
   7   1  -2    1288    1010  -2
  -7   1   1    1288    1010   1
   6   1  -2   23222     975  -2
  -6   1   1   23222     975   1
   5   1  -2   69946    1126  -2
  -5   1   1   69946    1126   1
   4   1  -2   29878     562  -2
  -4   1   1   29878     562   1
   3   1  -2   35180     573  -2
  -3   1   1   35180     573   1
   2   1  -2   11587     282  -2
  -2   1   1   11587     282   1
   1   1  -2    5188     201  -2
  -1   1   1    5188     201   1
   0   1  -2    5068     169  -2
   0   1   1    5068     169   1
  -1   1  -2    1203      80  -2
   1   1   1    1203      80   1
  -2   1  -2    6783     219  -2
   2   1   1    6783     219   1
  -3   1  -2   16878     479  -2
   3   1   1   16878     479   1
  -4   1  -2   29866    1268  -2
   4   1   1   29866    1268   1
  -5   1  -2    7110     758  -2
   5   1   1    7110     758   1
  -6   1  -2    6969    1144  -2
   6   1   1    6969    1144   1
  -7   1  -2    6611    1608  -2
   7   1   1    6611    1608   1
  -8   1  -2    2905    1571  -2
   8   1   1    2905    1571   1
  -9   1  -2    6181    2966  -2
   9   1   1    6181    2966   1
 -10   1  -2    1678    1360  -2
  10   1   1    1678    1360   1
 -11   1  -2    7504    2573  -2
  11   1   1    7504    2573   1
  13   2  -3    1621     865  -2
 -13   2   1    1621     865   1
  12   2  -3   10898     983  -2
 -12   2   1   10898     983   1
  11   2  -3    8607    1100  -2
 -11   2   1    8607    1100   1
  10   2  -3    8140    1230  -2
 -10   2   1    8140    1230   1
   9   2  -3    7301     879  -2
  -9   2   1    7301     879   1
   8   2  -3    1192     736  -2
  -8   2   1    1192     736   1
   7   2  -3   79896    1846  -2
  -7   2   1   79896    1846   1
   6   2  -3  171634    3083  -2
  -6   2   1  171634    3083   1
   5   2  -3  165209    2445  -2
  -5   2   1  165209    2445   1
   4   2  -3    1348     266  -2
  -4   2   1    1348     266   1
   3   2  -3  299094    3468  -2
  -3   2   1  299094    3468   1
   2   2  -3 1189963   13003  -2
  -2   2   1 1189963   13003   1
   1   2  -3 3114147   75429  -2
  -1   2   1 3114147   75429   1
   0   2  -3  775917   10999  -2
   0   2   1  775917   10999   1
  -1   2  -3   30168     460  -2
   1   2   1   30168     460   1
  -2   2  -3   23084     355  -2
   2   2   1   23084     355   1
  -3   2  -3  311997    3975  -2
   3   2   1  311997    3975   1
  -4   2  -3   66920    1384  -2
   4   2   1   66920    1384   1
  -5   2  -3    5531     463  -2
   5   2   1    5531     463   1
  -6   2  -3  190088    5452  -2
   6   2   1  190088    5452   1
  -8   2  -3    8219    3931  -2
   8   2   1    8219    3931   1
  -9   2  -3     429    3501  -2
   9   2   1     429    3501   1
 -10   2  -3    6682    3609  -2
  10   2   1    6682    3609   1
 -11   2  -3   14446    3647  -2
  11   2   1   14446    3647   1
 -13   3   1     214    1107   1
 -12   3   1     667     817   1
  11   3  -4    2035     941  -2
 -11   3   1    2035     941   1
  10   3  -4     526     778  -2
 -10   3   1     526     778   1
   9   3  -4    4161     759  -2
  -9   3   1    4161     759   1
   8   3  -4    6300     639  -2
  -8   3   1    6300     639   1
   7   3  -4    1386     892  -2
  -7   3   1    1386     892   1
   6   3  -4   19201     921  -2
  -6   3   1   19201     921   1
   5   3  -4     431     505  -2
  -5   3   1     431     505   1
   4   3  -4   39282     756  -2
  -4   3   1   39282     756   1
   3   3  -4   24192     496  -2
  -3   3   1   24192     496   1
   2   3  -4  105554    1368  -2
  -2   3   1  105554    1368   1
   1   3  -4    6381     315  -2
  -1   3   1    6381     315   1
   0   3  -4    3553     335  -2
   0   3   1    3553     335   1
  -1   3  -4    8012     384  -2
   1   3   1    8012     384   1
  -2   3  -4   11872     288  -2
   2   3   1   11872     288   1
  -3   3  -4    3658     309  -2
   3   3   1    3658     309   1
  -4   3  -4   25097     526  -2
   4   3   1   25097     526   1
  -5   3  -4   11966     513  -2
   5   3   1   11966     513   1
  -6   3  -4    1746     626  -2
   6   3   1    1746     626   1
  -7   3  -4   14582    3644  -2
   7   3   1   14582    3644   1
  -8   3  -4    7823    3644  -2
   8   3   1    7823    3644   1
  -9   3  -4     143    2465  -2
   9   3   1     143    2465   1
 -10   3  -4    7039    3573  -2
  10   3   1    7039    3573   1
 -11   3  -4    2179    2251  -2
  11   3   1    2179    2251   1
 -12   4   1    2404     818   1
 -11   4   1   15250    1217   1
 -10   4   1    1970     795   1
   9   4  -5    7907     683  -2
  -9   4   1    7907     683   1
   8   4  -5    1008     562  -2
  -8   4   1    1008     562   1
   7   4  -5   57910    1324  -2
  -7   4   1   57910    1324   1
   6   4  -5  127422    2297  -2
  -6   4   1  127422    2297   1
   5   4  -5  176284    2632  -2
  -5   4   1  176284    2632   1
   4   4  -5  999179   13133  -2
  -4   4   1  999179   13133   1
   3   4  -5  365120    4669  -2
  -3   4   1  365120    4669   1
   2   4  -5  116387    1544  -2
  -2   4   1  116387    1544   1
   1   4  -5   90124    1301  -2
  -1   4   1   90124    1301   1
   0   4  -5   28925     595  -2
   0   4   1   28925     595   1
  -1   4  -5  120966    1232  -2
   1   4   1  120966    1232   1
  -2   4  -5  306364    2888  -2
   2   4   1  306364    2888   1
  -3   4  -5    2999     292  -2
   3   4   1    2999     292   1
  -4   4  -5   48720    1036  -2
   4   4   1   48720    1036   1
  -5   4  -5   45655    1204  -2
   5   4   1   45655    1204   1
  -6   4  -5  272573    6329  -2
   6   4   1  272573    6329   1
  -7   4  -5   17281    1906  -2
   7   4   1   17281    1906   1
  -8   4  -5    1945    1082  -2
   8   4   1    1945    1082   1
  -9   4  -5    4859    2715  -2
   9   4   1    4859    2715   1
 -10   4  -5    -357    2179  -2
  10   4   1    -357    2179   1
 -11   4  -5    7792    3181  -2
  11   4   1    7792    3181   1
 -12   5   1    3695     774   1
 -11   5   1     772     617   1
 -10   5   1    1372     673   1
  -9   5   1    2988     705   1
  -8   5   1    5915     605   1
  -7   5   1    2922     523   1
   6   5  -6   15885     812  -2
  -6   5   1   15885     812   1
   5   5  -6   32433     880  -2
  -5   5   1   32433     880   1
   4   5  -6   39243     941  -2
  -4   5   1   39243     941   1
   3   5  -6   23551     856  -2
  -3   5   1   23551     856   1
   2   5  -6   14373     490  -2
  -2   5   1   14373     490   1
   1   5  -6   41229    1250  -2
  -1   5   1   41229    1250   1
   0   5  -6   30662     544  -2
   0   5   1   30662     544   1
  -1   5  -6   38353     634  -2
   1   5   1   38353     634   1
  -2   5  -6   96441    1350  -2
   2   5   1   96441    1350   1
  -3   5  -6  110776    1577  -2
   3   5   1  110776    1577   1
  -4   5  -6   17825     669  -2
   4   5   1   17825     669   1
  -5   5  -6   15187     801  -2
   5   5   1   15187     801   1
  -6   5  -6    -525     525  -2
   6   5   1    -525     525   1
  -7   5  -6    8000    1422  -2
   7   5   1    8000    1422   1
  -8   5  -6   39513    3613  -2
   8   5   1   39513    3613   1
  -9   5  -6   15161    1811  -2
   9   5   1   15161    1811   1
 -11   5  -6     965    3036  -2
  11   5   1     965    3036   1
 -12   6   1    1170     773   1
 -11   6   1    -589     589   1
 -10   6   1    6857     802   1
  -9   6   1   28999    1143   1
  -8   6   1    1401     616   1
  -7   6   1    5601     574   1
  -6   6   1   45014    1057   1
  -5   6   1   27897     841   1
   4   6  -7  564305    6119  -2
  -4   6   1  564305    6119   1
   3   6  -7   22775     647  -2
  -3   6   1   22775     647   1
   2   6  -7   55574     906  -2
  -2   6   1   55574     906   1
   1   6  -7   67158    1042  -2
  -1   6   1   67158    1042   1
   0   6  -7  354318    3168  -2
   0   6   1  354318    3168   1
  -1   6  -7    7180     395  -2
   1   6   1    7180     395   1
  -2   6  -7  383790    5584  -2
   2   6   1  383790    5584   1
  -3   6  -7  103585    1489  -2
   3   6   1  103585    1489   1
  -4   6  -7   15007     706  -2
   4   6   1   15007     706   1
  -5   6  -7   22896     788  -2
   5   6   1   22896     788   1
  -6   6  -7     966     704  -2
   6   6   1     966     704   1
  -7   6  -7    4239     828  -2
   7   6   1    4239     828   1
  -8   6  -7  211029    3487  -2
   8   6   1  211029    3487   1
  -9   6  -7    2051    1114  -2
   9   6   1    2051    1114   1
 -10   6  -7    2642    1518  -2
  10   6   1    2642    1518   1
 -11   7   1     896     546   1
 -10   7   1    2219     545   1
  -9   7   1    -176     473   1
  -8   7   1    3539     666   1
  -7   7   1   20502     877   1
  -6   7   1   34825    1219   1
  -5   7   1    5623     545   1
  -4   7   1    3235     444   1
  -3   7   1    1515     395   1
   2   7  -8    1034     346  -2
  -2   7   1    1034     346   1
   1   7  -8    2463     336  -2
  -1   7   1    2463     336   1
   0   7  -8    5815     380  -2
   0   7   1    5815     380   1
  -1   7  -8   12087     593  -2
   1   7   1   12087     593   1
  -2   7  -8   18182     677  -2
   2   7   1   18182     677   1
  -3   7  -8   43646     923  -2
   3   7   1   43646     923   1
  -4   7  -8   47742    1016  -2
   4   7   1   47742    1016   1
  -5   7  -8   12100     765  -2
   5   7   1   12100     765   1
  -6   7  -8      -2     670  -2
   6   7   1      -2     670   1
  -7   7  -8     910     773  -2
   7   7   1     910     773   1
  -8   7  -8    -512     885  -2
   8   7   1    -512     885   1
  -9   7  -8   11362     944  -2
   9   7   1   11362     944   1
  10   7   1    8092    1113   1
 -11   8   1     127     560   1
 -10   8   1    2096     576   1
  -9   8   1   10093     690   1
  -8   8   1    1399     532   1
  -7   8   1    1032     470   1
  -6   8   1   63704    1144   1
  -5   8   1   40197    1802   1
  -4   8   1    1000     379   1
  -3   8   1   31990     756   1
   2   8  -9   18481     648  -2
  -2   8   1   18481     648   1
   1   8  -9   48253     839  -2
  -1   8   1   48253     839   1
   0   8  -9   62660     875  -2
   0   8   1   62660     875   1
  -1   8  -9     542     417  -2
   1   8   1     542     417   1
  -2   8  -9   62205    1071  -2
   2   8   1   62205    1071   1
  -3   8  -9  105765    1527  -2
   3   8   1  105765    1527   1
  -4   8  -9   14050     761  -2
   4   8   1   14050     761   1
  -5   8  -9   24455    1268  -2
   5   8   1   24455    1268   1
  -6   8  -9     418     629  -2
   6   8   1     418     629   1
  -7   8  -9     402     697  -2
   7   8   1     402     697   1
  -8   8  -9    8048    1232  -2
   8   8   1    8048    1232   1
  -9   8  -9   23990    1430  -2
   9   8   1   23990    1430   1
  10   8   1     979     804   1
 -10   9   1    3446     554   1
  -9   9   1     531     510   1
  -8   9   1    1396     550   1
  -7   9   1    2001     521   1
  -6   9   1    2909     550   1
  -5   9   1    4613     536   1
  -4   9   1    -139     450   1
  -3   9   1    7652     642   1
  -2   9   1   12321     617   1
   1   9 -10   10013     579  -2
  -1   9   1   10013     579   1
   0   9 -10   21064     840  -2
   0   9   1   21064     840   1
  -1   9 -10    3707     488  -2
   1   9   1    3707     488   1
  -2   9 -10     666     464  -2
   2   9   1     666     464   1
  -3   9 -10   17143     866  -2
   3   9   1   17143     866   1
  -4   9 -10   28481    1160  -2
   4   9   1   28481    1160   1
  -5   9 -10   15245     988  -2
   5   9   1   15245     988   1
  -6   9 -10     -32     675  -2
   6   9   1     -32     675   1
  -7   9 -10    1100     663  -2
   7   9   1    1100     663   1
  -8   9 -10    -425     743  -2
   8   9   1    -425     743   1
   9   9   1    1127     663   1
  10   9   1    1174     755   1
  -9  10   1   14954    1014   1
  -8  10   1     930     536   1
  -7  10   1   30287    1112   1
  -6  10   1       6     700   1
  -5  10   1    -105     476   1
  -4  10   1   16892     775   1
  -3  10   1   46164     910   1
  -2  10   1  110925    1483   1
  -1  10   1    4600     596   1
   0  10 -11   44342    1424  -2
   0  10   1   44342    1424   1
  -1  10 -11   29759     969  -2
   1  10   1   29759     969   1
  -2  10 -11   19358     975  -2
   2  10   1   19358     975   1
  -3  10 -11   28655    1065  -2
   3  10   1   28655    1065   1
  -4  10 -11   16474    1048  -2
   4  10   1   16474    1048   1
  -5  10 -11   39787    1240  -2
   5  10   1   39787    1240   1
  -6  10 -11   32773    1717  -2
   6  10   1   32773    1717   1
  -7  10 -11    4989     665  -2
   7  10   1    4989     665   1
  -8  10 -11   12805     936  -2
   8  10   1   12805     936   1
   9  10   1    2766     726   1
  -9  11   1    1031     883   1
  -8  11   1    5211    1004   1
  -7  11   1     310     525   1
  -6  11   1    -110     616   1
  -5  11   1    1260     558   1
  -4  11   1    1513     583   1
  -3  11   1    1083     564   1
  -2  11   1    5698     903   1
  -1  11   1   17479     995   1
   0  11   1     147     610   1
  -1  11 -12     575     574  -2
   1  11   1     575     574   1
  -2  11 -12    6806     716  -2
   2  11   1    6806     716   1
  -3  11 -12    2869     676  -2
   3  11   1    2869     676   1
  -4  11 -12     679     602  -2
   4  11   1     679     602   1
  -5  11 -12    1229     630  -2
   5  11   1    1229     630   1
  -6  11 -12     -32     587  -2
   6  11   1     -32     587   1
  -7  11 -12    3554     874  -2
   7  11   1    3554     874   1
   8  11   1     876     580   1
  -8  12   1    1393     929   1
  -7  12   1    2079     540   1
  -6  12   1    3816    1009   1
  -5  12   1    -333     612   1
  -4  12   1    2248     649   1
  -3  12   1   15858    1048   1
  -2  12   1   16841    1168   1
  -1  12   1    7721     950   1
   0  12   1    5665     857   1
  -1  12 -13    -125     839  -2
   1  12   1    -125     839   1
  -2  12 -13    7199     773  -2
   2  12   1    7199     773   1
  -3  12 -13   46427    1365  -2
   3  12   1   46427    1365   1
  -4  12 -13    4019     640  -2
   4  12   1    4019     640   1
  -5  12 -13   19281     959  -2
   5  12   1   19281     959   1
  -6  12 -13   19865     905  -2
   6  12   1   19865     905   1
  -7  12 -13    1255     598  -2
   7  12   1    1255     598   1
  -6  13   1     346     540   1
  -5  13   1    3467    1411   1
  -4  13   1    4216    2054   1
  -3  13   1    3487     915   1
  -2  13   1   14157    1228   1
  -1  13   1    6055     940   1
   0  13   1     954     882   1
   1  13   1    1858    1137   1
  -2  13 -14    3254     791  -2
   2  13   1    3254     791   1
  -3  13 -14    1414     779  -2
   3  13   1    1414     779   1
  -4  13 -14      22    1036  -2
   4  13   1      22    1036   1
  -5  13 -14    -206     494  -2
   5  13   1    -206     494   1
  -6  13 -14     -89     548  -2
   6  13   1     -89     548   1
  -4  14   1    1143    1000   1
  -3  14   1    4647    1787   1
  -2  14   1    9897    1726   1
  -1  14   1    2484     758   1
   0  14   1     835     923   1
   1  14   1    3419    1073   1
   2  14   1    4827    2360   1
  -4  14 -15    9677    1191  -2
   4  14   1    9677    1191   1
   0  15   1     572     893   1
   4 -15  13     272     687  -2
  -4 -15   2     272     687   1
   3 -15  13    -399    1278  -2
  -3 -15   2    -399    1278   1
   2 -15  13     559     849  -2
  -2 -15   2     559     849   1
  -1 -15   2    -106    2376   1
   0 -15   2    1600    1009   1
   1 -15   2   10329    3074   1
   2 -15   2   -1143    1393   1
  -6 -14   2     998     649   1
   5 -14  12    3405     948  -2
  -5 -14   2    3405     948   1
   4 -14  12     818     877  -2
  -4 -14   2     818     877   1
   3 -14  12     160     668  -2
  -3 -14   2     160     668   1
   2 -14  12    5460     928  -2
  -2 -14   2    5460     928   1
   1 -14  12   21546    4261  -2
  -1 -14   2   21546    4261   1
   0 -14   2    4650    1591   1
   1 -14   2     685    1144   1
   2 -14   2     730    1217   1
   3 -14   2    2795    1125   1
   4 -14   2    1159    1029   1
   5 -14   2   14547    1031   1
   6 -14   2    2073     929   1
  -7 -13   2    1847     575   1
   6 -13  11    2563     621  -2
  -6 -13   2    2563     621   1
   5 -13  11     169     797  -2
  -5 -13   2     169     797   1
   4 -13  11     936     621  -2
  -4 -13   2     936     621   1
   3 -13  11     773     793  -2
  -3 -13   2     773     793   1
   2 -13  11    1208     662  -2
  -2 -13   2    1208     662   1
   1 -13  11    2421    1421  -2
  -1 -13   2    2421    1421   1
   0 -13  11    3128     902  -2
   0 -13   2    3128     902   1
   1 -13   2    1783    1109   1
   2 -13   2    3479     798   1
   3 -13   2    1212     749   1
   4 -13   2    6734     831   1
   5 -13   2    2165    1061   1
   6 -13   2    4607     783   1
   7 -13   2     311     515   1
  -8 -12   2    9650     712   1
  -7 -12   2     848     819   1
   6 -12  10     644     518  -2
  -6 -12   2     644     518   1
   5 -12  10    5801     921  -2
  -5 -12   2    5801     921   1
   4 -12  10      73     594  -2
  -4 -12   2      73     594   1
   3 -12  10   13697     967  -2
  -3 -12   2   13697     967   1
   2 -12  10    2337     554  -2
  -2 -12   2    2337     554   1
   1 -12  10   48754    1341  -2
  -1 -12   2   48754    1341   1
   0 -12  10    3080     704  -2
   0 -12   2    3080     704   1
  -1 -12  10   55659    1380  -2
   1 -12   2   55659    1380   1
   2 -12   2   27584    1111   1
   3 -12   2   28168     997   1
   4 -12   2    1181     636   1
   5 -12   2     183     492   1
   6 -12   2    -489     489   1
   7 -12   2   19118    1624   1
   8 -12   2    2422     530   1
  -9 -11   2    3865     790   1
  -8 -11   2    5117     600   1
  -7 -11   2    4443    1105   1
   6 -11   9    2720     675  -2
  -6 -11   2    2720     675   1
   5 -11   9    4726     789  -2
  -5 -11   2    4726     789   1
   4 -11   9     473     575  -2
  -4 -11   2     473     575   1
   3 -11   9     166     606  -2
  -3 -11   2     166     606   1
   2 -11   9   20428     931  -2
  -2 -11   2   20428     931   1
   1 -11   9    3458     722  -2
  -1 -11   2    3458     722   1
   0 -11   9   15716     840  -2
   0 -11   2   15716     840   1
  -1 -11   9    7991     702  -2
   1 -11   2    7991     702   1
   2 -11   2    2299     511   1
   3 -11   2     -47     579   1
   4 -11   2    4113     542   1
   5 -11   2     853     546   1
   6 -11   2    7940     735   1
   7 -11   2     523     558   1
   8 -11   2    1086     560   1
   9 -11   2     342     681   1
 -10 -10   2    2981    1032   1
  -9 -10   2     457     732   1
  -8 -10   2    2824     808   1
  -7 -10   2    5460     724   1
   6 -10   8   18793     959  -2
  -6 -10   2   18793     959   1
   5 -10   8     348     540  -2
  -5 -10   2     348     540   1
   4 -10   8   26472     974  -2
  -4 -10   2   26472     974   1
   3 -10   8     690     463  -2
  -3 -10   2     690     463   1
   2 -10   8   31499     964  -2
  -2 -10   2   31499     964   1
   1 -10   8    5141     559  -2
  -1 -10   2    5141     559   1
   0 -10   8     610     438  -2
   0 -10   2     610     438   1
  -1 -10   8   14404     730  -2
   1 -10   2   14404     730   1
  -2 -10   8   21945     881  -2
   2 -10   2   21945     881   1
   3 -10   2   52659    1124   1
   4 -10   2   48174    1012   1
   5 -10   2      74     550   1
   6 -10   2    1277     652   1
   7 -10   2   13354     769   1
   8 -10   2    1548     476   1
   9 -10   2    4116     485   1
  10 -10   2    2851     510   1
 -11  -9   2     965    1286   1
 -10  -9   2    2256    1618   1
  -9  -9   2      74     703   1
  -8  -9   2    4532     775   1
   7  -9   7    5460     687  -2
  -7  -9   2    5460     687   1
   6  -9   7   15167     840  -2
  -6  -9   2   15167     840   1
   5  -9   7   12206     809  -2
  -5  -9   2   12206     809   1
   4  -9   7    3457     640  -2
  -4  -9   2    3457     640   1
   3  -9   7     243     439  -2
  -3  -9   2     243     439   1
   2  -9   7     625     433  -2
  -2  -9   2     625     433   1
   1  -9   7    5193     487  -2
  -1  -9   2    5193     487   1
   0  -9   7     268     403  -2
   0  -9   2     268     403   1
  -1  -9   7   13316     596  -2
   1  -9   2   13316     596   1
  -2  -9   7   14040     654  -2
   2  -9   2   14040     654   1
  -3  -9   7    5995     554  -2
   3  -9   2    5995     554   1
   4  -9   2    1529     399   1
   5  -9   2    1296     498   1
   6  -9   2     884     503   1
   7  -9   2    1430     576   1
   8  -9   2    1931     498   1
   9  -9   2    2335     496   1
  10  -9   2    4356     644   1
  11  -9   2    1077     624   1
 -11  -8   2    -500    2144   1
 -10  -8   2   -1076    1296   1
  -9  -8   2   18727    1519   1
  -8  -8   2   50002    2429   1
   7  -8   6   16508     976  -2
  -7  -8   2   16508     976   1
   6  -8   6    3070     546  -2
  -6  -8   2    3070     546   1
   5  -8   6   25537     909  -2
  -5  -8   2   25537     909   1
   4  -8   6   40805     975  -2
  -4  -8   2   40805     975   1
   3  -8   6  215470    2578  -2
  -3  -8   2  215470    2578   1
   2  -8   6  115874    1700  -2
  -2  -8   2  115874    1700   1
   1  -8   6   47785    1019  -2
  -1  -8   2   47785    1019   1
   0  -8   6     695     345  -2
   0  -8   2     695     345   1
  -1  -8   6    3595     384  -2
   1  -8   2    3595     384   1
  -2  -8   6     490     334  -2
   2  -8   2     490     334   1
  -3  -8   6     191     378  -2
   3  -8   2     191     378   1
  -4  -8   6   19733     741  -2
   4  -8   2   19733     741   1
   5  -8   2   18572     765   1
   6  -8   2   35283    1081   1
   7  -8   2    5421     608   1
   8  -8   2     -37     476   1
   9  -8   2    8604     662   1
  10  -8   2   11687     830   1
  11  -8   2     373     665   1
 -11  -7   2    1858    1608   1
 -10  -7   2     698    2072   1
  -9  -7   2    -187     771   1
  -8  -7   2    3661     703   1
   7  -7   5   13940     919  -2
  -7  -7   2   13940     919   1
   6  -7   5    2136     442  -2
  -6  -7   2    2136     442   1
   5  -7   5    3968     772  -2
  -5  -7   2    3968     772   1
   4  -7   5    5918     503  -2
  -4  -7   2    5918     503   1
   3  -7   5    3149     575  -2
  -3  -7   2    3149     575   1
   2  -7   5   15760     935  -2
  -2  -7   2   15760     935   1
   1  -7   5   16875     607  -2
  -1  -7   2   16875     607   1
   0  -7   5   20726     612  -2
   0  -7   2   20726     612   1
  -1  -7   5   55410    1181  -2
   1  -7   2   55410    1181   1
  -2  -7   5   67353    1051  -2
   2  -7   2   67353    1051   1
  -3  -7   5    2922     361  -2
   3  -7   2    2922     361   1
  -4  -7   5    6523     456  -2
   4  -7   2    6523     456   1
  -5  -7   5    1400     400  -2
   5  -7   2    1400     400   1
   6  -7   2    1257     478   1
   7  -7   2   17049     880   1
   8  -7   2    3187     526   1
   9  -7   2     969     662   1
  10  -7   2    1830     683   1
  11  -7   2     584     947   1
  12  -7   2     151     610   1
 -12  -6   2   -1393    1393   1
 -11  -6   2    2608    1715   1
 -10  -6   2    4560    2197   1
  -9  -6   2   18527    1330   1
   8  -6   4    2592     841  -2
  -8  -6   2    2592     841   1
   7  -6   4   74289    1412  -2
  -7  -6   2   74289    1412   1
   6  -6   4      89     520  -2
  -6  -6   2      89     520   1
   5  -6   4   15619     724  -2
  -5  -6   2   15619     724   1
   4  -6   4   29764     685  -2
  -4  -6   2   29764     685   1
   3  -6   4   77884    1437  -2
  -3  -6   2   77884    1437   1
   2  -6   4   82683    1299  -2
  -2  -6   2   82683    1299   1
   1  -6   4  327877    4749  -2
  -1  -6   2  327877    4749   1
   0  -6   4    6337     402  -2
   0  -6   2    6337     402   1
  -1  -6   4    4058     253  -2
   1  -6   2    4058     253   1
  -2  -6   4   86053    1280  -2
   2  -6   2   86053    1280   1
  -3  -6   4  191718    2151  -2
   3  -6   2  191718    2151   1
  -4  -6   4   30340     737  -2
   4  -6   2   30340     737   1
  -5  -6   4   14073     669  -2
   5  -6   2   14073     669   1
  -6  -6   4    9506     791  -2
   6  -6   2    9506     791   1
  -7  -6   4     690     465  -2
   7  -6   2     690     465   1
   8  -6   2     347     591   1
   9  -6   2   26879    1261   1
  10  -6   2     -24     603   1
  11  -6   2     316     708   1
  12  -6   2    1390     749   1
 -12  -5   2    1501    1679   1
 -11  -5   2   -1465    1750   1
 -10  -5   2    -113    1249   1
   9  -5   3    3417    1041  -2
  -9  -5   2    3417    1041   1
   8  -5   3    3097     958  -2
  -8  -5   2    3097     958   1
   7  -5   3    9414    1050  -2
  -7  -5   2    9414    1050   1
   6  -5   3     266     479  -2
  -6  -5   2     266     479   1
   5  -5   3     525     361  -2
  -5  -5   2     525     361   1
   4  -5   3    -214     277  -2
  -4  -5   2    -214     277   1
   3  -5   3    2136     239  -2
  -3  -5   2    2136     239   1
   2  -5   3   11324     531  -2
  -2  -5   2   11324     531   1
   1  -5   3   17358     487  -2
  -1  -5   2   17358     487   1
   0  -5   3   62986    1005  -2
   0  -5   2   62986    1005   1
  -1  -5   3  169890    2017  -2
   1  -5   2  169890    2017   1
  -2  -5   3   43052     839  -2
   2  -5   2   43052     839   1
  -3  -5   3    6130     393  -2
   3  -5   2    6130     393   1
  -4  -5   3    4998     407  -2
   4  -5   2    4998     407   1
  -5  -5   3   14451     735  -2
   5  -5   2   14451     735   1
  -6  -5   3   15150     716  -2
   6  -5   2   15150     716   1
  -7  -5   3   24848     941  -2
   7  -5   2   24848     941   1
  -8  -5   3   10020     946  -2
   8  -5   2   10020     946   1
  -9  -5   3    3310     718  -2
   9  -5   2    3310     718   1
  10  -5   2    3810     985   1
  11  -5   2    3057     864   1
  12  -5   2    -213     785   1
 -12  -4   2    2394    1608   1
  11  -4   2   10805    2108  -2
 -11  -4   2   10805    2108   1
  10  -4   2     365    4001  -2
 -10  -4   2     365    4001   1
   9  -4   2   15386    5396  -2
  -9  -4   2   15386    5396   1
   8  -4   2    3057     854  -2
  -8  -4   2    3057     854   1
   7  -4   2   19164     952  -2
  -7  -4   2   19164     952   1
   6  -4   2   82195    2258  -2
  -6  -4   2   82195    2258   1
   5  -4   2   99636    1675  -2
  -5  -4   2   99636    1675   1
   4  -4   2   12374     515  -2
  -4  -4   2   12374     515   1
   3  -4   2  298821    2803  -2
  -3  -4   2  298821    2803   1
   2  -4   2    1248     177  -2
  -2  -4   2    1248     177   1
   1  -4   2  819870    8286  -2
  -1  -4   2  819870    8286   1
   0  -4   2 1401623   15329  -2
   0  -4   2 1401623   15329   1
  -1  -4   2  821054   12921  -2
   1  -4   2  821054   12921   1
  -2  -4   2    4993     299  -2
   2  -4   2    4993     299   1
  -3  -4   2  289190    3145  -2
   3  -4   2  289190    3145   1
  -4  -4   2   17665     596  -2
   4  -4   2   17665     596   1
  -5  -4   2  103715    2434  -2
   5  -4   2  103715    2434   1
  -6  -4   2   64560    1410  -2
   6  -4   2   64560    1410   1
  -7  -4   2   16476     893  -2
   7  -4   2   16476     893   1
  -8  -4   2    2159     772  -2
   8  -4   2    2159     772   1
  -9  -4   2    8748     948  -2
   9  -4   2    8748     948   1
 -10  -4   2    1948    1010  -2
  10  -4   2    1948    1010   1
 -11  -4   2    4896    1114  -2
  11  -4   2    4896    1114   1
  12  -4   2    4146     896   1
  12  -3   1    -270    1625  -2
 -12  -3   2    -270    1625   1
  11  -3   1    3787    2322  -2
 -11  -3   2    3787    2322   1
  10  -3   1    -119    1933  -2
 -10  -3   2    -119    1933   1
   9  -3   1    2475    1912  -2
  -9  -3   2    2475    1912   1
   8  -3   1     601    1598  -2
  -8  -3   2     601    1598   1
   7  -3   1    3499    1140  -2
  -7  -3   2    3499    1140   1
   6  -3   1    3910     745  -2
  -6  -3   2    3910     745   1
   5  -3   1   20324    2157  -2
  -5  -3   2   20324    2157   1
   4  -3   1   22328     663  -2
  -4  -3   2   22328     663   1
   3  -3   1    2761     183  -2
  -3  -3   2    2761     183   1
   2  -3   1   33108     457  -2
  -2  -3   2   33108     457   1
   1  -3   1   68826     848  -2
  -1  -3   2   68826     848   1
   0  -3   1    1169     104  -2
   0  -3   2    1169     104   1
  -1  -3   1    2971     248  -2
   1  -3   2    2971     248   1
  -2  -3   1  119114    1684  -2
   2  -3   2  119114    1684   1
  -3  -3   1   75505    1023  -2
   3  -3   2   75505    1023   1
  -4  -3   1    5091     379  -2
   4  -3   2    5091     379   1
  -5  -3   1   13228     640  -2
   5  -3   2   13228     640   1
  -6  -3   1    1858     804  -2
   6  -3   2    1858     804   1
  -7  -3   1    3461     649  -2
   7  -3   2    3461     649   1
  -8  -3   1    3765     983  -2
   8  -3   2    3765     983   1
  -9  -3   1    2445    1209  -2
   9  -3   2    2445    1209   1
 -10  -3   1    3674    1112  -2
  10  -3   2    3674    1112   1
 -11  -3   1     750    2036  -2
  11  -3   2     750    2036   1
 -12  -3   1     242    1139  -2
  12  -3   2     242    1139   1
  13  -3   2   -1072    1143   1
  12  -2   0    5193    3931  -2
 -12  -2   2    5193    3931   1
  11  -2   0    3144    3215  -2
 -11  -2   2    3144    3215   1
  10  -2   0   21463    4166  -2
 -10  -2   2   21463    4166   1
   9  -2   0    8747    2573  -2
  -9  -2   2    8747    2573   1
   8  -2   0    5441    1244  -2
  -8  -2   2    5441    1244   1
   7  -2   0    1357    1258  -2
  -7  -2   2    1357    1258   1
   6  -2   0  113076    2526  -2
  -6  -2   2  113076    2526   1
   5  -2   0  508519    6667  -2
  -5  -2   2  508519    6667   1
   4  -2   0  455431    5221  -2
  -4  -2   2  455431    5221   1
   2  -2   0     655     100  -2
  -2  -2   2     655     100   1
   1  -2   0   16155     251  -2
  -1  -2   2   16155     251   1
   0  -2   0     190      54  -2
   0  -2   2     190      54   1
  -1  -2   0  180101    2845  -2
   1  -2   2  180101    2845   1
  -3  -2   0   92647    1463  -2
   3  -2   2   92647    1463   1
  -4  -2   0  234446    3957  -2
   4  -2   2  234446    3957   1
  -5  -2   0   34541    1058  -2
   5  -2   2   34541    1058   1
  -6  -2   0     322     558  -2
   6  -2   2     322     558   1
  -7  -2   0   38243    2644  -2
   7  -2   2   38243    2644   1
  -8  -2   0   -1026    1026  -2
   8  -2   2   -1026    1026   1
  -9  -2   0   21207    1913  -2
   9  -2   2   21207    1913   1
 -10  -2   0   20116    1860  -2
  10  -2   2   20116    1860   1
 -11  -2   0    1025     883  -2
  11  -2   2    1025     883   1
 -12  -2   0   36363    2607  -2
  12  -2   2   36363    2607   1
 -13  -2   0    2465    2072  -2
  13  -2   2    2465    2072   1
  12  -1  -1    8496    1663  -2
 -12  -1   2    8496    1663   1
  11  -1  -1    -443    1181  -2
 -11  -1   2    -443    1181   1
  10  -1  -1    2145    1420  -2
 -10  -1   2    2145    1420   1
   9  -1  -1    2831    1332  -2
  -9  -1   2    2831    1332   1
   8  -1  -1    2081    1119  -2
  -8  -1   2    2081    1119   1
   7  -1  -1     -52     897  -2
  -7  -1   2     -52     897   1
   6  -1  -1   13303    1359  -2
  -6  -1   2   13303    1359   1
   5  -1  -1   16269     599  -2
  -5  -1   2   16269     599   1
   4  -1  -1  115091    1539  -2
  -4  -1   2  115091    1539   1
   3  -1  -1  118000    1683  -2
  -3  -1   2  118000    1683   1
   2  -1  -1  100014    1123  -2
  -2  -1   2  100014    1123   1
   1  -1  -1   20546     265  -2
  -1  -1   2   20546     265   1
   0  -1  -1     509      82  -2
   0  -1   2     509      82   1
  -1  -1  -1     696      74  -2
   1  -1   2     696      74   1
  -2  -1  -1   47191    1044  -2
   2  -1   2   47191    1044   1
  -3  -1  -1   23555     543  -2
   3  -1   2   23555     543   1
  -4  -1  -1  146271    2356  -2
   4  -1   2  146271    2356   1
  -5  -1  -1   70251    1471  -2
   5  -1   2   70251    1471   1
  -6  -1  -1   34303    1970  -2
   6  -1   2   34303    1970   1
  -8  -1  -1     232    1485  -2
   8  -1   2     232    1485   1
  -9  -1  -1   -1141    1858  -2
   9  -1   2   -1141    1858   1
 -10  -1  -1    4375    2488  -2
  10  -1   2    4375    2488   1
 -11  -1  -1    1322    1786  -2
  11  -1   2    1322    1786   1
 -12  -1  -1    -390    2501  -2
  12  -1   2    -390    2501   1
  13   0  -2    -500    1143  -2
 -13   0   2    -500    1143   1
  12   0  -2    3390     987  -2
 -12   0   2    3390     987   1
  11   0  -2      21    1263  -2
 -11   0   2      21    1263   1
  10   0  -2     900    1246  -2
 -10   0   2     900    1246   1
   9   0  -2  116469    5571  -2
  -9   0   2  116469    5571   1
   8   0  -2   96963    2068  -2
  -8   0   2   96963    2068   1
   7   0  -2     -43     773  -2
  -7   0   2     -43     773   1
   6   0  -2   55550    1439  -2
  -6   0   2   55550    1439   1
   5   0  -2    6534     715  -2
  -5   0   2    6534     715   1
   4   0  -2  576777    5936  -2
  -4   0   2  576777    5936   1
   2   0  -2 2084426   50585  -2
  -2   0   2 2084426   50585   1
   1   0  -2  349190    4406  -2
  -1   0   2  349190    4406   1
  -1   0  -2  539818   13182  -2
   1   0   2  539818   13182   1
  -2   0  -2 1344176   32620  -2
   2   0   2 1344176   32620   1
  -3   0  -2 1319781   22774  -2
   3   0   2 1319781   22774   1
  -4   0  -2    1759     322  -2
   4   0   2    1759     322   1
  -5   0  -2   29926    1323  -2
   5   0   2   29926    1323   1
  -6   0  -2  353386    9246  -2
   6   0   2  353386    9246   1
  -8   0  -2   18279    2417  -2
   8   0   2   18279    2417   1
  -9   0  -2    4710    1757  -2
   9   0   2    4710    1757   1
 -10   0  -2    2970    2394  -2
  10   0   2    2970    2394   1
 -11   0  -2   11616    2752  -2
  11   0   2   11616    2752   1
 -12   0  -2   -1858    1858  -2
  12   0   2   -1858    1858   1
  13   1  -3     829     892  -2
 -13   1   2     829     892   1
  12   1  -3     649     925  -2
 -12   1   2     649     925   1
  11   1  -3     395     967  -2
 -11   1   2     395     967   1
  10   1  -3    3048    1312  -2
 -10   1   2    3048    1312   1
   9   1  -3    1533     799  -2
  -9   1   2    1533     799   1
   8   1  -3    9585     833  -2
  -8   1   2    9585     833   1
   7   1  -3    2270     583  -2
  -7   1   2    2270     583   1
   6   1  -3   20985    1330  -2
  -6   1   2   20985    1330   1
   5   1  -3    8924     476  -2
  -5   1   2    8924     476   1
   4   1  -3  104843    1416  -2
  -4   1   2  104843    1416   1
   3   1  -3  184219    2217  -2
  -3   1   2  184219    2217   1
   2   1  -3   13842     335  -2
  -2   1   2   13842     335   1
   1   1  -3   82351     932  -2
  -1   1   2   82351     932   1
   0   1  -3   23237     482  -2
   0   1   2   23237     482   1
  -1   1  -3    1924     102  -2
   1   1   2    1924     102   1
  -2   1  -3    2013     239  -2
   2   1   2    2013     239   1
  -3   1  -3    5476     634  -2
   3   1   2    5476     634   1
  -4   1  -3   39453    1227  -2
   4   1   2   39453    1227   1
  -5   1  -3   34542    1252  -2
   5   1   2   34542    1252   1
  -6   1  -3     464     786  -2
   6   1   2     464     786   1
  -8   1  -3      38    2010  -2
   8   1   2      38    2010   1
  -9   1  -3   -3001    3001  -2
   9   1   2   -3001    3001   1
 -10   1  -3    3965    3358  -2
  10   1   2    3965    3358   1
 -11   1  -3    1537    3789  -2
  11   1   2    1537    3789   1
  13   2  -4    -228     827  -2
 -13   2   2    -228     827   1
  12   2  -4    3542     835  -2
 -12   2   2    3542     835   1
  11   2  -4    5363    1178  -2
 -11   2   2    5363    1178   1
  10   2  -4    3004    1025  -2
 -10   2   2    3004    1025   1
   9   2  -4    3868     982  -2
  -9   2   2    3868     982   1
   8   2  -4    3116     651  -2
  -8   2   2    3116     651   1
   7   2  -4    3006     621  -2
  -7   2   2    3006     621   1
   6   2  -4   48935    1496  -2
  -6   2   2   48935    1496   1
   5   2  -4   20950     616  -2
  -5   2   2   20950     616   1
   4   2  -4   13159     493  -2
  -4   2   2   13159     493   1
   3   2  -4  201707    2444  -2
  -3   2   2  201707    2444   1
   1   2  -4  281569    4173  -2
  -1   2   2  281569    4173   1
   0   2  -4  231387    2981  -2
   0   2   2  231387    2981   1
  -1   2  -4  746363    8189  -2
   1   2   2  746363    8189   1
  -2   2  -4  454507    6492  -2
   2   2   2  454507    6492   1
  -3   2  -4  429694    6285  -2
   3   2   2  429694    6285   1
  -4   2  -4     820     480  -2
   4   2   2     820     480   1
  -5   2  -4   79904    2320  -2
   5   2   2   79904    2320   1
  -6   2  -4    6575    1215  -2
   6   2   2    6575    1215   1
  -8   2  -4    4287    4251  -2
   8   2   2    4287    4251   1
  -9   2  -4    3430    4073  -2
   9   2   2    3430    4073   1
 -12   3   2     429     760   1
  11   3  -5    2500     930  -2
 -11   3   2    2500     930   1
  10   3  -5     217     801  -2
 -10   3   2     217     801   1
   9   3  -5     619     710  -2
  -9   3   2     619     710   1
   8   3  -5    7138     710  -2
  -8   3   2    7138     710   1
   7   3  -5   14447     803  -2
  -7   3   2   14447     803   1
   6   3  -5   32767    1378  -2
  -6   3   2   32767    1378   1
   5   3  -5    2041     377  -2
  -5   3   2    2041     377   1
   4   3  -5   60092    1123  -2
  -4   3   2   60092    1123   1
   3   3  -5    1329     198  -2
  -3   3   2    1329     198   1
   2   3  -5   91169    1320  -2
  -2   3   2   91169    1320   1
   1   3  -5   68721    1122  -2
  -1   3   2   68721    1122   1
   0   3  -5  116485    1662  -2
   0   3   2  116485    1662   1
  -1   3  -5  169994    1852  -2
   1   3   2  169994    1852   1
  -2   3  -5  108752    1248  -2
   2   3   2  108752    1248   1
  -3   3  -5   70614    1304  -2
   3   3   2   70614    1304   1
  -4   3  -5    7020     526  -2
   4   3   2    7020     526   1
  -5   3  -5    4752     494  -2
   5   3   2    4752     494   1
  -6   3  -5    -393     714  -2
   6   3   2    -393     714   1
  -7   3  -5    4913    2122  -2
   7   3   2    4913    2122   1
  -8   3  -5    3930    3930  -2
   8   3   2    3930    3930   1
  -9   3  -5   -1286    3929  -2
   9   3   2   -1286    3929   1
 -10   3  -5    6716    4501  -2
  10   3   2    6716    4501   1
 -12   4   2     174    1239   1
 -11   4   2    1077     802   1
 -10   4   2    1222     679   1
   9   4  -6   27353    1053  -2
  -9   4   2   27353    1053   1
   8   4  -6      38     679  -2
  -8   4   2      38     679   1
   7   4  -6    3115     674  -2
  -7   4   2    3115     674   1
   6   4  -6   68837    1393  -2
  -6   4   2   68837    1393   1
   5   4  -6  601985    6944  -2
  -5   4   2  601985    6944   1
   4   4  -6   78024    1266  -2
  -4   4   2   78024    1266   1
   3   4  -6  274655    3034  -2
  -3   4   2  274655    3034   1
   2   4  -6  106754    1700  -2
  -2   4   2  106754    1700   1
   1   4  -6  107706    1496  -2
  -1   4   2  107706    1496   1
   0   4  -6   42397     899  -2
   0   4   2   42397     899   1
  -1   4  -6  221574    2251  -2
   1   4   2  221574    2251   1
  -2   4  -6  196402    2193  -2
   2   4   2  196402    2193   1
  -3   4  -6   54628     998  -2
   3   4   2   54628     998   1
  -4   4  -6   80144    1445  -2
   4   4   2   80144    1445   1
  -5   4  -6  160049    2742  -2
   5   4   2  160049    2742   1
  -6   4  -6   53571    2040  -2
   6   4   2   53571    2040   1
  -7   4  -6    3775     854  -2
   7   4   2    3775     854   1
  -8   4  -6   23209    2003  -2
   8   4   2   23209    2003   1
  -9   4  -6   12671    1880  -2
   9   4   2   12671    1880   1
 -10   4  -6    8579    3610  -2
  10   4   2    8579    3610   1
 -12   5   2     168     873   1
 -11   5   2    -669     669   1
 -10   5   2    2449     650   1
  -9   5   2    -545     545   1
  -8   5   2   17344     856   1
  -7   5   2     482     467   1
  -6   5   2    3503     614   1
   5   5  -7   44266    1043  -2
  -5   5   2   44266    1043   1
   4   5  -7   24755     894  -2
  -4   5   2   24755     894   1
   3   5  -7   66829     942  -2
  -3   5   2   66829     942   1
   2   5  -7   26181     805  -2
  -2   5   2   26181     805   1
   1   5  -7   46945     844  -2
  -1   5   2   46945     844   1
   0   5  -7   49306     789  -2
   0   5   2   49306     789   1
  -1   5  -7   61921     862  -2
   1   5   2   61921     862   1
  -2   5  -7   85725    1470  -2
   2   5   2   85725    1470   1
  -3   5  -7   11798     616  -2
   3   5   2   11798     616   1
  -4   5  -7    4042     598  -2
   4   5   2    4042     598   1
  -5   5  -7    9403     922  -2
   5   5   2    9403     922   1
  -6   5  -7    1694    1152  -2
   6   5   2    1694    1152   1
  -7   5  -7    7121    1047  -2
   7   5   2    7121    1047   1
  -8   5  -7    4115    1101  -2
   8   5   2    4115    1101   1
  -9   5  -7     746    1153  -2
   9   5   2     746    1153   1
 -10   5  -7    -714    2465  -2
  10   5   2    -714    2465   1
 -12   6   2    1124     603   1
 -11   6   2    6248     618   1
 -10   6   2    1322     583   1
  -9   6   2    6420     827   1
  -8   6   2   36080    1034   1
  -7   6   2  105143    1472   1
  -6   6   2   59976    1113   1
  -5   6   2    8142     480   1
  -4   6   2   86726    1468   1
   3   6  -8     220     305  -2
  -3   6   2     220     305   1
   2   6  -8    5127     390  -2
  -2   6   2    5127     390   1
   1   6  -8   43205     762  -2
  -1   6   2   43205     762   1
   0   6  -8  246869    2471  -2
   0   6   2  246869    2471   1
  -1   6  -8    1362     270  -2
   1   6   2    1362     270   1
  -2   6  -8  148348    1927  -2
   2   6   2  148348    1927   1
  -3   6  -8   17318     760  -2
   3   6   2   17318     760   1
  -4   6  -8    2694     511  -2
   4   6   2    2694     511   1
  -5   6  -8    9409     771  -2
   5   6   2    9409     771   1
  -6   6  -8   72526    2696  -2
   6   6   2   72526    2696   1
  -7   6  -8    6038    1408  -2
   7   6   2    6038    1408   1
  -8   6  -8    2564     845  -2
   8   6   2    2564     845   1
  -9   6  -8    4881    1019  -2
   9   6   2    4881    1019   1
 -10   6  -8    3687    1382  -2
  10   6   2    3687    1382   1
 -11   7   2     546     502   1
 -10   7   2    3581     537   1
  -9   7   2    -333     526   1
  -8   7   2     684     533   1
  -7   7   2    7053     565   1
  -6   7   2   67615    1409   1
  -5   7   2    3947     428   1
  -4   7   2    1584     578   1
  -3   7   2    2443     425   1
   2   7  -9     248     361  -2
  -2   7   2     248     361   1
   1   7  -9    1915     398  -2
  -1   7   2    1915     398   1
   0   7  -9    2046     282  -2
   0   7   2    2046     282   1
  -1   7  -9   22155     702  -2
   1   7   2   22155     702   1
  -2   7  -9   17783     655  -2
   2   7   2   17783     655   1
  -3   7  -9   26501     810  -2
   3   7   2   26501     810   1
  -4   7  -9   15763     780  -2
   4   7   2   15763     780   1
  -5   7  -9    2212     519  -2
   5   7   2    2212     519   1
  -6   7  -9    1534     713  -2
   6   7   2    1534     713   1
  -7   7  -9    2070     614  -2
   7   7   2    2070     614   1
  -8   7  -9    8380     848  -2
   8   7   2    8380     848   1
  -9   7  -9    1271    1789  -2
   9   7   2    1271    1789   1
  10   7   2      16    1004   1
 -11   8   2     -13     554   1
 -10   8   2   15104     806   1
  -9   8   2   30582     907   1
  -8   8   2   20694     770   1
  -7   8   2   23785     873   1
  -6   8   2   47924    1037   1
  -5   8   2  140128    1590   1
  -4   8   2   30662     791   1
  -3   8   2     -91     385   1
  -2   8   2   26375     705   1
   1   8 -10       5     352  -2
  -1   8   2       5     352   1
   0   8 -10   29465     877  -2
   0   8   2   29465     877   1
  -1   8 -10    8800     542  -2
   1   8   2    8800     542   1
  -2   8 -10     628     393  -2
   2   8   2     628     393   1
  -3   8 -10    7708     586  -2
   3   8   2    7708     586   1
  -4   8 -10   26165     922  -2
   4   8   2   26165     922   1
  -5   8 -10   60263    1464  -2
   5   8   2   60263    1464   1
  -6   8 -10   19464    1149  -2
   6   8   2   19464    1149   1
  -7   8 -10    1377     734  -2
   7   8   2    1377     734   1
  -8   8 -10     142     591  -2
   8   8   2     142     591   1
  -9   8 -10    4587     646  -2
   9   8   2    4587     646   1
  10   8   2    4754    1108   1
 -10   9   2    1783     470   1
  -9   9   2     854     539   1
  -8   9   2   17633     769   1
  -7   9   2    2342     478   1
  -6   9   2    -528     538   1
  -5   9   2     414     449   1
  -4   9   2     774     467   1
  -3   9   2    1192     503   1
  -2   9   2    1728     438   1
  -1   9   2    5001     507   1
   0   9 -11   16558     748  -2
   0   9   2   16558     748   1
  -1   9 -11    7823     553  -2
   1   9   2    7823     553   1
  -2   9 -11    1308     472  -2
   2   9   2    1308     472   1
  -3   9 -11    4949     608  -2
   3   9   2    4949     608   1
  -4   9 -11    1434     607  -2
   4   9   2    1434     607   1
  -5   9 -11    4228     770  -2
   5   9   2    4228     770   1
  -6   9 -11    9736    1335  -2
   6   9   2    9736    1335   1
  -7   9 -11    1400     604  -2
   7   9   2    1400     604   1
  -8   9 -11    3992     621  -2
   8   9   2    3992     621   1
   9   9   2    3712     708   1
  10   9   2      36    1536   1
  -9  10   2     907     529   1
  -8  10   2   22281     844   1
  -7  10   2     -87     454   1
  -6  10   2    7731     548   1
  -5  10   2    6787     533   1
  -4  10   2    5302     546   1
  -3  10   2   17010     758   1
  -2  10   2   43432     975   1
  -1  10   2   72279    1446   1
   0  10 -12   23729    1203  -2
   0  10   2   23729    1203   1
  -1  10 -12   16519     904  -2
   1  10   2   16519     904   1
  -2  10 -12   99511    1596  -2
   2  10   2   99511    1596   1
  -3  10 -12    2147     557  -2
   3  10   2    2147     557   1
  -4  10 -12  102065    1998  -2
   4  10   2  102065    1998   1
  -5  10 -12   17613    1346  -2
   5  10   2   17613    1346   1
  -6  10 -12   20413    1103  -2
   6  10   2   20413    1103   1
  -7  10 -12   12410    1172  -2
   7  10   2   12410    1172   1
  -8  10 -12     -18     795  -2
   8  10   2     -18     795   1
   9  10   2    3791     682   1
  -8  11   2    3603     546   1
  -7  11   2     359     606   1
  -6  11   2    2060     522   1
  -5  11   2    2939     569   1
  -4  11   2     166     535   1
  -3  11   2    4090     673   1
  -2  11   2    3989     652   1
  -1  11   2    1532     654   1
   0  11   2    -638     714   1
  -1  11 -13    -631     631  -2
   1  11   2    -631     631   1
  -2  11 -13    1076     791  -2
   2  11   2    1076     791   1
  -3  11 -13    -126     799  -2
   3  11   2    -126     799   1
  -4  11 -13      26     597  -2
   4  11   2      26     597   1
  -5  11 -13     613     753  -2
   5  11   2     613     753   1
  -6  11 -13    3338     602  -2
   6  11   2    3338     602   1
  -7  11 -13    1173     701  -2
   7  11   2    1173     701   1
  -8  11 -13    1494     710  -2
   8  11   2    1494     710   1
  -7  12   2    3430    1036   1
  -6  12   2    5449    1428   1
  -5  12   2    3334     721   1
  -4  12   2    3222     621   1
  -3  12   2    7792     774   1
  -2  12   2    7756    1287   1
  -1  12   2    6056     971   1
   0  12   2    7177     936   1
   1  12   2    3731     847   1
  -2  12 -14    9237     798  -2
   2  12   2    9237     798   1
  -3  12 -14    4193     945  -2
   3  12   2    4193     945   1
  -4  12 -14    4942     662  -2
   4  12   2    4942     662   1
  -5  12 -14    9591     745  -2
   5  12   2    9591     745   1
  -6  12 -14    1700     571  -2
   6  12   2    1700     571   1
  -7  12 -14    3016     525  -2
   7  12   2    3016     525   1
  -6  13   2     893     893   1
  -5  13   2    1143    1358   1
  -4  13   2     988     927   1
  -3  13   2    2732     894   1
  -2  13   2    4298     806   1
  -1  13   2    1177    1031   1
   0  13   2    -742     742   1
   1  13   2    2378    2076   1
   2  13   2     356    1248   1
  -3  13 -15    3117     866  -2
   3  13   2    3117     866   1
  -4  13 -15    2122     763  -2
   4  13   2    2122     763   1
  -5  13 -15     -22    1227  -2
   5  13   2     -22    1227   1
  -6  13 -15     307     815  -2
   6  13   2     307     815   1
  -4  14   2    7184    1394   1
  -3  14   2    2251    1072   1
  -2  14   2    4501     947   1
  -1  14   2    2894    1036   1
   0  14   2   -1133    1133   1
   1  14   2    1734    1178   1
   2  14   2    1209    1161   1
   3  14   2     608    2645   1
   4 -15  12    1256     641  -2
  -4 -15   3    1256     641   1
   3 -15  12    3593     614  -2
  -3 -15   3    3593     614   1
   2 -15  12    2672     886  -2
  -2 -15   3    2672     886   1
   1 -15  12    2087    1245  -2
  -1 -15   3    2087    1245   1
   0 -15   3    1817     941   1
   1 -15   3    6180    1288   1
   2 -15   3    -250    2358   1
  -6 -14   3    7757    1198   1
   5 -14  11    2455     523  -2
  -5 -14   3    2455     523   1
   4 -14  11   17408     998  -2
  -4 -14   3   17408     998   1
   3 -14  11   14922    1198  -2
  -3 -14   3   14922    1198   1
   2 -14  11    1122     748  -2
  -2 -14   3    1122     748   1
   1 -14  11     304     714  -2
  -1 -14   3     304     714   1
   0 -14  11   30837    2187  -2
   0 -14   3   30837    2187   1
   1 -14   3     466     933   1
   2 -14   3     544    1080   1
   3 -14   3    4730    1477   1
   4 -14   3    1320     851   1
   5 -14   3    1254     929   1
   6 -14   3    2735     875   1
  -7 -13   3    1475     537   1
  -6 -13   3     327     569   1
   5 -13  10    5663     574  -2
  -5 -13   3    5663     574   1
   4 -13  10    9173     848  -2
  -4 -13   3    9173     848   1
   3 -13  10    -486     555  -2
  -3 -13   3    -486     555   1
   2 -13  10    1694     692  -2
  -2 -13   3    1694     692   1
   1 -13  10   19427    1264  -2
  -1 -13   3   19427    1264   1
   0 -13  10   36208    1641  -2
   0 -13   3   36208    1641   1
  -1 -13  10    7833    1188  -2
   1 -13   3    7833    1188   1
   2 -13   3    1801    1410   1
   3 -13   3    2931     996   1
   4 -13   3    1414     652   1
   5 -13   3    1062     737   1
   6 -13   3    3439     598   1
   7 -13   3    6048    1021   1
  -8 -12   3     749     479   1
  -7 -12   3   12833     782   1
  -6 -12   3     144     571   1
   5 -12   9    1681     541  -2
  -5 -12   3    1681     541   1
   4 -12   9   22977    1566  -2
  -4 -12   3   22977    1566   1
   3 -12   9   10448     797  -2
  -3 -12   3   10448     797   1
   2 -12   9    7426     726  -2
  -2 -12   3    7426     726   1
   1 -12   9    2908     885  -2
  -1 -12   3    2908     885   1
   0 -12   9   30374    1345  -2
   0 -12   3   30374    1345   1
  -1 -12   9   32168    1248  -2
   1 -12   3   32168    1248   1
   2 -12   3    6553     908   1
   3 -12   3   28725    1641   1
   4 -12   3   20535    1124   1
   5 -12   3    9464     763   1
   6 -12   3     674     535   1
   7 -12   3    1638     562   1
   8 -12   3    3054     634   1
  -9 -11   3     185    1222   1
  -8 -11   3    -266     480   1
  -7 -11   3    1283     600   1
   6 -11   8     508     636  -2
  -6 -11   3     508     636   1
   5 -11   8    2198     571  -2
  -5 -11   3    2198     571   1
   4 -11   8   15371     860  -2
  -4 -11   3   15371     860   1
   3 -11   8   16707     885  -2
  -3 -11   3   16707     885   1
   2 -11   8    4437     583  -2
  -2 -11   3    4437     583   1
   1 -11   8   13317     853  -2
  -1 -11   3   13317     853   1
   0 -11   8   21791     939  -2
   0 -11   3   21791     939   1
  -1 -11   8   27219    1087  -2
   1 -11   3   27219    1087   1
  -2 -11   8   21251     860  -2
   2 -11   3   21251     860   1
   3 -11   3   49312    1132   1
   4 -11   3    8409     638   1
   5 -11   3    4423     601   1
   6 -11   3     452     541   1
   7 -11   3    2241     560   1
   8 -11   3   18188     832   1
   9 -11   3    1116     532   1
 -10 -10   3    3361    1011   1
  -9 -10   3    -867     867   1
  -8 -10   3   11278     868   1
  -7 -10   3    3385     575   1
   6 -10   7    3188     638  -2
  -6 -10   3    3188     638   1
   5 -10   7    4571     616  -2
  -5 -10   3    4571     616   1
   4 -10   7    2915     574  -2
  -4 -10   3    2915     574   1
   3 -10   7   91799    1656  -2
  -3 -10   3   91799    1656   1
   2 -10   7     310     461  -2
  -2 -10   3     310     461   1
   1 -10   7    7887     563  -2
  -1 -10   3    7887     563   1
   0 -10   7    1379     463  -2
   0 -10   3    1379     463   1
  -1 -10   7   68425    1146  -2
   1 -10   3   68425    1146   1
  -2 -10   7    6710     588  -2
   2 -10   3    6710     588   1
  -3 -10   7   14325     804  -2
   3 -10   3   14325     804   1
   4 -10   3   22951    1081   1
   5 -10   3    -463     477   1
   6 -10   3     553     677   1
   7 -10   3    2155     543   1
   8 -10   3     903     547   1
   9 -10   3    1173     446   1
  10 -10   3     599     660   1
 -11  -9   3     857    1215   1
 -10  -9   3    1217     984   1
  -9  -9   3     223     822   1
  -8  -9   3     209     809   1
  -7  -9   3     -21     603   1
   6  -9   6    2361     536  -2
  -6  -9   3    2361     536   1
   5  -9   6    8108     727  -2
  -5  -9   3    8108     727   1
   4  -9   6    4416     706  -2
  -4  -9   3    4416     706   1
   3  -9   6    5382     498  -2
  -3  -9   3    5382     498   1
   2  -9   6     208     396  -2
  -2  -9   3     208     396   1
   1  -9   6    4413     539  -2
  -1  -9   3    4413     539   1
   0  -9   6     663     472  -2
   0  -9   3     663     472   1
  -1  -9   6    7290     510  -2
   1  -9   3    7290     510   1
  -2  -9   6    8125     517  -2
   2  -9   3    8125     517   1
  -3  -9   6   13320     646  -2
   3  -9   3   13320     646   1
  -4  -9   6   24760     845  -2
   4  -9   3   24760     845   1
   5  -9   3   19770     963   1
   6  -9   3     749     484   1
   7  -9   3    4541     619   1
   8  -9   3     651     695   1
   9  -9   3     162     435   1
  10  -9   3     882     545   1
  11  -9   3    1174     885   1
 -11  -8   3     786    1393   1
 -10  -8   3   11285    1155   1
  -9  -8   3     462     697   1
  -8  -8   3    -675     772   1
  -7  -8   3   54511    1408   1
   6  -8   5   18650     964  -2
  -6  -8   3   18650     964   1
   5  -8   5   21846    1015  -2
  -5  -8   3   21846    1015   1
   4  -8   5   33374     869  -2
  -4  -8   3   33374     869   1
   3  -8   5     119     345  -2
  -3  -8   3     119     345   1
   2  -8   5  138282    1907  -2
  -2  -8   3  138282    1907   1
   1  -8   5   29511     772  -2
  -1  -8   3   29511     772   1
   0  -8   5   79644    1111  -2
   0  -8   3   79644    1111   1
  -1  -8   5   40136     829  -2
   1  -8   3   40136     829   1
  -2  -8   5  176091    2124  -2
   2  -8   3  176091    2124   1
  -3  -8   5     342     338  -2
   3  -8   3     342     338   1
  -4  -8   5    1914     589  -2
   4  -8   3    1914     589   1
  -5  -8   5    1898     458  -2
   5  -8   3    1898     458   1
   6  -8   3    2631     621   1
   7  -8   3   67232    1232   1
   8  -8   3    2438     599   1
   9  -8   3    3064     563   1
  10  -8   3      -3     491   1
  11  -8   3    2862    1476   1
 -12  -7   3    1929    1286   1
 -11  -7   3    2001    1536   1
 -10  -7   3    3006    1009   1
  -9  -7   3     553     815   1
  -8  -7   3    -355     646   1
   7  -7   4    1607     542  -2
  -7  -7   3    1607     542   1
   6  -7   4     822     490  -2
  -6  -7   3     822     490   1
   5  -7   4    3631     496  -2
  -5  -7   3    3631     496   1
   4  -7   4   27144     783  -2
  -4  -7   3   27144     783   1
   3  -7   4   34448     893  -2
  -3  -7   3   34448     893   1
   2  -7   4  130933    1754  -2
  -2  -7   3  130933    1754   1
   1  -7   4  232058    3732  -2
  -1  -7   3  232058    3732   1
   0  -7   4  206754    3647  -2
   0  -7   3  206754    3647   1
  -1  -7   4  129454    1595  -2
   1  -7   3  129454    1595   1
  -2  -7   4    7672     440  -2
   2  -7   3    7672     440   1
  -3  -7   4    1902     350  -2
   3  -7   3    1902     350   1
  -4  -7   4    2448     371  -2
   4  -7   3    2448     371   1
  -5  -7   4   19703     821  -2
   5  -7   3   19703     821   1
  -6  -7   4   19056     703  -2
   6  -7   3   19056     703   1
   7  -7   3    2069     631   1
   8  -7   3     149     665   1
   9  -7   3    1292     583   1
  10  -7   3     421     630   1
  11  -7   3    3222    1320   1
  12  -7   3    -460     732   1
 -12  -6   3    3895    1929   1
 -11  -6   3    1239    1149   1
 -10  -6   3   21834    3401   1
  -9  -6   3    5284    1363   1
   8  -6   3   36719    1378  -2
  -8  -6   3   36719    1378   1
   7  -6   3   16171     884  -2
  -7  -6   3   16171     884   1
   6  -6   3   60459    1171  -2
  -6  -6   3   60459    1171   1
   5  -6   3   45252    1211  -2
  -5  -6   3   45252    1211   1
   4  -6   3    6459     502  -2
  -4  -6   3    6459     502   1
   3  -6   3   13404     682  -2
  -3  -6   3   13404     682   1
   2  -6   3   47404     954  -2
  -2  -6   3   47404     954   1
   1  -6   3    3865     428  -2
  -1  -6   3    3865     428   1
   0  -6   3     598     219  -2
   0  -6   3     598     219   1
  -1  -6   3    3131     364  -2
   1  -6   3    3131     364   1
  -2  -6   3   49280     998  -2
   2  -6   3   49280     998   1
  -3  -6   3   18490     576  -2
   3  -6   3   18490     576   1
  -4  -6   3   10435     605  -2
   4  -6   3   10435     605   1
  -5  -6   3   61425    1248  -2
   5  -6   3   61425    1248   1
  -6  -6   3   58531    1100  -2
   6  -6   3   58531    1100   1
  -7  -6   3   19963    1001  -2
   7  -6   3   19963    1001   1
  -8  -6   3   35694    1264  -2
   8  -6   3   35694    1264   1
   9  -6   3    7052     750   1
  10  -6   3   33333    1308   1
  11  -6   3    -235     807   1
  12  -6   3    3858    1036   1
 -12  -5   3    1500    1465   1
 -11  -5   3     167    1347   1
 -10  -5   3    6112    1501   1
   9  -5   2   12982    1405  -2
  -9  -5   3   12982    1405   1
   8  -5   2    2307     735  -2
  -8  -5   3    2307     735   1
   7  -5   2    4462     628  -2
  -7  -5   3    4462     628   1
   6  -5   2    4020     643  -2
  -6  -5   3    4020     643   1
   5  -5   2    4734     566  -2
  -5  -5   3    4734     566   1
   4  -5   2    8821     477  -2
  -4  -5   3    8821     477   1
   3  -5   2    4960     330  -2
  -3  -5   3    4960     330   1
   2  -5   2    8811     429  -2
  -2  -5   3    8811     429   1
   1  -5   2   15706    1129  -2
  -1  -5   3   15706    1129   1
   0  -5   2    9501     330  -2
   0  -5   3    9501     330   1
  -1  -5   2    5383     407  -2
   1  -5   3    5383     407   1
  -2  -5   2    8486     445  -2
   2  -5   3    8486     445   1
  -3  -5   2   18121     533  -2
   3  -5   3   18121     533   1
  -4  -5   2     426     301  -2
   4  -5   3     426     301   1
  -5  -5   2     832     345  -2
   5  -5   3     832     345   1
  -6  -5   2    5893     533  -2
   6  -5   3    5893     533   1
  -7  -5   2    2823     612  -2
   7  -5   3    2823     612   1
  -8  -5   2    3887     891  -2
   8  -5   3    3887     891   1
  -9  -5   2    2386     913  -2
   9  -5   3    2386     913   1
  10  -5   3    1835     892   1
  11  -5   3     474     961   1
  12  -5   3    -138    1250   1
 -12  -4   3    1916    1256   1
 -11  -4   3    1076    2769   1
  10  -4   1    4578    1597  -2
 -10  -4   3    4578    1597   1
   9  -4   1   19496    2060  -2
  -9  -4   3   19496    2060   1
   8  -4   1   12464    1044  -2
  -8  -4   3   12464    1044   1
   7  -4   1  219699    3147  -2
  -7  -4   3  219699    3147   1
   6  -4   1  100492    2566  -2
  -6  -4   3  100492    2566   1
   5  -4   1    4403     492  -2
  -5  -4   3    4403     492   1
   4  -4   1   33063     865  -2
  -4  -4   3   33063     865   1
   3  -4   1   32252     546  -2
  -3  -4   3   32252     546   1
   2  -4   1 1073346    8833  -2
  -2  -4   3 1073346    8833   1
   1  -4   1 1072923    9322  -2
  -1  -4   3 1072923    9322   1
   0  -4   1  179586    1699  -2
   0  -4   3  179586    1699   1
  -1  -4   1   24589     582  -2
   1  -4   3   24589     582   1
  -2  -4   1  104956    1293  -2
   2  -4   3  104956    1293   1
  -3  -4   1  103754    1317  -2
   3  -4   3  103754    1317   1
  -4  -4   1  371899    3984  -2
   4  -4   3  371899    3984   1
  -5  -4   1  134887    4424  -2
   5  -4   3  134887    4424   1
  -6  -4   1    2285     616  -2
   6  -4   3    2285     616   1
  -7  -4   1   21299     944  -2
   7  -4   3   21299     944   1
  -8  -4   1    4921     652  -2
   8  -4   3    4921     652   1
  -9  -4   1   90660    2105  -2
   9  -4   3   90660    2105   1
 -10  -4   1   71776    2419  -2
  10  -4   3   71776    2419   1
 -11  -4   1      79     823  -2
  11  -4   3      79     823   1
  12  -4   3    2273    1179   1
  12  -3   0     -82    1054  -2
 -12  -3   3     -82    1054   1
  11  -3   0    6384    1640  -2
 -11  -3   3    6384    1640   1
  10  -3   0    2813    2018  -2
 -10  -3   3    2813    2018   1
   9  -3   0     882    1100  -2
  -9  -3   3     882    1100   1
   8  -3   0    6161    1139  -2
  -8  -3   3    6161    1139   1
   7  -3   0   32742    1524  -2
  -7  -3   3   32742    1524   1
   6  -3   0    3838     619  -2
  -6  -3   3    3838     619   1
   5  -3   0    1838     314  -2
  -5  -3   3    1838     314   1
   4  -3   0    3870     299  -2
  -4  -3   3    3870     299   1
   3  -3   0   21017     464  -2
  -3  -3   3   21017     464   1
   2  -3   0   28263     428  -2
  -2  -3   3   28263     428   1
   1  -3   0    3065     167  -2
  -1  -3   3    3065     167   1
   0  -3   0     -42      90  -2
   0  -3   3     -42      90   1
  -1  -3   0    3766     165  -2
   1  -3   3    3766     165   1
  -2  -3   0    8377     346  -2
   2  -3   3    8377     346   1
  -3  -3   0    2150     199  -2
   3  -3   3    2150     199   1
  -4  -3   0   22269     543  -2
   4  -3   3   22269     543   1
  -5  -3   0      56     433  -2
   5  -3   3      56     433   1
  -6  -3   0   10269     907  -2
   6  -3   3   10269     907   1
  -7  -3   0   26067    1252  -2
   7  -3   3   26067    1252   1
  -8  -3   0   13510    1215  -2
   8  -3   3   13510    1215   1
  -9  -3   0    2926    1016  -2
   9  -3   3    2926    1016   1
 -10  -3   0    2183    1208  -2
  10  -3   3    2183    1208   1
 -11  -3   0    2072    2251  -2
  11  -3   3    2072    2251   1
 -12  -3   0    6273    1449  -2
  12  -3   3    6273    1449   1
  13  -3   3     210     929   1
  13  -2  -1    -893    1286  -2
 -13  -2   3    -893    1286   1
  12  -2  -1   11083    1628  -2
 -12  -2   3   11083    1628   1
  11  -2  -1    5217    1894  -2
 -11  -2   3    5217    1894   1
  10  -2  -1    7627    1509  -2
 -10  -2   3    7627    1509   1
   9  -2  -1    5744    1469  -2
  -9  -2   3    5744    1469   1
   8  -2  -1    1320     983  -2
  -8  -2   3    1320     983   1
   7  -2  -1   65240    2421  -2
  -7  -2   3   65240    2421   1
   6  -2  -1  224158    4242  -2
  -6  -2   3  224158    4242   1
   5  -2  -1  191133    2677  -2
  -5  -2   3  191133    2677   1
   4  -2  -1     217     284  -2
  -4  -2   3     217     284   1
   3  -2  -1  321068    4261  -2
  -3  -2   3  321068    4261   1
   2  -2  -1 1173678   10127  -2
  -2  -2   3 1173678   10127   1
   0  -2  -1  777224    7767  -2
   0  -2   3  777224    7767   1
  -1  -2  -1   22868     398  -2
   1  -2   3   22868     398   1
  -2  -2  -1   28685     528  -2
   2  -2   3   28685     528   1
  -3  -2  -1  253434    3762  -2
   3  -2   3  253434    3762   1
  -4  -2  -1  105124    2166  -2
   4  -2   3  105124    2166   1
  -5  -2  -1   23881     948  -2
   5  -2   3   23881     948   1
  -6  -2  -1  221891    6375  -2
   6  -2   3  221891    6375   1
  -7  -2  -1   18126    1855  -2
   7  -2   3   18126    1855   1
  -8  -2  -1   10824    1886  -2
   8  -2   3   10824    1886   1
  -9  -2  -1    -551    1603  -2
   9  -2   3    -551    1603   1
 -10  -2  -1    2037    1651  -2
  10  -2   3    2037    1651   1
 -11  -2  -1   13372    2753  -2
  11  -2   3   13372    2753   1
 -12  -2  -1    4139    1286  -2
  12  -2   3    4139    1286   1
 -13  -2  -1    5504    2323  -2
  13  -2   3    5504    2323   1
  13  -1  -2   -1036    1036  -2
 -13  -1   3   -1036    1036   1
  12  -1  -2    6116    1528  -2
 -12  -1   3    6116    1528   1
  11  -1  -2   11675    1213  -2
 -11  -1   3   11675    1213   1
  10  -1  -2    6043    1542  -2
 -10  -1   3    6043    1542   1
   9  -1  -2     651    1030  -2
  -9  -1   3     651    1030   1
   8  -1  -2   20069    1615  -2
  -8  -1   3   20069    1615   1
   7  -1  -2    8244     775  -2
  -7  -1   3    8244     775   1
   6  -1  -2    3330     790  -2
  -6  -1   3    3330     790   1
   5  -1  -2   72159    1509  -2
  -5  -1   3   72159    1509   1
   4  -1  -2   80494    1117  -2
  -4  -1   3   80494    1117   1
   3  -1  -2  157347    1766  -2
  -3  -1   3  157347    1766   1
   2  -1  -2    1613     142  -2
  -2  -1   3    1613     142   1
   1  -1  -2    8098     309  -2
  -1  -1   3    8098     309   1
   0  -1  -2    2504     127  -2
   0  -1   3    2504     127   1
  -1  -1  -2   17877     259  -2
   1  -1   3   17877     259   1
  -2  -1  -2    3149     164  -2
   2  -1   3    3149     164   1
  -3  -1  -2   19304     390  -2
   3  -1   3   19304     390   1
  -4  -1  -2   15466     721  -2
   4  -1   3   15466     721   1
  -5  -1  -2    6647     555  -2
   5  -1   3    6647     555   1
  -6  -1  -2    5289    1001  -2
   6  -1   3    5289    1001   1
  -7  -1  -2    2322    1929  -2
   7  -1   3    2322    1929   1
  -8  -1  -2    9275    1415  -2
   8  -1   3    9275    1415   1
  -9  -1  -2    5958    1908  -2
   9  -1   3    5958    1908   1
 -10  -1  -2    1860    3197  -2
  10  -1   3    1860    3197   1
 -11  -1  -2    1215    1965  -2
  11  -1   3    1215    1965   1
 -12  -1  -2    1900    1607  -2
  12  -1   3    1900    1607   1
  13   0  -3    -109    1357  -2
 -13   0   3    -109    1357   1
  12   0  -3     -27     818  -2
 -12   0   3     -27     818   1
  11   0  -3    -493    1470  -2
 -11   0   3    -493    1470   1
  10   0  -3      90    1002  -2
 -10   0   3      90    1002   1
   9   0  -3     259     905  -2
  -9   0   3     259     905   1
   8   0  -3     874     738  -2
  -8   0   3     874     738   1
   7   0  -3    1099    1226  -2
  -7   0   3    1099    1226   1
   6   0  -3     984     477  -2
  -6   0   3     984     477   1
   5   0  -3     157     294  -2
  -5   0   3     157     294   1
   4   0  -3     958     176  -2
  -4   0   3     958     176   1
   3   0  -3    1179     178  -2
  -3   0   3    1179     178   1
   2   0  -3     937     174  -2
  -2   0   3     937     174   1
   1   0  -3     405      96  -2
  -1   0   3     405      96   1
   0   0  -3     742      68  -2
   0   0   3     742      68   1
  -1   0  -3     258      85  -2
   1   0   3     258      85   1
  -2   0  -3     427     107  -2
   2   0   3     427     107   1
  -3   0  -3     532     206  -2
   3   0   3     532     206   1
  -4   0  -3     299     163  -2
   4   0   3     299     163   1
  -5   0  -3     451     454  -2
   5   0   3     451     454   1
  -6   0  -3    -750     750  -2
   6   0   3    -750     750   1
  -7   0  -3    1822    2286  -2
   7   0   3    1822    2286   1
  -8   0  -3     120    1387  -2
   8   0   3     120    1387   1
  -9   0  -3     -85    1539  -2
   9   0   3     -85    1539   1
 -10   0  -3    -188    1375  -2
  10   0   3    -188    1375   1
 -11   0  -3    1785    1475  -2
  11   0   3    1785    1475   1
 -12   0  -3    -286    2858  -2
  12   0   3    -286    2858   1
  13   1  -4     250    1000  -2
 -13   1   3     250    1000   1
  12   1  -4    4249     814  -2
 -12   1   3    4249     814   1
  11   1  -4   -1375    1375  -2
 -11   1   3   -1375    1375   1
  10   1  -4    1004     947  -2
 -10   1   3    1004     947   1
   9   1  -4   11790    1081  -2
  -9   1   3   11790    1081   1
   8   1  -4   43989    1446  -2
  -8   1   3   43989    1446   1
   7   1  -4    7562     830  -2
  -7   1   3    7562     830   1
   6   1  -4    8135     813  -2
  -6   1   3    8135     813   1
   5   1  -4    3847     373  -2
  -5   1   3    3847     373   1
   4   1  -4   10520     403  -2
  -4   1   3   10520     403   1
   3   1  -4   26271     478  -2
  -3   1   3   26271     478   1
   2   1  -4   31168     452  -2
  -2   1   3   31168     452   1
   1   1  -4    4414     182  -2
  -1   1   3    4414     182   1
   0   1  -4    2443     165  -2
   0   1   3    2443     165   1
  -1   1  -4    6649     211  -2
   1   1   3    6649     211   1
  -2   1  -4   16825     431  -2
   2   1   3   16825     431   1
  -3   1  -4    3291     329  -2
   3   1   3    3291     329   1
  -4   1  -4   11696     718  -2
   4   1   3   11696     718   1
  -5   1  -4   29989    1630  -2
   5   1   3   29989    1630   1
  -8   1  -4   11723    3288  -2
   8   1   3   11723    3288   1
  -9   1  -4    -679    3001  -2
   9   1   3    -679    3001   1
 -10   1  -4    6287    3108  -2
  10   1   3    6287    3108   1
 -11   1  -4    -643    2036  -2
  11   1   3    -643    2036   1
 -13   2   3     482    1000   1
  12   2  -5    -677     677  -2
 -12   2   3    -677     677   1
  11   2  -5    1774     839  -2
 -11   2   3    1774     839   1
  10   2  -5    4673     967  -2
 -10   2   3    4673     967   1
   9   2  -5   69898    1430  -2
  -9   2   3   69898    1430   1
   8   2  -5    1847     674  -2
  -8   2   3    1847     674   1
   7   2  -5    4230     759  -2
  -7   2   3    4230     759   1
   6   2  -5    2474     417  -2
  -6   2   3    2474     417   1
   5   2  -5   13989     558  -2
  -5   2   3   13989     558   1
   4   2  -5   94833    1360  -2
  -4   2   3   94833    1360   1
   3   2  -5   56152     805  -2
  -3   2   3   56152     805   1
   2   2  -5  366177    3830  -2
  -2   2   3  366177    3830   1
   1   2  -5    9561     320  -2
  -1   2   3    9561     320   1
   0   2  -5   12439     300  -2
   0   2   3   12439     300   1
  -1   2  -5  405944    5115  -2
   1   2   3  405944    5115   1
  -2   2  -5   60445     916  -2
   2   2   3   60445     916   1
  -3   2  -5  159311    3321  -2
   3   2   3  159311    3321   1
  -4   2  -5   54226    2670  -2
   4   2   3   54226    2670   1
  -5   2  -5  117312    2094  -2
   5   2   3  117312    2094   1
  -6   2  -5   33670    1718  -2
   6   2   3   33670    1718   1
  -7   2  -5   62473    4749  -2
   7   2   3   62473    4749   1
  -8   2  -5   87969    6172  -2
   8   2   3   87969    6172   1
  -9   2  -5    3537    3466  -2
   9   2   3    3537    3466   1
 -12   3   3     -87     678   1
  11   3  -6    1367     791  -2
 -11   3   3    1367     791   1
  10   3  -6    2787     742  -2
 -10   3   3    2787     742   1
   9   3  -6     874     626  -2
  -9   3   3     874     626   1
   8   3  -6   11536    1368  -2
  -8   3   3   11536    1368   1
   7   3  -6   13453     848  -2
  -7   3   3   13453     848   1
   6   3  -6   12950    1025  -2
  -6   3   3   12950    1025   1
   5   3  -6    8496     518  -2
  -5   3   3    8496     518   1
   4   3  -6   13444     515  -2
  -4   3   3   13444     515   1
   3   3  -6    5984     398  -2
  -3   3   3    5984     398   1
   2   3  -6   16059     489  -2
  -2   3   3   16059     489   1
   1   3  -6   93309    1182  -2
  -1   3   3   93309    1182   1
   0   3  -6  116538    1395  -2
   0   3   3  116538    1395   1
  -1   3  -6  146530    1526  -2
   1   3   3  146530    1526   1
  -2   3  -6   76749    1131  -2
   2   3   3   76749    1131   1
  -3   3  -6   11673     466  -2
   3   3   3   11673     466   1
  -4   3  -6   28450     765  -2
   4   3   3   28450     765   1
  -5   3  -6   17175     921  -2
   5   3   3   17175     921   1
  -6   3  -6   32500    1682  -2
   6   3   3   32500    1682   1
  -7   3  -6   29345    1695  -2
   7   3   3   29345    1695   1
  -8   3  -6    5367    1092  -2
   8   3   3    5367    1092   1
 -12   4   3   12655    1161   1
 -11   4   3    -445     693   1
 -10   4   3    4984     732   1
  -9   4   3   31855    1000   1
   8   4  -7   34698    1310  -2
  -8   4   3   34698    1310   1
   7   4  -7   56593    1987  -2
  -7   4   3   56593    1987   1
   6   4  -7    1230     404  -2
  -6   4   3    1230     404   1
   5   4  -7   69070    1123  -2
  -5   4   3   69070    1123   1
   4   4  -7  330910    3399  -2
  -4   4   3  330910    3399   1
   3   4  -7   89515    1245  -2
  -3   4   3   89515    1245   1
   2   4  -7  127395    1756  -2
  -2   4   3  127395    1756   1
   1   4  -7  316150    2981  -2
  -1   4   3  316150    2981   1
   0   4  -7   20834     477  -2
   0   4   3   20834     477   1
  -1   4  -7   22519     479  -2
   1   4   3   22519     479   1
  -2   4  -7   41334     923  -2
   2   4   3   41334     923   1
  -3   4  -7   18074     705  -2
   3   4   3   18074     705   1
  -4   4  -7   18099     735  -2
   4   4   3   18099     735   1
  -5   4  -7   51802    1594  -2
   5   4   3   51802    1594   1
  -6   4  -7    2426    1268  -2
   6   4   3    2426    1268   1
  -7   4  -7    2118     777  -2
   7   4   3    2118     777   1
  -8   4  -7    7859    2251  -2
   8   4   3    7859    2251   1
  -9   4  -7   41560    2613  -2
   9   4   3   41560    2613   1
 -12   5   3    1839     664   1
 -11   5   3     844     554   1
 -10   5   3    5344     784   1
  -9   5   3     329     498   1
  -8   5   3    2633     494   1
  -7   5   3     288     655   1
  -6   5   3   22791     958   1
  -5   5   3    3251     525   1
   4   5  -8   25669     877  -2
  -4   5   3   25669     877   1
   3   5  -8    8103     462  -2
  -3   5   3    8103     462   1
   2   5  -8    1921     276  -2
  -2   5   3    1921     276   1
   1   5  -8    2196     276  -2
  -1   5   3    2196     276   1
   0   5  -8    3723     298  -2
   0   5   3    3723     298   1
  -1   5  -8    1481     250  -2
   1   5   3    1481     250   1
  -2   5  -8   15661     528  -2
   2   5   3   15661     528   1
  -3   5  -8    6210     567  -2
   3   5   3    6210     567   1
  -4   5  -8    9069     616  -2
   4   5   3    9069     616   1
  -5   5  -8   34939    1499  -2
   5   5   3   34939    1499   1
  -6   5  -8   25979    1250  -2
   6   5   3   25979    1250   1
  -7   5  -8     685     691  -2
   7   5   3     685     691   1
  -8   5  -8    2854    2376  -2
   8   5   3    2854    2376   1
  -9   5  -8    3420    1769  -2
   9   5   3    3420    1769   1
 -10   5  -8    -607    1179  -2
  10   5   3    -607    1179   1
 -11   6   3    1127     577   1
 -10   6   3     979     562   1
  -9   6   3   11180     626   1
  -8   6   3    5467     566   1
  -7   6   3  240260    2400   1
  -6   6   3  365853    3451   1
  -5   6   3     116     381   1
  -4   6   3   35076     797   1
  -3   6   3   24091     875   1
   2   6  -9  301125    3017  -2
  -2   6   3  301125    3017   1
   1   6  -9     169     235  -2
  -1   6   3     169     235   1
   0   6  -9   77334     941  -2
   0   6   3   77334     941   1
  -1   6  -9    1883     338  -2
   1   6   3    1883     338   1
  -2   6  -9     755     369  -2
   2   6   3     755     369   1
  -3   6  -9   16022     730  -2
   3   6   3   16022     730   1
  -4   6  -9   69758    1194  -2
   4   6   3   69758    1194   1
  -5   6  -9  134480    2410  -2
   5   6   3  134480    2410   1
  -6   6  -9     497     703  -2
   6   6   3     497     703   1
  -7   6  -9   12580    1059  -2
   7   6   3   12580    1059   1
  -8   6  -9   11020    1505  -2
   8   6   3   11020    1505   1
  -9   6  -9    9060    3627  -2
   9   6   3    9060    3627   1
 -10   6  -9   -1179    1179  -2
  10   6   3   -1179    1179   1
 -11   7   3    1159     594   1
 -10   7   3     372     555   1
  -9   7   3    5502     674   1
  -8   7   3   18942     770   1
  -7   7   3   19216     913   1
  -6   7   3   13852     772   1
  -5   7   3    6089     451   1
  -4   7   3    4644     478   1
  -3   7   3    7985     472   1
  -2   7   3   11367     590   1
   1   7 -10    2695     351  -2
  -1   7   3    2695     351   1
   0   7 -10   11991     525  -2
   0   7   3   11991     525   1
  -1   7 -10   44347     875  -2
   1   7   3   44347     875   1
  -2   7 -10    8323     517  -2
   2   7   3    8323     517   1
  -3   7 -10    3810     452  -2
   3   7   3    3810     452   1
  -4   7 -10   15299     768  -2
   4   7   3   15299     768   1
  -5   7 -10    8925     780  -2
   5   7   3    8925     780   1
  -6   7 -10   47880    1798  -2
   6   7   3   47880    1798   1
  -7   7 -10    9801     930  -2
   7   7   3    9801     930   1
  -8   7 -10    5098     676  -2
   8   7   3    5098     676   1
  -9   7 -10     689     996  -2
   9   7   3     689     996   1
 -10   7 -10     910    1429  -2
  10   7   3     910    1429   1
 -10   8   3     181     443   1
  -9   8   3    9029     831   1
  -8   8   3   23663    1008   1
  -7   8   3    5912     518   1
  -6   8   3    4577     523   1
  -5   8   3   16924     716   1
  -4   8   3    1105     459   1
  -3   8   3    9713     545   1
  -2   8   3    7956     472   1
  -1   8   3   13214     583   1
   0   8 -11    8970     495  -2
   0   8   3    8970     495   1
  -1   8 -11    5634     522  -2
   1   8   3    5634     522   1
  -2   8 -11   16281     764  -2
   2   8   3   16281     764   1
  -3   8 -11    6680     593  -2
   3   8   3    6680     593   1
  -4   8 -11    3665     687  -2
   4   8   3    3665     687   1
  -5   8 -11   11733     878  -2
   5   8   3   11733     878   1
  -6   8 -11   47129    1560  -2
   6   8   3   47129    1560   1
  -7   8 -11    4015     785  -2
   7   8   3    4015     785   1
  -8   8 -11    2202     709  -2
   8   8   3    2202     709   1
  -9   8 -11    -787     893  -2
   9   8   3    -787     893   1
  10   8   3   -1096    1096   1
 -10   9   3     777     690   1
  -9   9   3   10556     730   1
  -8   9   3     297     458   1
  -7   9   3     668     573   1
  -6   9   3    9859     596   1
  -5   9   3   13293     786   1
  -4   9   3    3835     489   1
  -3   9   3    1648     483   1
  -2   9   3   12558     677   1
  -1   9   3     455     692   1
   0   9 -12    1011     581  -2
   0   9   3    1011     581   1
  -1   9 -12    1362     548  -2
   1   9   3    1362     548   1
  -2   9 -12     435     550  -2
   2   9   3     435     550   1
  -3   9 -12     390     568  -2
   3   9   3     390     568   1
  -4   9 -12     958     559  -2
   4   9   3     958     559   1
  -5   9 -12   17315    1126  -2
   5   9   3   17315    1126   1
  -6   9 -12   12418     884  -2
   6   9   3   12418     884   1
  -7   9 -12    7863     798  -2
   7   9   3    7863     798   1
  -8   9 -12    2719     655  -2
   8   9   3    2719     655   1
  -9   9 -12    2838     717  -2
   9   9   3    2838     717   1
  -9  10   3    6799     621   1
  -8  10   3    6774     644   1
  -7  10   3     375     444   1
  -6  10   3   15502     774   1
  -5  10   3   42573    1143   1
  -4  10   3    5799     596   1
  -3  10   3    4842     508   1
  -2  10   3    1271     613   1
  -1  10   3   11693     905   1
   0  10   3   77142    1570   1
  -1  10 -13   97469    1609  -2
   1  10   3   97469    1609   1
  -2  10 -13    8133     763  -2
   2  10   3    8133     763   1
  -3  10 -13    3664     801  -2
   3  10   3    3664     801   1
  -4  10 -13     159     652  -2
   4  10   3     159     652   1
  -5  10 -13    1753     670  -2
   5  10   3    1753     670   1
  -6  10 -13   68639    1988  -2
   6  10   3   68639    1988   1
  -7  10 -13     723     539  -2
   7  10   3     723     539   1
  -8  10 -13    3312     612  -2
   8  10   3    3312     612   1
   9  10   3    2836    1054   1
  -8  11   3      47     498   1
  -7  11   3     774     474   1
  -6  11   3     624     525   1
  -5  11   3   12384     692   1
  -4  11   3    8480     751   1
  -3  11   3    1418     566   1
  -2  11   3    6056     695   1
  -1  11   3    -423    1104   1
   0  11   3    1199     835   1
   1  11   3    3993     735   1
  -2  11 -14   12807    1001  -2
   2  11   3   12807    1001   1
  -3  11 -14    3140     901  -2
   3  11   3    3140     901   1
  -4  11 -14    -528     590  -2
   4  11   3    -528     590   1
  -5  11 -14    1443     611  -2
   5  11   3    1443     611   1
  -6  11 -14    1374     570  -2
   6  11   3    1374     570   1
  -7  11 -14     235     649  -2
   7  11   3     235     649   1
  -8  11 -14    -202     529  -2
   8  11   3    -202     529   1
  -7  12   3    6896    1215   1
  -6  12   3    1342     592   1
  -5  12   3   13756    1133   1
  -4  12   3   18760    1208   1
  -3  12   3   22567    1580   1
  -2  12   3   21030    2396   1
  -1  12   3     660     765   1
   0  12   3    -216    1156   1
   1  12   3   48518    2235   1
   2  12   3   25413    1303   1
  -3  12 -15    6865     849  -2
   3  12   3    6865     849   1
  -4  12 -15   54397    2077  -2
   4  12   3   54397    2077   1
  -5  12 -15    6295     684  -2
   5  12   3    6295     684   1
  -6  12 -15    1896     652  -2
   6  12   3    1896     652   1
  -7  12 -15     -61     668  -2
   7  12   3     -61     668   1
  -5  13   3    2001    1000   1
  -4  13   3      71     965   1
  -3  13   3     526     785   1
  -2  13   3    1944     844   1
  -1  13   3    6611    1376   1
   0  13   3    3875    1145   1
   1  13   3    2609    1153   1
   2  13   3     932    1232   1
   3  13   3     429     775   1
  -4  13 -16     764     753  -2
   4  13   3     764     753   1
  -5  13 -16      63     686  -2
   5  13   3      63     686   1
  -1  14   3     536    1286   1
   0  14   3    3502    1000   1
   1  14   3    5026    3360   1
   2  14   3    3110     749   1
   1 -16  12     258    1161  -2
  -1 -16   4     258    1161   1
   0 -16   4     107    1250   1
   1 -16   4    1250    1250   1
   4 -15  11     487     694  -2
  -4 -15   4     487     694   1
   3 -15  11    4032     682  -2
  -3 -15   4    4032     682   1
   2 -15  11    1671     978  -2
  -2 -15   4    1671     978   1
   1 -15  11     386    1118  -2
  -1 -15   4     386    1118   1
   0 -15  11    3720    1913  -2
   0 -15   4    3720    1913   1
   1 -15   4    1788    1167   1
   2 -15   4    1501    1536   1
   3 -15   4    3252    2180   1
  -6 -14   4     185     487   1
  -5 -14   4     117     512   1
   4 -14  10    9143     771  -2
  -4 -14   4    9143     771   1
   3 -14  10   10840    1090  -2
  -3 -14   4   10840    1090   1
   2 -14  10    2427     783  -2
  -2 -14   4    2427     783   1
   1 -14  10    5837     971  -2
  -1 -14   4    5837     971   1
   0 -14  10    8828    1133  -2
   0 -14   4    8828    1133   1
  -1 -14  10   11198    2066  -2
   1 -14   4   11198    2066   1
   2 -14   4    9890    1112   1
   3 -14   4    6628    1150   1
   4 -14   4     779     713   1
   5 -14   4     612     768   1
   6 -14   4    2823    1358   1
  -7 -13   4    -324     846   1
  -6 -13   4     820     551   1
   5 -13   9    3275     523  -2
  -5 -13   4    3275     523   1
   4 -13   9     978     650  -2
  -4 -13   4     978     650   1
   3 -13   9    2240     670  -2
  -3 -13   4    2240     670   1
   2 -13   9    1576     640  -2
  -2 -13   4    1576     640   1
   1 -13   9   15247    1135  -2
  -1 -13   4   15247    1135   1
   0 -13   9     981     855  -2
   0 -13   4     981     855   1
  -1 -13   9   16489    2754  -2
   1 -13   4   16489    2754   1
   2 -13   4    -623     716   1
   3 -13   4    3820     842   1
   4 -13   4    2408     892   1
   5 -13   4    1734     658   1
   6 -13   4    7711    1576   1
   7 -13   4    2661     654   1
   8 -13   4    2751     965   1
  -9 -12   4    1779     840   1
  -8 -12   4   10441     936   1
  -7 -12   4     809     945   1
  -6 -12   4    -501     501   1
   5 -12   8     512     484  -2
  -5 -12   4     512     484   1
   4 -12   8    2698     536  -2
  -4 -12   4    2698     536   1
   3 -12   8   34405    1052  -2
  -3 -12   4   34405    1052   1
   2 -12   8     633     653  -2
  -2 -12   4     633     653   1
   1 -12   8   24958    1028  -2
  -1 -12   4   24958    1028   1
   0 -12   8   14991    1021  -2
   0 -12   4   14991    1021   1
  -1 -12   8   26558    1175  -2
   1 -12   4   26558    1175   1
  -2 -12   8   14965     955  -2
   2 -12   4   14965     955   1
   3 -12   4   29529     979   1
   4 -12   4    2131     658   1
   5 -12   4    3161     630   1
   6 -12   4     122     625   1
   7 -12   4   11086    1114   1
   8 -12   4    3157     698   1
   9 -12   4    2680     786   1
  -9 -11   4    2233     675   1
  -8 -11   4     845     512   1
  -7 -11   4    1628     557   1
  -6 -11   4    4228     591   1
   5 -11   7   17236    1002  -2
  -5 -11   4   17236    1002   1
   4 -11   7    3779     620  -2
  -4 -11   4    3779     620   1
   3 -11   7    8506     649  -2
  -3 -11   4    8506     649   1
   2 -11   7    1668     525  -2
  -2 -11   4    1668     525   1
   1 -11   7    2626     566  -2
  -1 -11   4    2626     566   1
   0 -11   7    -211     533  -2
   0 -11   4    -211     533   1
  -1 -11   7     588     583  -2
   1 -11   4     588     583   1
  -2 -11   7     551     572  -2
   2 -11   4     551     572   1
  -3 -11   7   21194    1048  -2
   3 -11   4   21194    1048   1
   4 -11   4    2020     538   1
   5 -11   4   10167     766   1
   6 -11   4   22325    1200   1
   7 -11   4     964     675   1
   8 -11   4    1378     470   1
   9 -11   4    1294     522   1
 -10 -10   4    -958     961   1
  -9 -10   4    2065     700   1
  -8 -10   4    4989     681   1
  -7 -10   4     146     562   1
  -6 -10   4    2650     632   1
   5 -10   6   58848    1388  -2
  -5 -10   4   58848    1388   1
   4 -10   6    7150     610  -2
  -4 -10   4    7150     610   1
   3 -10   6   27153    1020  -2
  -3 -10   4   27153    1020   1
   2 -10   6   64178    1250  -2
  -2 -10   4   64178    1250   1
   1 -10   6     538     435  -2
  -1 -10   4     538     435   1
   0 -10   6    6107     608  -2
   0 -10   4    6107     608   1
  -1 -10   6    4190     492  -2
   1 -10   4    4190     492   1
  -2 -10   6    1004     534  -2
   2 -10   4    1004     534   1
  -3 -10   6    2812     528  -2
   3 -10   4    2812     528   1
  -4 -10   6   61887    1524  -2
   4 -10   4   61887    1524   1
   5 -10   4   44172    1035   1
   6 -10   4    8297     665   1
   7 -10   4    -315     782   1
   8 -10   4    9646     741   1
   9 -10   4    1544     674   1
  10 -10   4    4012     611   1
 -11  -9   4    2430    1179   1
 -10  -9   4    1105    1045   1
  -9  -9   4    5453     692   1
  -8  -9   4    9142     909   1
  -7  -9   4    6315     707   1
  -6  -9   4    2470     557   1
   5  -9   5     897     672  -2
  -5  -9   4     897     672   1
   4  -9   5   30671     892  -2
  -4  -9   4   30671     892   1
   3  -9   5    4434     457  -2
  -3  -9   4    4434     457   1
   2  -9   5    -124     358  -2
  -2  -9   4    -124     358   1
   1  -9   5    3716     454  -2
  -1  -9   4    3716     454   1
   0  -9   5    4397     447  -2
   0  -9   4    4397     447   1
  -1  -9   5    3591     398  -2
   1  -9   4    3591     398   1
  -2  -9   5    1149     546  -2
   2  -9   4    1149     546   1
  -3  -9   5    2997     648  -2
   3  -9   4    2997     648   1
  -4  -9   5    1525     436  -2
   4  -9   4    1525     436   1
   5  -9   4    1295     658   1
   6  -9   4    2905     637   1
   7  -9   4    9903     732   1
   8  -9   4    7773     630   1
   9  -9   4    8334     621   1
  10  -9   4    1982     812   1
  11  -9   4    -631     669   1
 -11  -8   4    6183    1501   1
 -10  -8   4   10882    1714   1
  -9  -8   4     343     942   1
  -8  -8   4    5700     684   1
  -7  -8   4    2363     606   1
  -6  -8   4   36629    1069   1
   5  -8   4   32514     971  -2
  -5  -8   4   32514     971   1
   4  -8   4     470     415  -2
  -4  -8   4     470     415   1
   3  -8   4   12859     690  -2
  -3  -8   4   12859     690   1
   2  -8   4    1402     382  -2
  -2  -8   4    1402     382   1
   1  -8   4   10570     593  -2
  -1  -8   4   10570     593   1
   0  -8   4    1074     310  -2
   0  -8   4    1074     310   1
  -1  -8   4   13208     691  -2
   1  -8   4   13208     691   1
  -2  -8   4    4968     498  -2
   2  -8   4    4968     498   1
  -3  -8   4    7738     530  -2
   3  -8   4    7738     530   1
  -4  -8   4     122     411  -2
   4  -8   4     122     411   1
  -5  -8   4   30343     871  -2
   5  -8   4   30343     871   1
   6  -8   4   31641    1070   1
   7  -8   4      96     567   1
   8  -8   4    2835     611   1
   9  -8   4    1682     505   1
  10  -8   4    8194     722   1
  11  -8   4    7968     975   1
 -12  -7   4     965    1179   1
 -11  -7   4     714    1465   1
 -10  -7   4     239     887   1
  -9  -7   4     442     749   1
  -8  -7   4     766     636   1
  -7  -7   4    7018     764   1
   6  -7   3    5958     570  -2
  -6  -7   4    5958     570   1
   5  -7   3   14450     817  -2
  -5  -7   4   14450     817   1
   4  -7   3    8443     534  -2
  -4  -7   4    8443     534   1
   3  -7   3   21451     669  -2
  -3  -7   4   21451     669   1
   2  -7   3   41393     850  -2
  -2  -7   4   41393     850   1
   1  -7   3   64411    1085  -2
  -1  -7   4   64411    1085   1
   0  -7   3   26243     858  -2
   0  -7   4   26243     858   1
  -1  -7   3   22493     953  -2
   1  -7   4   22493     953   1
  -2  -7   3   40548     779  -2
   2  -7   4   40548     779   1
  -3  -7   3   30974     789  -2
   3  -7   4   30974     789   1
  -4  -7   3   11614     600  -2
   4  -7   4   11614     600   1
  -5  -7   3   22767     838  -2
   5  -7   4   22767     838   1
  -6  -7   3    1016     480  -2
   6  -7   4    1016     480   1
  -7  -7   3   11046     826  -2
   7  -7   4   11046     826   1
   8  -7   4    4008     639   1
   9  -7   4    3630     625   1
  10  -7   4    -579     667   1
  11  -7   4    1947     716   1
  12  -7   4     172     742   1
 -12  -6   4    -393    1894   1
 -11  -6   4    -317    1750   1
 -10  -6   4    -357    1715   1
  -9  -6   4   22082    1639   1
  -8  -6   4    1237     592   1
   7  -6   2     135     519  -2
  -7  -6   4     135     519   1
   6  -6   2   18213     820  -2
  -6  -6   4   18213     820   1
   5  -6   2   21673     717  -2
  -5  -6   4   21673     717   1
   4  -6   2   34267     732  -2
  -4  -6   4   34267     732   1
   3  -6   2  186809    2266  -2
  -3  -6   4  186809    2266   1
   2  -6   2   84619    1344  -2
  -2  -6   4   84619    1344   1
   1  -6   2     721     244  -2
  -1  -6   4     721     244   1
   0  -6   2     980     263  -2
   0  -6   4     980     263   1
  -1  -6   2  335371    5189  -2
   1  -6   4  335371    5189   1
  -2  -6   2   84718    1385  -2
   2  -6   4   84718    1385   1
  -3  -6   2   68869    1028  -2
   3  -6   4   68869    1028   1
  -4  -6   2   38026     772  -2
   4  -6   4   38026     772   1
  -5  -6   2   20155     801  -2
   5  -6   4   20155     801   1
  -6  -6   2     276     454  -2
   6  -6   4     276     454   1
  -7  -6   2   69231    1372  -2
   7  -6   4   69231    1372   1
  -8  -6   2    3279     608  -2
   8  -6   4    3279     608   1
   9  -6   4   19417    1534   1
  10  -6   4    3361    1191   1
  11  -6   4     497     675   1
  12  -6   4     784     793   1
 -12  -5   4      58     970   1
 -11  -5   4    -710    2608   1
 -10  -5   4    1511    1041   1
  -9  -5   4   13746    1346   1
   8  -5   1     661     617  -2
  -8  -5   4     661     617   1
   7  -5   1      70     674  -2
  -7  -5   4      70     674   1
   6  -5   1    2836     481  -2
  -6  -5   4    2836     481   1
   5  -5   1   44529    1010  -2
  -5  -5   4   44529    1010   1
   4  -5   1  101838    1424  -2
  -4  -5   4  101838    1424   1
   3  -5   1    8024     434  -2
  -3  -5   4    8024     434   1
   2  -5   1    3165     249  -2
  -2  -5   4    3165     249   1
   1  -5   1   64951     799  -2
  -1  -5   4   64951     799   1
   0  -5   1  148673    2009  -2
   0  -5   4  148673    2009   1
  -1  -5   1   14464     506  -2
   1  -5   4   14464     506   1
  -2  -5   1   16750     561  -2
   2  -5   4   16750     561   1
  -3  -5   1    9830     475  -2
   3  -5   4    9830     475   1
  -4  -5   1    1487     344  -2
   4  -5   4    1487     344   1
  -5  -5   1   23410     844  -2
   5  -5   4   23410     844   1
  -6  -5   1    4512     704  -2
   6  -5   4    4512     704   1
  -7  -5   1    -449     449  -2
   7  -5   4    -449     449   1
  -8  -5   1   23755    1184  -2
   8  -5   4   23755    1184   1
  -9  -5   1    1536     729  -2
   9  -5   4    1536     729   1
 -10  -5   1    4097     906  -2
  10  -5   4    4097     906   1
  11  -5   4    3706     936   1
  12  -5   4    1782     890   1
 -12  -4   4    2161    1133   1
 -11  -4   4   12038    1760   1
  10  -4   0    3221    1336  -2
 -10  -4   4    3221    1336   1
   9  -4   0   27367    1524  -2
  -9  -4   4   27367    1524   1
   8  -4   0    4442     852  -2
  -8  -4   4    4442     852   1
   7  -4   0   82840    1750  -2
  -7  -4   4   82840    1750   1
   6  -4   0  108000    2067  -2
  -6  -4   4  108000    2067   1
   5  -4   0   13237     675  -2
  -5  -4   4   13237     675   1
   4  -4   0   34307     786  -2
  -4  -4   4   34307     786   1
   3  -4   0 1072352    9723  -2
  -3  -4   4 1072352    9723   1
   2  -4   0   82284    1012  -2
  -2  -4   4   82284    1012   1
   1  -4   0     575     121  -2
  -1  -4   4     575     121   1
   0  -4   0    6463     253  -2
   0  -4   4    6463     253   1
  -1  -4   0   71973     958  -2
   1  -4   4   71973     958   1
  -2  -4   0  107282    1312  -2
   2  -4   4  107282    1312   1
  -3  -4   0   18062     479  -2
   3  -4   4   18062     479   1
  -4  -4   0  406963    8617  -2
   4  -4   4  406963    8617   1
  -5  -4   0     607     530  -2
   5  -4   4     607     530   1
  -6  -4   0   17241     975  -2
   6  -4   4   17241     975   1
  -7  -4   0     573     560  -2
   7  -4   4     573     560   1
  -8  -4   0   23975    1300  -2
   8  -4   4   23975    1300   1
  -9  -4   0   10343    1293  -2
   9  -4   4   10343    1293   1
 -10  -4   0    5901    1174  -2
  10  -4   4    5901    1174   1
 -11  -4   0    4923    1175  -2
  11  -4   4    4923    1175   1
  12  -4   4    3911     966   1
 -13  -3   4     214    1750   1
 -12  -3   4     606     951   1
  11  -3  -1    2794    2340  -2
 -11  -3   4    2794    2340   1
  10  -3  -1   -1893    1893  -2
 -10  -3   4   -1893    1893   1
   9  -3  -1   15071    2001  -2
  -9  -3   4   15071    2001   1
   8  -3  -1    6173    1094  -2
  -8  -3   4    6173    1094   1
   7  -3  -1    7408     985  -2
  -7  -3   4    7408     985   1
   6  -3  -1    3736     557  -2
  -6  -3   4    3736     557   1
   5  -3  -1    8928     755  -2
  -5  -3   4    8928     755   1
   4  -3  -1   21460     522  -2
  -4  -3   4   21460     522   1
   3  -3  -1   67027     777  -2
  -3  -3   4   67027     777   1
   2  -3  -1   71893     806  -2
  -2  -3   4   71893     806   1
   1  -3  -1    6716     227  -2
  -1  -3   4    6716     227   1
   0  -3  -1   22012     337  -2
   0  -3   4   22012     337   1
  -1  -3  -1   89052    1063  -2
   1  -3   4   89052    1063   1
  -2  -3  -1  129767    1614  -2
   2  -3   4  129767    1614   1
  -3  -3  -1   32044     643  -2
   3  -3   4   32044     643   1
  -4  -3  -1    4453     418  -2
   4  -3   4    4453     418   1
  -5  -3  -1    7177     612  -2
   5  -3   4    7177     612   1
  -6  -3  -1     272     526  -2
   6  -3   4     272     526   1
  -7  -3  -1    3196     634  -2
   7  -3   4    3196     634   1
  -8  -3  -1    5462    1186  -2
   8  -3   4    5462    1186   1
  -9  -3  -1    1644    1023  -2
   9  -3   4    1644    1023   1
 -10  -3  -1    2961    1320  -2
  10  -3   4    2961    1320   1
 -11  -3  -1     841    1336  -2
  11  -3   4     841    1336   1
 -12  -3  -1     -80    2036  -2
  12  -3   4     -80    2036   1
  13  -3   4    2394    1358   1
  13  -2  -2    1564    1000  -2
 -13  -2   4    1564    1000   1
  12  -2  -2    3110    1007  -2
 -12  -2   4    3110    1007   1
  10  -2  -2    3370    2153  -2
 -10  -2   4    3370    2153   1
   9  -2  -2    7128    1261  -2
  -9  -2   4    7128    1261   1
   8  -2  -2    4703    1959  -2
  -8  -2   4    4703    1959   1
   7  -2  -2    1972    1203  -2
  -7  -2   4    1972    1203   1
   6  -2  -2   53539    1195  -2
  -6  -2   4   53539    1195   1
   5  -2  -2   24898    1054  -2
  -5  -2   4   24898    1054   1
   4  -2  -2   18972     580  -2
  -4  -2   4   18972     580   1
   3  -2  -2  209246    2013  -2
  -3  -2   4  209246    2013   1
   1  -2  -2  281069    2919  -2
  -1  -2   4  281069    2919   1
   0  -2  -2  226563    2611  -2
   0  -2   4  226563    2611   1
  -1  -2  -2  778763    8560  -2
   1  -2   4  778763    8560   1
  -2  -2  -2  429638    4800  -2
   2  -2   4  429638    4800   1
  -3  -2  -2  392612    5752  -2
   3  -2   4  392612    5752   1
  -4  -2  -2    1406     466  -2
   4  -2   4    1406     466   1
  -5  -2  -2   77244    2197  -2
   5  -2   4   77244    2197   1
  -6  -2  -2    1215     750  -2
   6  -2   4    1215     750   1
  -7  -2  -2    1612    1609  -2
   7  -2   4    1612    1609   1
  -8  -2  -2    2196     974  -2
   8  -2   4    2196     974   1
  -9  -2  -2    1937    1387  -2
   9  -2   4    1937    1387   1
 -10  -2  -2    4036    1713  -2
  10  -2   4    4036    1713   1
 -11  -2  -2    -357    2108  -2
  11  -2   4    -357    2108   1
 -12  -2  -2    3141    2983  -2
  12  -2   4    3141    2983   1
  13  -1  -3     759    1393  -2
 -13  -1   4     759    1393   1
  12  -1  -3    4298     923  -2
 -12  -1   4    4298     923   1
  11  -1  -3     599    1472  -2
 -11  -1   4     599    1472   1
  10  -1  -3      71    1314  -2
 -10  -1   4      71    1314   1
   9  -1  -3   10707    1774  -2
  -9  -1   4   10707    1774   1
   8  -1  -3    4403    1302  -2
  -8  -1   4    4403    1302   1
   7  -1  -3    9997     734  -2
  -7  -1   4    9997     734   1
   6  -1  -3    8973     723  -2
  -6  -1   4    8973     723   1
   5  -1  -3     984     377  -2
  -5  -1   4     984     377   1
   4  -1  -3   31786     687  -2
  -4  -1   4   31786     687   1
   3  -1  -3   60457     849  -2
  -3  -1   4   60457     849   1
   2  -1  -3   27858     475  -2
  -2  -1   4   27858     475   1
   1  -1  -3   43993     619  -2
  -1  -1   4   43993     619   1
   0  -1  -3   11816     266  -2
   0  -1   4   11816     266   1
  -1  -1  -3   37931     626  -2
   1  -1   4   37931     626   1
  -2  -1  -3   31211     762  -2
   2  -1   4   31211     762   1
  -3  -1  -3    5780     299  -2
   3  -1   4    5780     299   1
  -4  -1  -3   10394     494  -2
   4  -1   4   10394     494   1
  -5  -1  -3    3840     557  -2
   5  -1   4    3840     557   1
  -7  -1  -3     378    2322  -2
   7  -1   4     378    2322   1
  -8  -1  -3    3852    4662  -2
   8  -1   4    3852    4662   1
  -9  -1  -3     854    1296  -2
   9  -1   4     854    1296   1
 -10  -1  -3   29189    3130  -2
  10  -1   4   29189    3130   1
 -11  -1  -3     214    1500  -2
  11  -1   4     214    1500   1
 -12  -1  -3    2322    1893  -2
  12  -1   4    2322    1893   1
  13   0  -4    -682     712  -2
 -13   0   4    -682     712   1
  12   0  -4    1405     918  -2
 -12   0   4    1405     918   1
  11   0  -4   19179    1822  -2
 -11   0   4   19179    1822   1
  10   0  -4   28613    2065  -2
 -10   0   4   28613    2065   1
   9   0  -4   51829    2042  -2
  -9   0   4   51829    2042   1
   8   0  -4   21297    1297  -2
  -8   0   4   21297    1297   1
   7   0  -4  110185    3050  -2
  -7   0   4  110185    3050   1
   6   0  -4   37319    1789  -2
  -6   0   4   37319    1789   1
   5   0  -4  171324    2315  -2
  -5   0   4  171324    2315   1
   4   0  -4     125     262  -2
  -4   0   4     125     262   1
   3   0  -4  124812    1633  -2
  -3   0   4  124812    1633   1
   2   0  -4 2511014   35214  -2
  -2   0   4 2511014   35214   1
   1   0  -4  659725    7275  -2
  -1   0   4  659725    7275   1
   0   0  -4 1562219   21922  -2
   0   0   4 1562219   21922   1
  -1   0  -4   84216    1202  -2
   1   0   4   84216    1202   1
  -2   0  -4   15788     299  -2
   2   0   4   15788     299   1
  -3   0  -4   34967     491  -2
   3   0   4   34967     491   1
  -4   0  -4    2833     213  -2
   4   0   4    2833     213   1
  -5   0  -4  342349    6159  -2
   5   0   4  342349    6159   1
  -7   0  -4   65620    3304  -2
   7   0   4   65620    3304   1
  -8   0  -4   48443    2848  -2
   8   0   4   48443    2848   1
  -9   0  -4    2123    1543  -2
   9   0   4    2123    1543   1
 -10   0  -4  139583    7122  -2
  10   0   4  139583    7122   1
 -11   0  -4   50946    4869  -2
  11   0   4   50946    4869   1
 -12   0  -4   20804    4147  -2
  12   0   4   20804    4147   1
  13   1  -5      71     857  -2
 -13   1   4      71     857   1
  12   1  -5     581     895  -2
 -12   1   4     581     895   1
  11   1  -5    4975    2608  -2
 -11   1   4    4975    2608   1
  10   1  -5    1473     913  -2
 -10   1   4    1473     913   1
   9   1  -5    2128     734  -2
  -9   1   4    2128     734   1
   8   1  -5    2507     585  -2
  -8   1   4    2507     585   1
   7   1  -5    3841     593  -2
  -7   1   4    3841     593   1
   6   1  -5    6112     587  -2
  -6   1   4    6112     587   1
   5   1  -5    1930     340  -2
  -5   1   4    1930     340   1
   4   1  -5    6049     418  -2
  -4   1   4    6049     418   1
   3   1  -5     412     184  -2
  -3   1   4     412     184   1
   2   1  -5    4776     234  -2
  -2   1   4    4776     234   1
   1   1  -5    2100     175  -2
  -1   1   4    2100     175   1
   0   1  -5    4957     226  -2
   0   1   4    4957     226   1
  -1   1  -5   63761     924  -2
   1   1   4   63761     924   1
  -2   1  -5   86869    1506  -2
   2   1   4   86869    1506   1
  -3   1  -5    4217     284  -2
   3   1   4    4217     284   1
  -4   1  -5   12728     633  -2
   4   1   4   12728     633   1
  -5   1  -5    4523     579  -2
   5   1   4    4523     579   1
  -7   1  -5    6220    1483  -2
   7   1   4    6220    1483   1
  -8   1  -5     822    1965  -2
   8   1   4     822    1965   1
  -9   1  -5   23351    3433  -2
   9   1   4   23351    3433   1
 -10   1  -5     500    2786  -2
  10   1   4     500    2786   1
 -11   1  -5     500    2072  -2
  11   1   4     500    2072   1
  12   2  -6    4045     702  -2
 -12   2   4    4045     702   1
  11   2  -6   24223    1462  -2
 -11   2   4   24223    1462   1
  10   2  -6   12467    1115  -2
 -10   2   4   12467    1115   1
   9   2  -6    5865     715  -2
  -9   2   4    5865     715   1
   8   2  -6   13444     931  -2
  -8   2   4   13444     931   1
   7   2  -6   21306    1018  -2
  -7   2   4   21306    1018   1
   6   2  -6  193510    2323  -2
  -6   2   4  193510    2323   1
   5   2  -6  766888    8746  -2
  -5   2   4  766888    8746   1
   4   2  -6   48608     939  -2
  -4   2   4   48608     939   1
   3   2  -6   41400     677  -2
  -3   2   4   41400     677   1
   2   2  -6    5519     332  -2
  -2   2   4    5519     332   1
   1   2  -6   80521    1139  -2
  -1   2   4   80521    1139   1
   0   2  -6  386816    3712  -2
   0   2   4  386816    3712   1
  -1   2  -6 1694667   18443  -2
   1   2   4 1694667   18443   1
  -2   2  -6  357704    4060  -2
   2   2   4  357704    4060   1
  -3   2  -6  224384    2946  -2
   3   2   4  224384    2946   1
  -4   2  -6  529050    8199  -2
   4   2   4  529050    8199   1
  -5   2  -6   17810    1252  -2
   5   2   4   17810    1252   1
  -6   2  -6    1965     786  -2
   6   2   4    1965     786   1
  -7   2  -6  124416    2575  -2
   7   2   4  124416    2575   1
  -8   2  -6    -330    2191  -2
   8   2   4    -330    2191   1
  -9   2  -6    2787    3323  -2
   9   2   4    2787    3323   1
 -12   3   4    -664     664   1
 -11   3   4     509    1042   1
  10   3  -7    1458     806  -2
 -10   3   4    1458     806   1
   9   3  -7     824     639  -2
  -9   3   4     824     639   1
   8   3  -7    4946     655  -2
  -8   3   4    4946     655   1
   7   3  -7    4107     526  -2
  -7   3   4    4107     526   1
   6   3  -7   61685    1232  -2
  -6   3   4   61685    1232   1
   5   3  -7  140246    1913  -2
  -5   3   4  140246    1913   1
   4   3  -7   56857    1086  -2
  -4   3   4   56857    1086   1
   3   3  -7  153668    1742  -2
  -3   3   4  153668    1742   1
   2   3  -7  178094    2541  -2
  -2   3   4  178094    2541   1
   1   3  -7  231567    2375  -2
  -1   3   4  231567    2375   1
   0   3  -7   54464     668  -2
   0   3   4   54464     668   1
  -1   3  -7    3925     274  -2
   1   3   4    3925     274   1
  -2   3  -7  108047    1593  -2
   2   3   4  108047    1593   1
  -3   3  -7  214542    3348  -2
   3   3   4  214542    3348   1
  -4   3  -7  121968    2659  -2
   4   3   4  121968    2659   1
  -5   3  -7   15912    1108  -2
   5   3   4   15912    1108   1
  -6   3  -7   30675    1504  -2
   6   3   4   30675    1504   1
  -7   3  -7   29876    1636  -2
   7   3   4   29876    1636   1
  -8   3  -7    9519    1382  -2
   8   3   4    9519    1382   1
  -9   3  -7    8397    1751  -2
   9   3   4    8397    1751   1
 -12   4   4     -21     553   1
 -11   4   4     759     642   1
 -10   4   4    8377     884   1
  -9   4   4     277     611   1
  -8   4   4   67728    1303   1
   7   4  -8      88     507  -2
  -7   4   4      88     507   1
   6   4  -8     324     399  -2
  -6   4   4     324     399   1
   5   4  -8   61377    2146  -2
  -5   4   4   61377    2146   1
   4   4  -8  181858    2102  -2
  -4   4   4  181858    2102   1
   3   4  -8  218136    2360  -2
  -3   4   4  218136    2360   1
   2   4  -8     806     600  -2
  -2   4   4     806     600   1
   1   4  -8   41820     698  -2
  -1   4   4   41820     698   1
   0   4  -8  658901    5925  -2
   0   4   4  658901    5925   1
  -1   4  -8  347783    3233  -2
   1   4   4  347783    3233   1
  -2   4  -8   34006    1073  -2
   2   4   4   34006    1073   1
  -3   4  -8  155302    2089  -2
   3   4   4  155302    2089   1
  -4   4  -8   33843    1102  -2
   4   4   4   33843    1102   1
  -5   4  -8   44442    1933  -2
   5   4   4   44442    1933   1
  -6   4  -8   26720    2057  -2
   6   4   4   26720    2057   1
  -7   4  -8     745    1786  -2
   7   4   4     745    1786   1
  -8   4  -8   18639    4503  -2
   8   4   4   18639    4503   1
  -9   4  -8    4967    1429  -2
   9   4   4    4967    1429   1
 -10   4  -8    2787    1679  -2
  10   4   4    2787    1679   1
 -12   5   4      -6     536   1
 -11   5   4    1569     833   1
 -10   5   4    -335     620   1
  -9   5   4    2132     498   1
  -8   5   4    8782     573   1
  -7   5   4   20272     893   1
  -6   5   4    9528     785   1
  -5   5   4     423     519   1
  -4   5   4   29194     828   1
   3   5  -9   36753     802  -2
  -3   5   4   36753     802   1
   2   5  -9   12522     514  -2
  -2   5   4   12522     514   1
   1   5  -9   43196     669  -2
  -1   5   4   43196     669   1
   0   5  -9   47896     670  -2
   0   5   4   47896     670   1
  -1   5  -9   42786     721  -2
   1   5   4   42786     721   1
  -2   5  -9    2887     384  -2
   2   5   4    2887     384   1
  -3   5  -9   12663     784  -2
   3   5   4   12663     784   1
  -4   5  -9    8574     750  -2
   4   5   4    8574     750   1
  -5   5  -9    2995     885  -2
   5   5   4    2995     885   1
  -6   5  -9    8797    1205  -2
   6   5   4    8797    1205   1
  -7   5  -9    1214     814  -2
   7   5   4    1214     814   1
  -8   5  -9    2124    1625  -2
   8   5   4    2124    1625   1
  -9   5  -9    -713    1125  -2
   9   5   4    -713    1125   1
 -10   5  -9   -1643    1643  -2
  10   5   4   -1643    1643   1
 -11   6   4       9     575   1
 -10   6   4    5405     765   1
  -9   6   4    4959     508   1
  -8   6   4    6881     736   1
  -7   6   4   99072    1325   1
  -6   6   4    3389     566   1
  -5   6   4     -52     487   1
  -4   6   4    1513     517   1
  -3   6   4    2623     456   1
   2   6 -10   49497     834  -2
  -2   6   4   49497     834   1
   1   6 -10    2756     335  -2
  -1   6   4    2756     335   1
   0   6 -10   23560     557  -2
   0   6   4   23560     557   1
  -1   6 -10   50435     822  -2
   1   6   4   50435     822   1
  -2   6 -10   90726    1508  -2
   2   6   4   90726    1508   1
  -3   6 -10   41454    1014  -2
   3   6   4   41454    1014   1
  -4   6 -10   23845     987  -2
   4   6   4   23845     987   1
  -5   6 -10    6389     729  -2
   5   6   4    6389     729   1
  -6   6 -10    8301    1036  -2
   6   6   4    8301    1036   1
  -7   6 -10   21372    1046  -2
   7   6   4   21372    1046   1
  -8   6 -10   29395    2594  -2
   8   6   4   29395    2594   1
  -9   6 -10    4643     944  -2
   9   6   4    4643     944   1
 -10   6 -10    1614    2519  -2
  10   6   4    1614    2519   1
 -11   7   4     904     616   1
 -10   7   4    2151     553   1
  -9   7   4    1175     442   1
  -8   7   4     297     433   1
  -7   7   4    -105     508   1
  -6   7   4    4628     543   1
  -5   7   4   15493     756   1
  -4   7   4    6897     534   1
  -3   7   4    6458     458   1
  -2   7   4    5938     405   1
   1   7 -11   10303     498  -2
  -1   7   4   10303     498   1
   0   7 -11   17474     590  -2
   0   7   4   17474     590   1
  -1   7 -11    7384     592  -2
   1   7   4    7384     592   1
  -2   7 -11    3779     588  -2
   2   7   4    3779     588   1
  -3   7 -11   10063     660  -2
   3   7   4   10063     660   1
  -4   7 -11     214     607  -2
   4   7   4     214     607   1
  -5   7 -11    -546     590  -2
   5   7   4    -546     590   1
  -6   7 -11    1564     727  -2
   6   7   4    1564     727   1
  -7   7 -11     -48     667  -2
   7   7   4     -48     667   1
  -8   7 -11     -76     984  -2
   8   7   4     -76     984   1
  -9   7 -11     762     910  -2
   9   7   4     762     910   1
 -10   7 -11    3465    1501  -2
  10   7   4    3465    1501   1
 -10   8   4   15258    1257   1
  -9   8   4    -468     643   1
  -8   8   4   78684    1363   1
  -7   8   4    4628     487   1
  -6   8   4     461     486   1
  -5   8   4   20777     830   1
  -4   8   4   36181     905   1
  -3   8   4   38555     979   1
  -2   8   4   36540     834   1
  -1   8   4   11354     592   1
   0   8 -12   23338     932  -2
   0   8   4   23338     932   1
  -1   8 -12   20357     939  -2
   1   8   4   20357     939   1
  -2   8 -12    1945     489  -2
   2   8   4    1945     489   1
  -3   8 -12     671     505  -2
   3   8   4     671     505   1
  -4   8 -12   99144    1947  -2
   4   8   4   99144    1947   1
  -5   8 -12     621     607  -2
   5   8   4     621     607   1
  -6   8 -12    9945    1232  -2
   6   8   4    9945    1232   1
  -7   8 -12    -170     874  -2
   7   8   4    -170     874   1
  -8   8 -12   32682    1154  -2
   8   8   4   32682    1154   1
  -9   8 -12    2818     780  -2
   9   8   4    2818     780   1
  10   8   4     109    1093   1
  -9   9   4    1076     425   1
  -8   9   4   16096     791   1
  -7   9   4     947     524   1
  -6   9   4     417     473   1
  -5   9   4    1473     489   1
  -4   9   4    1740     472   1
  -3   9   4    4696     534   1
  -2   9   4    1116     499   1
  -1   9   4    7378     691   1
   0   9   4    3221     721   1
  -1   9 -13    -230     613  -2
   1   9   4    -230     613   1
  -2   9 -13     -63     459  -2
   2   9   4     -63     459   1
  -3   9 -13    3680     704  -2
   3   9   4    3680     704   1
  -4   9 -13    1759     659  -2
   4   9   4    1759     659   1
  -5   9 -13     874     653  -2
   5   9   4     874     653   1
  -6   9 -13    9688     950  -2
   6   9   4    9688     950   1
  -7   9 -13    1460     835  -2
   7   9   4    1460     835   1
  -8   9 -13    1916     649  -2
   8   9   4    1916     649   1
  -9   9 -13    -322     857  -2
   9   9   4    -322     857   1
  -8  10   4   10537     828   1
  -7  10   4     269     438   1
  -6  10   4     169     454   1
  -5  10   4    5434     626   1
  -4  10   4    8355     605   1
  -3  10   4   13147     771   1
  -2  10   4     558     631   1
  -1  10   4     831     862   1
   0  10   4   21022    1166   1
   1  10   4    -467     610   1
  -2  10 -14   50309    1783  -2
   2  10   4   50309    1783   1
  -3  10 -14    1554     630  -2
   3  10   4    1554     630   1
  -4  10 -14   72478    1766  -2
   4  10   4   72478    1766   1
  -5  10 -14   11165     925  -2
   5  10   4   11165     925   1
  -6  10 -14    8997     831  -2
   6  10   4    8997     831   1
  -7  10 -14    1749     616  -2
   7  10   4    1749     616   1
  -8  10 -14    -319     821  -2
   8  10   4    -319     821   1
  -7  11   4    -124     479   1
  -6  11   4     878     606   1
  -5  11   4    2148     560   1
  -4  11   4     549     617   1
  -3  11   4    -890     890   1
  -2  11   4     777     734   1
  -1  11   4    1513    1452   1
   0  11   4    1990     727   1
   1  11   4    9951    1021   1
   2  11   4     407     906   1
  -3  11 -15    5442     739  -2
   3  11   4    5442     739   1
  -4  11 -15    2178     697  -2
   4  11   4    2178     697   1
  -5  11 -15     -44     722  -2
   5  11   4     -44     722   1
  -6  11 -15    2794     665  -2
   6  11   4    2794     665   1
  -7  11 -15     846     517  -2
   7  11   4     846     517   1
  -6  12   4     966     911   1
  -5  12   4     358    1072   1
  -4  12   4   15293    1693   1
  -3  12   4    -573    1069   1
  -2  12   4    -482    1250   1
  -1  12   4    -521     980   1
   0  12   4    2793    2022   1
   1  12   4   10975    1114   1
   2  12   4   36939    2449   1
   3  12   4   17736    1348   1
  -4  12 -16    2433     673  -2
   4  12   4    2433     673   1
  -5  12 -16   13951    1259  -2
   5  12   4   13951    1259   1
  -6  12 -16    2115     575  -2
   6  12   4    2115     575   1
  -4  13   4     822     857   1
  -3  13   4    -507    1500   1
  -2  13   4     547    1232   1
  -1  13   4     634     849   1
   0  13   4    3041     934   1
   1  13   4     -19    1107   1
   2  13   4    1077    2018   1
   3  13   4    -993     993   1
   4  13   4    1476    1190   1
   2 -16  11    2484     931  -2
  -2 -16   5    2484     931   1
   1 -16  11    8224    1395  -2
  -1 -16   5    8224    1395   1
   0 -16   5    1465    1070   1
   1 -16   5    4385    1001   1
   2 -16   5    1429    1357   1
  -5 -15   5     611     445   1
  -4 -15   5     644     532   1
   3 -15  10    6372    1305  -2
  -3 -15   5    6372    1305   1
   2 -15  10    1576     741  -2
  -2 -15   5    1576     741   1
   1 -15  10    3402    1277  -2
  -1 -15   5    3402    1277   1
   0 -15  10    2844    1256  -2
   0 -15   5    2844    1256   1
   1 -15   5    4569    1270   1
   2 -15   5   23501    2576   1
   3 -15   5    1036    1500   1
  -6 -14   5    2956     481   1
  -5 -14   5    2112     628   1
   4 -14   9     622     535  -2
  -4 -14   5     622     535   1
   3 -14   9    5557    1091  -2
  -3 -14   5    5557    1091   1
   2 -14   9   13869    1480  -2
  -2 -14   5   13869    1480   1
   1 -14   9     812     850  -2
  -1 -14   5     812     850   1
   0 -14   9    1040    1151  -2
   0 -14   5    1040    1151   1
  -1 -14   9   15414    3592  -2
   1 -14   5   15414    3592   1
   2 -14   5    1546    1097   1
   3 -14   5     649     761   1
   4 -14   5   15135    1149   1
   5 -14   5    -235     611   1
  -8 -13   5    1072    1036   1
  -7 -13   5     865     461   1
  -6 -13   5     763     473   1
  -5 -13   5   11221     782   1
   4 -13   8   18573    1141  -2
  -4 -13   5   18573    1141   1
   3 -13   8   43666    1249  -2
  -3 -13   5   43666    1249   1
   2 -13   8   30973    1386  -2
  -2 -13   5   30973    1386   1
   1 -13   8   39065    1450  -2
  -1 -13   5   39065    1450   1
   0 -13   8     792     961  -2
   0 -13   5     792     961   1
  -1 -13   8    1880    1231  -2
   1 -13   5    1880    1231   1
  -2 -13   8     402     754  -2
   2 -13   5     402     754   1
   3 -13   5    7762     890   1
   4 -13   5   21577    1473   1
   5 -13   5   11397     881   1
   6 -13   5   16417     900   1
   7 -13   5    1510     831   1
   8 -13   5       0     929   1
  -9 -12   5     850    1429   1
  -8 -12   5     180     577   1
  -7 -12   5      79     609   1
  -6 -12   5   43937    1610   1
  -5 -12   5   27747     983   1
   4 -12   7   10085     688  -2
  -4 -12   5   10085     688   1
   3 -12   7   13197     876  -2
  -3 -12   5   13197     876   1
   2 -12   7    4115     649  -2
  -2 -12   5    4115     649   1
   1 -12   7   64500    1501  -2
  -1 -12   5   64500    1501   1
   0 -12   7      -8     671  -2
   0 -12   5      -8     671   1
  -1 -12   7   29098    2029  -2
   1 -12   5   29098    2029   1
  -2 -12   7   52518    2276  -2
   2 -12   5   52518    2276   1
  -3 -12   7   11865     784  -2
   3 -12   5   11865     784   1
   4 -12   5   11688     756   1
   5 -12   5    1399    1080   1
   6 -12   5   10258    1533   1
   7 -12   5    -124     933   1
   8 -12   5    -669     669   1
   9 -12   5    2038    2001   1
  -9 -11   5    1714     645   1
  -8 -11   5      67     543   1
  -7 -11   5    6726     748   1
  -6 -11   5    9108     645   1
  -5 -11   5    2282     586   1
   4 -11   6    -376     525  -2
  -4 -11   5    -376     525   1
   3 -11   6    9862     672  -2
  -3 -11   5    9862     672   1
   2 -11   6   18600     929  -2
  -2 -11   5   18600     929   1
   1 -11   6    1335     638  -2
  -1 -11   5    1335     638   1
   0 -11   6    8157     752  -2
   0 -11   5    8157     752   1
  -1 -11   6    2971     600  -2
   1 -11   5    2971     600   1
  -2 -11   6    4929     688  -2
   2 -11   5    4929     688   1
  -3 -11   6    -337     505  -2
   3 -11   5    -337     505   1
  -4 -11   6    3980     582  -2
   4 -11   5    3980     582   1
   5 -11   5    9329     748   1
   6 -11   5    2509     561   1
   7 -11   5   13157     904   1
   8 -11   5    1092     450   1
   9 -11   5    -743     743   1
 -10 -10   5     882    1025   1
  -9 -10   5   28941    1228   1
  -8 -10   5    4056     631   1
  -7 -10   5    -283     549   1
  -6 -10   5   18246     899   1
  -5 -10   5   11253     729   1
   4 -10   5   49834    1121  -2
  -4 -10   5   49834    1121   1
   3 -10   5   32281    1337  -2
  -3 -10   5   32281    1337   1
   2 -10   5   34243     944  -2
  -2 -10   5   34243     944   1
   1 -10   5    1738     492  -2
  -1 -10   5    1738     492   1
   0 -10   5     921     438  -2
   0 -10   5     921     438   1
  -1 -10   5     437     629  -2
   1 -10   5     437     629   1
  -2 -10   5   36027     932  -2
   2 -10   5   36027     932   1
  -3 -10   5   28989     906  -2
   3 -10   5   28989     906   1
  -4 -10   5   48778    1137  -2
   4 -10   5   48778    1137   1
   5 -10   5    7640     595   1
   6 -10   5   17135     829   1
   7 -10   5     430     505   1
   8 -10   5    3708     557   1
   9 -10   5   25097    1420   1
  10 -10   5    1757     580   1
 -11  -9   5    -143    1179   1
 -10  -9   5    3606     675   1
  -9  -9   5    4310     794   1
  -8  -9   5    4120     656   1
  -7  -9   5    1499     553   1
  -6  -9   5    1217     540   1
  -5  -9   5    1568     864   1
   4  -9   4   20640     815  -2
  -4  -9   5   20640     815   1
   3  -9   4     201     405  -2
  -3  -9   5     201     405   1
   2  -9   4    1178     419  -2
  -2  -9   5    1178     419   1
   1  -9   4    1655     421  -2
  -1  -9   5    1655     421   1
   0  -9   4   12335     552  -2
   0  -9   5   12335     552   1
  -1  -9   4   13846     678  -2
   1  -9   5   13846     678   1
  -2  -9   4     390     369  -2
   2  -9   5     390     369   1
  -3  -9   4   20465     774  -2
   3  -9   5   20465     774   1
  -4  -9   4   13280     660  -2
   4  -9   5   13280     660   1
  -5  -9   4     615     504  -2
   5  -9   5     615     504   1
   6  -9   5    8864     993   1
   7  -9   5    3478     598   1
   8  -9   5    7261     653   1
   9  -9   5    7747     692   1
  10  -9   5    -341     498   1
  11  -9   5     652     692   1
 -11  -8   5    3966    1286   1
 -10  -8   5      92     944   1
  -9  -8   5    3565     878   1
  -8  -8   5    2110     661   1
  -7  -8   5   74726    1607   1
  -6  -8   5    1110     575   1
   5  -8   3     146     467  -2
  -5  -8   5     146     467   1
   4  -8   3    3394     436  -2
  -4  -8   5    3394     436   1
   3  -8   3    2289     390  -2
  -3  -8   5    2289     390   1
   2  -8   3  182389    2323  -2
  -2  -8   5  182389    2323   1
   1  -8   3   50650     998  -2
  -1  -8   5   50650     998   1
   0  -8   3   98860    1267  -2
   0  -8   5   98860    1267   1
  -1  -8   3   37582     848  -2
   1  -8   5   37582     848   1
  -2  -8   3  112412    1527  -2
   2  -8   5  112412    1527   1
  -3  -8   3     731     371  -2
   3  -8   5     731     371   1
  -4  -8   3   28186     753  -2
   4  -8   5   28186     753   1
  -5  -8   3   23534     807  -2
   5  -8   5   23534     807   1
  -6  -8   3   16745    1143  -2
   6  -8   5   16745    1143   1
   7  -8   5   48582    1223   1
   8  -8   5     692     646   1
   9  -8   5    -245     640   1
  10  -8   5   11618    1287   1
  11  -8   5    1353     608   1
 -12  -7   5    -250    1072   1
 -11  -7   5     714     984   1
 -10  -7   5    1714     980   1
  -9  -7   5    -892     892   1
  -8  -7   5    4555     668   1
  -7  -7   5   13720     893   1
  -6  -7   5    2184     593   1
   5  -7   2   14008     745  -2
  -5  -7   5   14008     745   1
   4  -7   2    1904     449  -2
  -4  -7   5    1904     449   1
   3  -7   2   32620     781  -2
  -3  -7   5   32620     781   1
   2  -7   2   16088     572  -2
  -2  -7   5   16088     572   1
   1  -7   2   13191     499  -2
  -1  -7   5   13191     499   1
   0  -7   2   32410     741  -2
   0  -7   5   32410     741   1
  -1  -7   2   82310    1171  -2
   1  -7   5   82310    1171   1
  -2  -7   2  169027    2301  -2
   2  -7   5  169027    2301   1
  -3  -7   2   16364     620  -2
   3  -7   5   16364     620   1
  -4  -7   2   66839    1083  -2
   4  -7   5   66839    1083   1
  -5  -7   2   26637     852  -2
   5  -7   5   26637     852   1
  -6  -7   2   21633     993  -2
   6  -7   5   21633     993   1
  -7  -7   2    1652     556  -2
   7  -7   5    1652     556   1
   8  -7   5    1291     537   1
   9  -7   5    2266     699   1
  10  -7   5   17136    1268   1
  11  -7   5    1327     635   1
  12  -7   5    -512    1161   1
 -12  -6   5    1393    1608   1
 -11  -6   5   15602    1903   1
 -10  -6   5   15227    2931   1
  -9  -6   5    -222     782   1
  -8  -6   5    2213     663   1
  -7  -6   5  117510    1777   1
   6  -6   1    1052     476  -2
  -6  -6   5    1052     476   1
   5  -6   1    6491     562  -2
  -5  -6   5    6491     562   1
   4  -6   1  434159    4394  -2
  -4  -6   5  434159    4394   1
   3  -6   1   55609    1021  -2
  -3  -6   5   55609    1021   1
   2  -6   1   82146    1551  -2
  -2  -6   5   82146    1551   1
   1  -6   1   48569     872  -2
  -1  -6   5   48569     872   1
   0  -6   1  665794    6911  -2
   0  -6   5  665794    6911   1
  -1  -6   1    8405     613  -2
   1  -6   5    8405     613   1
  -2  -6   1  183346    2648  -2
   2  -6   5  183346    2648   1
  -3  -6   1    5448     421  -2
   3  -6   5    5448     421   1
  -4  -6   1   75405    1131  -2
   4  -6   5   75405    1131   1
  -5  -6   1   54926    1091  -2
   5  -6   5   54926    1091   1
  -6  -6   1    4656     661  -2
   6  -6   5    4656     661   1
  -7  -6   1     465     533  -2
   7  -6   5     465     533   1
  -8  -6   1   30074    1068  -2
   8  -6   5   30074    1068   1
  -9  -6   1    1849     907  -2
   9  -6   5    1849     907   1
  10  -6   5    4006    1155   1
  11  -6   5    5291     899   1
  12  -6   5    2451    1090   1
 -12  -5   5     228     880   1
 -11  -5   5    1280    1236   1
 -10  -5   5     317     914   1
  -9  -5   5    5068    1321   1
  -8  -5   5     292    1044   1
   7  -5   0      34     573  -2
  -7  -5   5      34     573   1
   6  -5   0     -94     540  -2
  -6  -5   5     -94     540   1
   5  -5   0   19507     736  -2
  -5  -5   5   19507     736   1
   3  -5   0   34248     650  -2
  -3  -5   5   34248     650   1
   2  -5   0   55251     727  -2
  -2  -5   5   55251     727   1
   1  -5   0   65184     755  -2
  -1  -5   5   65184     755   1
   0  -5   0    6712     278  -2
   0  -5   5    6712     278   1
  -1  -5   0   62250     814  -2
   1  -5   5   62250     814   1
  -2  -5   0   39291     916  -2
   2  -5   5   39291     916   1
  -3  -5   0   33819     680  -2
   3  -5   5   33819     680   1
  -4  -5   0    1644     418  -2
   4  -5   5    1644     418   1
  -5  -5   0    1148     457  -2
   5  -5   5    1148     457   1
  -6  -5   0    5391     821  -2
   6  -5   5    5391     821   1
  -7  -5   0    7531     674  -2
   7  -5   5    7531     674   1
  -8  -5   0    6382    1113  -2
   8  -5   5    6382    1113   1
  -9  -5   0   10248    1568  -2
   9  -5   5   10248    1568   1
 -10  -5   0    3003    1098  -2
  10  -5   5    3003    1098   1
  11  -5   5    2536    1357   1
  12  -5   5    2545     911   1
 -12  -4   5    1545    2090   1
 -11  -4   5   18829    2097   1
 -10  -4   5    2496    1373   1
   9  -4  -1    4982     873  -2
  -9  -4   5    4982     873   1
   8  -4  -1    2822     823  -2
  -8  -4   5    2822     823   1
   7  -4  -1   57527    1429  -2
  -7  -4   5   57527    1429   1
   6  -4  -1  126082    2660  -2
  -6  -4   5  126082    2660   1
   5  -4  -1  153646    3044  -2
  -5  -4   5  153646    3044   1
   4  -4  -1 1074243   11945  -2
  -4  -4   5 1074243   11945   1
   3  -4  -1  345251    3208  -2
  -3  -4   5  345251    3208   1
   2  -4  -1  102156    1034  -2
  -2  -4   5  102156    1034   1
   1  -4  -1   81704     860  -2
  -1  -4   5   81704     860   1
   0  -4  -1   18097     354  -2
   0  -4   5   18097     354   1
  -1  -4  -1   86808     945  -2
   1  -4   5   86808     945   1
  -2  -4  -1  271753    2697  -2
   2  -4   5  271753    2697   1
  -3  -4  -1    2568     266  -2
   3  -4   5    2568     266   1
  -4  -4  -1   48815     909  -2
   4  -4   5   48815     909   1
  -5  -4  -1   47238    2633  -2
   5  -4   5   47238    2633   1
  -6  -4  -1  258505    5524  -2
   6  -4   5  258505    5524   1
  -7  -4  -1   17409    1244  -2
   7  -4   5   17409    1244   1
  -8  -4  -1     684     697  -2
   8  -4   5     684     697   1
  -9  -4  -1    1339     959  -2
   9  -4   5    1339     959   1
 -10  -4  -1    1834    1034  -2
  10  -4   5    1834    1034   1
 -11  -4  -1    9486    1354  -2
  11  -4   5    9486    1354   1
  12  -4   5    -780     846   1
 -12  -3   5    2821    2305   1
  11  -3  -2     907    1302  -2
 -11  -3   5     907    1302   1
  10  -3  -2    1292    1383  -2
 -10  -3   5    1292    1383   1
   9  -3  -2    2001     898  -2
  -9  -3   5    2001     898   1
   8  -3  -2     569     706  -2
  -8  -3   5     569     706   1
   7  -3  -2   10974    1142  -2
  -7  -3   5   10974    1142   1
   6  -3  -2   14210    1117  -2
  -6  -3   5   14210    1117   1
   5  -3  -2    2263     356  -2
  -5  -3   5    2263     356   1
   4  -3  -2   10773     477  -2
  -4  -3   5   10773     477   1
   3  -3  -2    1388     167  -2
  -3  -3   5    1388     167   1
   2  -3  -2   25684     403  -2
  -2  -3   5   25684     403   1
   1  -3  -2   49404     651  -2
  -1  -3   5   49404     651   1
   0  -3  -2   45839     606  -2
   0  -3   5   45839     606   1
  -1  -3  -2   32447     527  -2
   1  -3   5   32447     527   1
  -2  -3  -2    9861     309  -2
   2  -3   5    9861     309   1
  -3  -3  -2    6787     323  -2
   3  -3   5    6787     323   1
  -4  -3  -2   15361     758  -2
   4  -3   5   15361     758   1
  -5  -3  -2   44706    1861  -2
   5  -3   5   44706    1861   1
  -6  -3  -2    -673     947  -2
   6  -3   5    -673     947   1
  -7  -3  -2    8172     854  -2
   7  -3   5    8172     854   1
  -8  -3  -2    -421     676  -2
   8  -3   5    -421     676   1
  -9  -3  -2    -876     876  -2
   9  -3   5    -876     876   1
 -10  -3  -2    1161    1137  -2
  10  -3   5    1161    1137   1
 -11  -3  -2      25    1030  -2
  11  -3   5      25    1030   1
 -12  -3  -2    2327     992  -2
  12  -3   5    2327     992   1
 -13  -2   5    1250    1108   1
  12  -2  -3     542    2143  -2
 -12  -2   5     542    2143   1
  11  -2  -3    1222     979  -2
 -11  -2   5    1222     979   1
  10  -2  -3    2740    1522  -2
 -10  -2   5    2740    1522   1
   9  -2  -3   56611    2030  -2
  -9  -2   5   56611    2030   1
   8  -2  -3    3376    1186  -2
  -8  -2   5    3376    1186   1
   7  -2  -3    4441     651  -2
  -7  -2   5    4441     651   1
   6  -2  -3    7828     604  -2
  -6  -2   5    7828     604   1
   5  -2  -3   14132     577  -2
  -5  -2   5   14132     577   1
   4  -2  -3   89900    1294  -2
  -4  -2   5   89900    1294   1
   3  -2  -3   49374     765  -2
  -3  -2   5   49374     765   1
   2  -2  -3  374564    3652  -2
  -2  -2   5  374564    3652   1
   1  -2  -3   14110     292  -2
  -1  -2   5   14110     292   1
   0  -2  -3   18521     379  -2
   0  -2   5   18521     379   1
  -1  -2  -3  390301    4402  -2
   1  -2   5  390301    4402   1
  -2  -2  -3   56573     767  -2
   2  -2   5   56573     767   1
  -3  -2  -3  130604    2498  -2
   3  -2   5  130604    2498   1
  -4  -2  -3   73508    1597  -2
   4  -2   5   73508    1597   1
  -5  -2  -3   78686    1649  -2
   5  -2   5   78686    1649   1
  -6  -2  -3   14084    1215  -2
   6  -2   5   14084    1215   1
  -7  -2  -3   79606    2722  -2
   7  -2   5   79606    2722   1
  -8  -2  -3   94855    2939  -2
   8  -2   5   94855    2939   1
  -9  -2  -3    3609    1184  -2
   9  -2   5    3609    1184   1
 -10  -2  -3   35543    2580  -2
  10  -2   5   35543    2580   1
 -11  -2  -3     642    2804  -2
  11  -2   5     642    2804   1
 -12  -2  -3    3658    1279  -2
  12  -2   5    3658    1279   1
  13  -1  -4     624     742  -2
 -13  -1   5     624     742   1
  12  -1  -4     162     882  -2
 -12  -1   5     162     882   1
  11  -1  -4   10971    2037  -2
 -11  -1   5   10971    2037   1
  10  -1  -4    1876    1087  -2
 -10  -1   5    1876    1087   1
   9  -1  -4   18825    1556  -2
  -9  -1   5   18825    1556   1
   8  -1  -4   28324    1491  -2
  -8  -1   5   28324    1491   1
   7  -1  -4   39984    1066  -2
  -7  -1   5   39984    1066   1
   6  -1  -4   34097     899  -2
  -6  -1   5   34097     899   1
   5  -1  -4   20392     604  -2
  -5  -1   5   20392     604   1
   4  -1  -4     906     262  -2
  -4  -1   5     906     262   1
   3  -1  -4    1643     197  -2
  -3  -1   5    1643     197   1
   2  -1  -4   26221     503  -2
  -2  -1   5   26221     503   1
   1  -1  -4   14008     328  -2
  -1  -1   5   14008     328   1
   0  -1  -4    7652     464  -2
   0  -1   5    7652     464   1
  -1  -1  -4    9806     322  -2
   1  -1   5    9806     322   1
  -2  -1  -4   45041     896  -2
   2  -1   5   45041     896   1
  -3  -1  -4    1516     215  -2
   3  -1   5    1516     215   1
  -4  -1  -4    3174     302  -2
   4  -1   5    3174     302   1
  -5  -1  -4   21858    1252  -2
   5  -1   5   21858    1252   1
  -6  -1  -4    6790    1072  -2
   6  -1   5    6790    1072   1
  -7  -1  -4    -172    1041  -2
   7  -1   5    -172    1041   1
  -8  -1  -4   -1162    1162  -2
   8  -1   5   -1162    1162   1
  -9  -1  -4    2074    1558  -2
   9  -1   5    2074    1558   1
 -10  -1  -4    7494    1857  -2
  10  -1   5    7494    1857   1
 -11  -1  -4   11374    2896  -2
  11  -1   5   11374    2896   1
 -12  -1  -4    3466    1858  -2
  12  -1   5    3466    1858   1
  13   0  -5    -486     786  -2
 -13   0   5    -486     786   1
  12   0  -5     920    1366  -2
 -12   0   5     920    1366   1
  11   0  -5    1962    1000  -2
 -11   0   5    1962    1000   1
  10   0  -5      82     993  -2
 -10   0   5      82     993   1
   9   0  -5     345     755  -2
  -9   0   5     345     755   1
   8   0  -5    2055     584  -2
  -8   0   5    2055     584   1
   7   0  -5    1020     471  -2
  -7   0   5    1020     471   1
   6   0  -5    -279     364  -2
  -6   0   5    -279     364   1
   5   0  -5     310     318  -2
  -5   0   5     310     318   1
   4   0  -5    3328     362  -2
  -4   0   5    3328     362   1
   3   0  -5    3697     280  -2
  -3   0   5    3697     280   1
   2   0  -5    1248     155  -2
  -2   0   5    1248     155   1
   1   0  -5    1859     183  -2
  -1   0   5    1859     183   1
   0   0  -5     304     151  -2
   0   0   5     304     151   1
  -1   0  -5      88     100  -2
   1   0   5      88     100   1
  -2   0  -5    1225     452  -2
   2   0   5    1225     452   1
  -3   0  -5    1097     173  -2
   3   0   5    1097     173   1
  -4   0  -5     747     274  -2
   4   0   5     747     274   1
  -5   0  -5    -750     750  -2
   5   0   5    -750     750   1
  -6   0  -5    -786     786  -2
   6   0   5    -786     786   1
  -7   0  -5    -640    1044  -2
   7   0   5    -640    1044   1
  -8   0  -5   -1281    1281  -2
   8   0   5   -1281    1281   1
  -9   0  -5    1164    1536  -2
   9   0   5    1164    1536   1
 -10   0  -5     857    1288  -2
  10   0   5     857    1288   1
 -11   0  -5      36    2572  -2
  11   0   5      36    2572   1
  12   1  -6    7103     979  -2
 -12   1   5    7103     979   1
  11   1  -6    2882     936  -2
 -11   1   5    2882     936   1
  10   1  -6    5870     977  -2
 -10   1   5    5870     977   1
   9   1  -6    6937     812  -2
  -9   1   5    6937     812   1
   8   1  -6     765     666  -2
  -8   1   5     765     666   1
   7   1  -6   33218    1122  -2
  -7   1   5   33218    1122   1
   6   1  -6   85804    1728  -2
  -6   1   5   85804    1728   1
   5   1  -6  106690    1839  -2
  -5   1   5  106690    1839   1
   4   1  -6    5256     417  -2
  -4   1   5    5256     417   1
   3   1  -6   15921     428  -2
  -3   1   5   15921     428   1
   2   1  -6    4738     258  -2
  -2   1   5    4738     258   1
   1   1  -6    9348     346  -2
  -1   1   5    9348     346   1
   0   1  -6    8220     339  -2
   0   1   5    8220     339   1
  -1   1  -6    7717     368  -2
   1   1   5    7717     368   1
  -2   1  -6   20742     662  -2
   2   1   5   20742     662   1
  -3   1  -6   64812    1047  -2
   3   1   5   64812    1047   1
  -4   1  -6    7029     856  -2
   4   1   5    7029     856   1
  -5   1  -6    1215     464  -2
   5   1   5    1215     464   1
  -6   1  -6    1608     714  -2
   6   1   5    1608     714   1
  -7   1  -6    2631     999  -2
   7   1   5    2631     999   1
  -8   1  -6    2774    1279  -2
   8   1   5    2774    1279   1
  -9   1  -6    5503    2251  -2
   9   1   5    5503    2251   1
 -10   1  -6   10256    2895  -2
  10   1   5   10256    2895   1
 -11   1  -6    4144    2072  -2
  11   1   5    4144    2072   1
  12   2  -7     759     928  -2
 -12   2   5     759     928   1
  11   2  -7    -773     773  -2
 -11   2   5    -773     773   1
  10   2  -7    1541    1279  -2
 -10   2   5    1541    1279   1
   9   2  -7    6625     893  -2
  -9   2   5    6625     893   1
   8   2  -7   14789     887  -2
  -8   2   5   14789     887   1
   7   2  -7     444     502  -2
  -7   2   5     444     502   1
   6   2  -7   39554    1310  -2
  -6   2   5   39554    1310   1
   5   2  -7   24924     761  -2
  -5   2   5   24924     761   1
   4   2  -7    7461     525  -2
  -4   2   5    7461     525   1
   3   2  -7    2462     299  -2
  -3   2   5    2462     299   1
   2   2  -7   21774     533  -2
  -2   2   5   21774     533   1
   1   2  -7  186423    1955  -2
  -1   2   5  186423    1955   1
   0   2  -7   62458     798  -2
   0   2   5   62458     798   1
  -1   2  -7   19326     487  -2
   1   2   5   19326     487   1
  -2   2  -7  225806    2985  -2
   2   2   5  225806    2985   1
  -3   2  -7   46636     888  -2
   3   2   5   46636     888   1
  -4   2  -7  323514    5975  -2
   4   2   5  323514    5975   1
  -5   2  -7     357     714  -2
   5   2   5     357     714   1
  -6   2  -7    1459    1649  -2
   6   2   5    1459    1649   1
  -7   2  -7   61034    2716  -2
   7   2   5   61034    2716   1
  -8   2  -7    4966    1215  -2
   8   2   5    4966    1215   1
  -9   2  -7    7269    1269  -2
   9   2   5    7269    1269   1
 -12   3   5    1761     627   1
 -11   3   5     522     619   1
  10   3  -8   11233     993  -2
 -10   3   5   11233     993   1
   9   3  -8     874     655  -2
  -9   3   5     874     655   1
   8   3  -8   12627     707  -2
  -8   3   5   12627     707   1
   7   3  -8     892     404  -2
  -7   3   5     892     404   1
   6   3  -8    1079     560  -2
  -6   3   5    1079     560   1
   5   3  -8    2099     507  -2
  -5   3   5    2099     507   1
   4   3  -8    2543     329  -2
  -4   3   5    2543     329   1
   3   3  -8   16133     533  -2
  -3   3   5   16133     533   1
   2   3  -8   13178     600  -2
  -2   3   5   13178     600   1
   1   3  -8   47948    1541  -2
  -1   3   5   47948    1541   1
   0   3  -8   77135     831  -2
   0   3   5   77135     831   1
  -1   3  -8   80218     993  -2
   1   3   5   80218     993   1
  -2   3  -8   44235     880  -2
   2   3   5   44235     880   1
  -3   3  -8   87673    1680  -2
   3   3   5   87673    1680   1
  -4   3  -8   57661    1758  -2
   4   3   5   57661    1758   1
  -5   3  -8   16089    1339  -2
   5   3   5   16089    1339   1
  -6   3  -8    6457     954  -2
   6   3   5    6457     954   1
  -7   3  -8    6812    1469  -2
   7   3   5    6812    1469   1
  -8   3  -8    1301    1017  -2
   8   3   5    1301    1017   1
  -9   3  -8     286    1286  -2
   9   3   5     286    1286   1
 -12   4   5   11482    1737   1
 -11   4   5   11619    1380   1
 -10   4   5     477     692   1
  -9   4   5     651     547   1
  -8   4   5    7060     636   1
   7   4  -9    3409     491  -2
  -7   4   5    3409     491   1
   6   4  -9   10298     710  -2
  -6   4   5   10298     710   1
   5   4  -9   56805    1177  -2
  -5   4   5   56805    1177   1
   4   4  -9   93472    1487  -2
  -4   4   5   93472    1487   1
   3   4  -9    2493     320  -2
  -3   4   5    2493     320   1
   2   4  -9    1065     256  -2
  -2   4   5    1065     256   1
   1   4  -9  306734    2522  -2
  -1   4   5  306734    2522   1
   0   4  -9   94388     989  -2
   0   4   5   94388     989   1
  -1   4  -9    3876     250  -2
   1   4   5    3876     250   1
  -2   4  -9   30243     652  -2
   2   4   5   30243     652   1
  -3   4  -9    4875     503  -2
   3   4   5    4875     503   1
  -4   4  -9   17694    1186  -2
   4   4   5   17694    1186   1
  -5   4  -9   51255    1427  -2
   5   4   5   51255    1427   1
  -6   4  -9   97746    2341  -2
   6   4   5   97746    2341   1
  -7   4  -9   28777    1441  -2
   7   4   5   28777    1441   1
  -8   4  -9   11724    2038  -2
   8   4   5   11724    2038   1
  -9   4  -9     857    1358  -2
   9   4   5     857    1358   1
 -10   4  -9    -250    1679  -2
  10   4   5    -250    1679   1
 -11   5   5     552     505   1
 -10   5   5    1590     678   1
  -9   5   5    2762     509   1
  -8   5   5    1962     661   1
  -7   5   5    8902     585   1
  -6   5   5    1128     511   1
  -5   5   5    1272     555   1
  -4   5   5    5645     532   1
   3   5 -10   20243     829  -2
  -3   5   5   20243     829   1
   2   5 -10   77276    1057  -2
  -2   5   5   77276    1057   1
   1   5 -10   36242     654  -2
  -1   5   5   36242     654   1
   0   5 -10   17331     516  -2
   0   5   5   17331     516   1
  -1   5 -10   10411     809  -2
   1   5   5   10411     809   1
  -2   5 -10   23760     674  -2
   2   5   5   23760     674   1
  -3   5 -10   14052     756  -2
   3   5   5   14052     756   1
  -4   5 -10      79     580  -2
   4   5   5      79     580   1
  -5   5 -10    2559     553  -2
   5   5   5    2559     553   1
  -6   5 -10     239     712  -2
   6   5   5     239     712   1
  -7   5 -10    8060     998  -2
   7   5   5    8060     998   1
  -8   5 -10    4439    1269  -2
   8   5   5    4439    1269   1
  -9   5 -10    1512    1048  -2
   9   5   5    1512    1048   1
 -10   5 -10    2507    2305  -2
  10   5   5    2507    2305   1
 -11   6   5    3495     891   1
 -10   6   5    8454     668   1
  -9   6   5   33773    1066   1
  -8   6   5    9600     595   1
  -7   6   5   44217     914   1
  -6   6   5   31415     861   1
  -5   6   5   39360     864   1
  -4   6   5    5723     487   1
  -3   6   5    1312     424   1
  -2   6   5   59459     917   1
   1   6 -11  126757    1197  -2
  -1   6   5  126757    1197   1
   0   6 -11    8029     438  -2
   0   6   5    8029     438   1
  -1   6 -11     508     338  -2
   1   6   5     508     338   1
  -2   6 -11   44496     887  -2
   2   6   5   44496     887   1
  -3   6 -11   26489     856  -2
   3   6   5   26489     856   1
  -4   6 -11   77734    1752  -2
   4   6   5   77734    1752   1
  -5   6 -11     -44     672  -2
   5   6   5     -44     672   1
  -6   6 -11    7892     801  -2
   6   6   5    7892     801   1
  -7   6 -11  101433    5093  -2
   7   6   5  101433    5093   1
  -8   6 -11    3774    1007  -2
   8   6   5    3774    1007   1
  -9   6 -11   39913    1934  -2
   9   6   5   39913    1934   1
 -10   6 -11     674    1554  -2
  10   6   5     674    1554   1
 -10   7   5     713     516   1
  -9   7   5    1254     444   1
  -8   7   5   23952     878   1
  -7   7   5     648     488   1
  -6   7   5   14277     714   1
  -5   7   5   24677     859   1
  -4   7   5   15037     818   1
  -3   7   5    8004     476   1
  -2   7   5     590     452   1
  -1   7   5    2695     382   1
   0   7 -12    2965     431  -2
   0   7   5    2965     431   1
  -1   7 -12   20754     878  -2
   1   7   5   20754     878   1
  -2   7 -12   28189     916  -2
   2   7   5   28189     916   1
  -3   7 -12   67779    1328  -2
   3   7   5   67779    1328   1
  -4   7 -12   27253    1690  -2
   4   7   5   27253    1690   1
  -5   7 -12    1542     607  -2
   5   7   5    1542     607   1
  -6   7 -12    2482     656  -2
   6   7   5    2482     656   1
  -7   7 -12    -604     604  -2
   7   7   5    -604     604   1
  -8   7 -12    7959    1013  -2
   8   7   5    7959    1013   1
  -9   7 -12   18141    1487  -2
   9   7   5   18141    1487   1
 -10   7 -12     559    2179  -2
  10   7   5     559    2179   1
 -10   8   5    -141     465   1
  -9   8   5     880     549   1
  -8   8   5   34969     866   1
  -7   8   5    5256     487   1
  -6   8   5    6331     521   1
  -5   8   5   36789     926   1
  -4   8   5   65800    1165   1
  -3   8   5   35235     854   1
  -2   8   5    8993     687   1
  -1   8   5    8439     887   1
   0   8   5   14007     756   1
  -1   8 -13   51546    1749  -2
   1   8   5   51546    1749   1
  -2   8 -13   33538    1075  -2
   2   8   5   33538    1075   1
  -3   8 -13  283539    3877  -2
   3   8   5  283539    3877   1
  -4   8 -13   21935    1114  -2
   4   8   5   21935    1114   1
  -5   8 -13    2705     658  -2
   5   8   5    2705     658   1
  -6   8 -13    8779     794  -2
   6   8   5    8779     794   1
  -7   8 -13    3242     904  -2
   7   8   5    3242     904   1
  -8   8 -13     645     671  -2
   8   8   5     645     671   1
  -9   8 -13    3002     720  -2
   9   8   5    3002     720   1
  -9   9   5    5287    1179   1
  -8   9   5     297     581   1
  -7   9   5    -158     515   1
  -6   9   5     238     428   1
  -5   9   5    1703     473   1
  -4   9   5     930     583   1
  -3   9   5    6395     594   1
  -2   9   5    1476     588   1
  -1   9   5    2369     684   1
   0   9   5   10128     859   1
   1   9   5    2736     633   1
  -2   9 -14    6008     610  -2
   2   9   5    6008     610   1
  -3   9 -14    2649     704  -2
   3   9   5    2649     704   1
  -4   9 -14    9562     895  -2
   4   9   5    9562     895   1
  -5   9 -14    5439    1442  -2
   5   9   5    5439    1442   1
  -6   9 -14    3622     621  -2
   6   9   5    3622     621   1
  -7   9 -14    3901     635  -2
   7   9   5    3901     635   1
  -8   9 -14     402     982  -2
   8   9   5     402     982   1
  -9   9 -14    2197     632  -2
   9   9   5    2197     632   1
  -8  10   5    4489     949   1
  -7  10   5    8261    1007   1
  -6  10   5   25594     888   1
  -5  10   5    7820     557   1
  -4  10   5   12566     815   1
  -3  10   5   21835     981   1
  -2  10   5   48363    1484   1
  -1  10   5   10152    1227   1
   0  10   5  105288    2868   1
   1  10   5  104267    2317   1
   2  10   5    1398     669   1
  -3  10 -15   41375    1488  -2
   3  10   5   41375    1488   1
  -4  10 -15    1692     748  -2
   4  10   5    1692     748   1
  -5  10 -15   36149    1684  -2
   5  10   5   36149    1684   1
  -6  10 -15   28376    1052  -2
   6  10   5   28376    1052   1
  -7  10 -15    -786     786  -2
   7  10   5    -786     786   1
  -8  10 -15    8185    1287  -2
   8  10   5    8185    1287   1
  -7  11   5     967     631   1
  -6  11   5     944     572   1
  -5  11   5     295     485   1
  -4  11   5   11090    1284   1
  -3  11   5    2407     698   1
  -2  11   5    -810    1911   1
  -1  11   5    1786    1221   1
   0  11   5    2437    1503   1
   1  11   5     -78     779   1
   2  11   5      31     916   1
   3  11   5    1936    1340   1
  -4  11 -16     -44     577  -2
   4  11   5     -44     577   1
  -5  11 -16    1692    1084  -2
   5  11   5    1692    1084   1
  -6  11 -16    1615     602  -2
   6  11   5    1615     602   1
  -7  11 -16    1298     965  -2
   7  11   5    1298     965   1
  -5  12   5    2144     929   1
  -4  12   5    1138    1411   1
  -3  12   5    8795    1492   1
  -2  12   5     274    1134   1
  -1  12   5   11101    1214   1
   0  12   5   10574    1321   1
   1  12   5    5346    1124   1
   2  12   5    5003     988   1
   3  12   5    4272    1109   1
   4  12   5     839     729   1
  -5  12 -17    1514     763  -2
   5  12   5    1514     763   1
  -3  13   5     845     666   1
  -2  13   5     214     760   1
  -1  13   5      80     666   1
   0  13   5    2702    1804   1
   1  13   5    1000     822   1
   2  13   5    -671     671   1
   3  13   5    1282     619   1
   2 -16  10   22038    2308  -2
  -2 -16   6   22038    2308   1
   1 -16  10    1286    1429  -2
  -1 -16   6    1286    1429   1
   0 -16  10    1595    1983  -2
   0 -16   6    1595    1983   1
   1 -16   6    -143    1179   1
   2 -16   6    1108    1215   1
  -5 -15   6    1398     512   1
  -4 -15   6    3730     948   1
   3 -15   9    1319     830  -2
  -3 -15   6    1319     830   1
   2 -15   9    2420     631  -2
  -2 -15   6    2420     631   1
   1 -15   9    -326     782  -2
  -1 -15   6    -326     782   1
   0 -15   9   -1286    1286  -2
   0 -15   6   -1286    1286   1
  -1 -15   9   13519    3413  -2
   1 -15   6   13519    3413   1
   2 -15   6    2084    3697   1
   3 -15   6      71    1393   1
   4 -15   6   -1357    1357   1
  -6 -14   6    1077     423   1
  -5 -14   6     251     617   1
  -4 -14   6    4573     865   1
   3 -14   8     392     609  -2
  -3 -14   6     392     609   1
   2 -14   8   10854    1547  -2
  -2 -14   6   10854    1547   1
   1 -14   8    6644     786  -2
  -1 -14   6    6644     786   1
   0 -14   8     969     935  -2
   0 -14   6     969     935   1
  -1 -14   8   67877    3411  -2
   1 -14   6   67877    3411   1
  -2 -14   8    7477    2411  -2
   2 -14   6    7477    2411   1
   3 -14   6    -397    1230   1
   4 -14   6     635     891   1
   5 -14   6    1583     983   1
   6 -14   6     750     679   1
  -8 -13   6     556     419   1
  -7 -13   6    1161     700   1
  -6 -13   6    1236     467   1
  -5 -13   6    1256     558   1
  -4 -13   6     970     995   1
   3 -13   7    2063     539  -2
  -3 -13   6    2063     539   1
   2 -13   7   16442    1126  -2
  -2 -13   6   16442    1126   1
   1 -13   7    1385     754  -2
  -1 -13   6    1385     754   1
   0 -13   7    3479     968  -2
   0 -13   6    3479     968   1
  -1 -13   7    1217    1024  -2
   1 -13   6    1217    1024   1
  -2 -13   7   21015    1239  -2
   2 -13   6   21015    1239   1
  -3 -13   7    1208     653  -2
   3 -13   6    1208     653   1
   4 -13   6     342     841   1
   5 -13   6    5767     981   1
   6 -13   6    -264    1191   1
   7 -13   6     868     632   1
   8 -13   6    4682     965   1
  -9 -12   6    1774     617   1
  -8 -12   6   11023    1215   1
  -7 -12   6    4324     509   1
  -6 -12   6    1749     614   1
  -5 -12   6    -375     478   1
   4 -12   6   23638    1570  -2
  -4 -12   6   23638    1570   1
   3 -12   6    7904     857  -2
  -3 -12   6    7904     857   1
   2 -12   6      35     577  -2
  -2 -12   6      35     577   1
   1 -12   6    2368     599  -2
  -1 -12   6    2368     599   1
   0 -12   6  150881    2423  -2
   0 -12   6  150881    2423   1
  -1 -12   6    4159     912  -2
   1 -12   6    4159     912   1
  -2 -12   6    3467     678  -2
   2 -12   6    3467     678   1
  -3 -12   6    8749     670  -2
   3 -12   6    8749     670   1
  -4 -12   6   21129    1016  -2
   4 -12   6   21129    1016   1
   5 -12   6    1505     634   1
   6 -12   6     583     633   1
   7 -12   6    3896     616   1
   8 -12   6   12469    1308   1
   9 -12   6    4161     840   1
  -9 -11   6    2249     591   1
  -8 -11   6    4529     656   1
  -7 -11   6   10878     806   1
  -6 -11   6    5440     595   1
  -5 -11   6     421     532   1
   4 -11   5     483     538  -2
  -4 -11   6     483     538   1
   3 -11   5    1178     523  -2
  -3 -11   6    1178     523   1
   2 -11   5   13899     826  -2
  -2 -11   6   13899     826   1
   1 -11   5    5981     781  -2
  -1 -11   6    5981     781   1
   0 -11   5     409     507  -2
   0 -11   6     409     507   1
  -1 -11   5    1444     555  -2
   1 -11   6    1444     555   1
  -2 -11   5    5927     661  -2
   2 -11   6    5927     661   1
  -3 -11   5    4584     598  -2
   3 -11   6    4584     598   1
  -4 -11   5    1606     535  -2
   4 -11   6    1606     535   1
   5 -11   6   18576    1026   1
   6 -11   6    1595     672   1
   7 -11   6    4023     563   1
   8 -11   6    4298     580   1
   9 -11   6    2469     726   1
 -10 -10   6    2035     608   1
  -9 -10   6      15     528   1
  -8 -10   6    7274     887   1
  -7 -10   6     519     511   1
  -6 -10   6    5613     606   1
  -5 -10   6   47600    1146   1
   4 -10   4   78508    1383  -2
  -4 -10   6   78508    1383   1
   3 -10   4     115     454  -2
  -3 -10   6     115     454   1
   2 -10   4    -225     439  -2
  -2 -10   6    -225     439   1
   1 -10   4    2824     431  -2
  -1 -10   6    2824     431   1
   0 -10   4    4668     502  -2
   0 -10   6    4668     502   1
  -1 -10   4      57     445  -2
   1 -10   6      57     445   1
  -2 -10   4   67060    1630  -2
   2 -10   6   67060    1630   1
  -3 -10   4   22810     892  -2
   3 -10   6   22810     892   1
  -4 -10   4   14419     871  -2
   4 -10   6   14419     871   1
  -5 -10   4   54396    1197  -2
   5 -10   6   54396    1197   1
   6 -10   6    1641     865   1
   7 -10   6     309     515   1
   8 -10   6    5592     634   1
   9 -10   6     929     467   1
  10 -10   6    -430     717   1
 -11  -9   6    1715    1072   1
 -10  -9   6    1778     590   1
  -9  -9   6     277     864   1
  -8  -9   6     260     584   1
  -7  -9   6   16551    1094   1
  -6  -9   6    1842     548   1
  -5  -9   6   12306     854   1
   4  -9   3    1633     445  -2
  -4  -9   6    1633     445   1
   3  -9   3    4926     482  -2
  -3  -9   6    4926     482   1
   2  -9   3    4066     454  -2
  -2  -9   6    4066     454   1
   1  -9   3    1069     423  -2
  -1  -9   6    1069     423   1
   0  -9   3    2546     374  -2
   0  -9   6    2546     374   1
  -1  -9   3    4344     496  -2
   1  -9   6    4344     496   1
  -2  -9   3    1764     433  -2
   2  -9   6    1764     433   1
  -3  -9   3    6627     510  -2
   3  -9   6    6627     510   1
  -4  -9   3   36697     928  -2
   4  -9   6   36697     928   1
  -5  -9   3   15323     832  -2
   5  -9   6   15323     832   1
  -6  -9   3    5994     577  -2
   6  -9   6    5994     577   1
   7  -9   6     892     616   1
   8  -9   6    1334     515   1
   9  -9   6    5150     609   1
  10  -9   6    1964     599   1
  11  -9   6    -572     733   1
 -11  -8   6    1724     894   1
 -10  -8   6   10348    1004   1
  -9  -8   6    4225     848   1
  -8  -8   6    -223     655   1
  -7  -8   6    2751     648   1
  -6  -8   6   27569    1154   1
  -5  -8   6   23345     850   1
   4  -8   2   29249     861  -2
  -4  -8   6   29249     861   1
   3  -8   2     118     350  -2
  -3  -8   6     118     350   1
   2  -8   2    1268     444  -2
  -2  -8   6    1268     444   1
   1  -8   2    3842     429  -2
  -1  -8   6    3842     429   1
   0  -8   2     712     345  -2
   0  -8   6     712     345   1
  -1  -8   2   57591    1098  -2
   1  -8   6   57591    1098   1
  -2  -8   2   95752    1376  -2
   2  -8   6   95752    1376   1
  -3  -8   2  201426    2126  -2
   3  -8   6  201426    2126   1
  -4  -8   2   28885     790  -2
   4  -8   6   28885     790   1
  -5  -8   2   23657     849  -2
   5  -8   6   23657     849   1
  -6  -8   2     696     510  -2
   6  -8   6     696     510   1
  -7  -8   2   23184     997  -2
   7  -8   6   23184     997   1
   8  -8   6   43983    1788   1
   9  -8   6   11471     991   1
  10  -8   6     -56     591   1
  11  -8   6     146     706   1
 -11  -7   6     608    1077   1
 -10  -7   6    3568     794   1
  -9  -7   6    5289     784   1
  -8  -7   6    3579     596   1
  -7  -7   6     970     496   1
  -6  -7   6    1891     436   1
  -5  -7   6    4382     486   1
   4  -7   1    1686     453  -2
  -4  -7   6    1686     453   1
   3  -7   1   32377     788  -2
  -3  -7   6   32377     788   1
   2  -7   1   14501     567  -2
  -2  -7   6   14501     567   1
   1  -7   1   55880    1008  -2
  -1  -7   6   55880    1008   1
   0  -7   1   32677     741  -2
   0  -7   6   32677     741   1
  -1  -7   1     545     389  -2
   1  -7   6     545     389   1
  -2  -7   1    6290     437  -2
   2  -7   6    6290     437   1
  -3  -7   1    5687     513  -2
   3  -7   6    5687     513   1
  -4  -7   1   21827     897  -2
   4  -7   6   21827     897   1
  -5  -7   1   18312     859  -2
   5  -7   6   18312     859   1
  -6  -7   1    8557     662  -2
   6  -7   6    8557     662   1
  -7  -7   1    2320     485  -2
   7  -7   6    2320     485   1
  -8  -7   1    2645     644  -2
   8  -7   6    2645     644   1
   9  -7   6    1809     599   1
  10  -7   6     548     824   1
  11  -7   6    1890     838   1
  12  -7   6     330     702   1
 -12  -6   6    2031     982   1
 -11  -6   6    1731    1483   1
 -10  -6   6   -1021    1527   1
  -9  -6   6    1499     748   1
  -8  -6   6   31171    1285   1
  -7  -6   6    5225     632   1
  -6  -6   6   37465     976   1
   5  -6   0   51991    1122  -2
  -5  -6   6   51991    1122   1
   4  -6   0    1998     307  -2
  -4  -6   6    1998     307   1
   3  -6   0   38588     727  -2
  -3  -6   6   38588     727   1
   2  -6   0   18859     577  -2
  -2  -6   6   18859     577   1
   1  -6   0     256     220  -2
  -1  -6   6     256     220   1
   0  -6   0   39358     629  -2
   0  -6   6   39358     629   1
  -1  -6   0  309159    3163  -2
   1  -6   6  309159    3163   1
  -2  -6   0   10601     635  -2
   2  -6   6   10601     635   1
  -3  -6   0   42810     818  -2
   3  -6   6   42810     818   1
  -4  -6   0    5961     491  -2
   4  -6   6    5961     491   1
  -5  -6   0   18221     876  -2
   5  -6   6   18221     876   1
  -6  -6   0   33797     957  -2
   6  -6   6   33797     957   1
  -7  -6   0   96071    1799  -2
   7  -6   6   96071    1799   1
  -8  -6   0     -73     572  -2
   8  -6   6     -73     572   1
  -9  -6   0     845     587  -2
   9  -6   6     845     587   1
  10  -6   6    9182    1106   1
  11  -6   6    -535    1173   1
  12  -6   6   -1000    1000   1
 -12  -5   6    -154    1125   1
 -11  -5   6    1639    1209   1
 -10  -5   6   -1202    1495   1
  -9  -5   6     957     910   1
  -8  -5   6    8214     879   1
  -7  -5   6     677     547   1
   6  -5  -1    2606     542  -2
  -6  -5   6    2606     542   1
   5  -5  -1    9632     604  -2
  -5  -5   6    9632     604   1
   4  -5  -1   32227     802  -2
  -4  -5   6   32227     802   1
   3  -5  -1  161041    1788  -2
  -3  -5   6  161041    1788   1
   2  -5  -1   65936     872  -2
  -2  -5   6   65936     872   1
   1  -5  -1   57953     777  -2
  -1  -5   6   57953     777   1
   0  -5  -1    5923     260  -2
   0  -5   6    5923     260   1
  -1  -5  -1    3308     345  -2
   1  -5   6    3308     345   1
  -2  -5  -1   23190     426  -2
   2  -5   6   23190     426   1
  -3  -5  -1   27330     659  -2
   3  -5   6   27330     659   1
  -4  -5  -1    1502     474  -2
   4  -5   6    1502     474   1
  -5  -5  -1   30693    1772  -2
   5  -5   6   30693    1772   1
  -6  -5  -1    -160     432  -2
   6  -5   6    -160     432   1
  -7  -5  -1    2148     607  -2
   7  -5   6    2148     607   1
  -8  -5  -1    7487     856  -2
   8  -5   6    7487     856   1
  -9  -5  -1    2450    1635  -2
   9  -5   6    2450    1635   1
 -10  -5  -1     149    1113  -2
  10  -5   6     149    1113   1
 -11  -5  -1    3547     967  -2
  11  -5   6    3547     967   1
  12  -5   6     303    2072   1
 -12  -4   6     903    1054   1
 -11  -4   6    1384    1162   1
 -10  -4   6    -590     944   1
   9  -4  -2   26092    1478  -2
  -9  -4   6   26092    1478   1
   8  -4  -2      86     687  -2
  -8  -4   6      86     687   1
   7  -4  -2    4488     893  -2
  -7  -4   6    4488     893   1
   6  -4  -2   50320    1250  -2
  -6  -4   6   50320    1250   1
   5  -4  -2  647417    8430  -2
  -5  -4   6  647417    8430   1
   4  -4  -2   89870    1257  -2
  -4  -4   6   89870    1257   1
   3  -4  -2  271291    3194  -2
  -3  -4   6  271291    3194   1
   2  -4  -2   71678     928  -2
  -2  -4   6   71678     928   1
   1  -4  -2  120002    1340  -2
  -1  -4   6  120002    1340   1
   0  -4  -2   29436     438  -2
   0  -4   6   29436     438   1
  -1  -4  -2  287084    2678  -2
   1  -4   6  287084    2678   1
  -2  -4  -2  274281    2936  -2
   2  -4   6  274281    2936   1
  -3  -4  -2   85121    1022  -2
   3  -4   6   85121    1022   1
  -4  -4  -2   91056    2046  -2
   4  -4   6   91056    2046   1
  -5  -4  -2   48448    2442  -2
   5  -4   6   48448    2442   1
  -6  -4  -2   55807    1363  -2
   6  -4   6   55807    1363   1
  -7  -4  -2    2181     954  -2
   7  -4   6    2181     954   1
  -8  -4  -2   21857    1202  -2
   8  -4   6   21857    1202   1
  -9  -4  -2   11084    1033  -2
   9  -4   6   11084    1033   1
 -10  -4  -2   13670    1348  -2
  10  -4   6   13670    1348   1
 -11  -4  -2   15536    1871  -2
  11  -4   6   15536    1871   1
 -12  -4  -2    3568    1608  -2
  12  -4   6    3568    1608   1
 -12  -3   6    3111     995   1
  11  -3  -3     266    1235  -2
 -11  -3   6     266    1235   1
  10  -3  -3     954     890  -2
 -10  -3   6     954     890   1
   9  -3  -3   13475    1844  -2
  -9  -3   6   13475    1844   1
   8  -3  -3    1527     722  -2
  -8  -3   6    1527     722   1
   7  -3  -3   38391    1463  -2
  -7  -3   6   38391    1463   1
   6  -3  -3  123964    1915  -2
  -6  -3   6  123964    1915   1
   5  -3  -3   62627    1310  -2
  -5  -3   6   62627    1310   1
   4  -3  -3   96224    1423  -2
  -4  -3   6   96224    1423   1
   3  -3  -3   47805     774  -2
  -3  -3   6   47805     774   1
   2  -3  -3    8675     309  -2
  -2  -3   6    8675     309   1
   1  -3  -3   10591     342  -2
  -1  -3   6   10591     342   1
   0  -3  -3   71052     937  -2
   0  -3   6   71052     937   1
  -1  -3  -3   92349    1068  -2
   1  -3   6   92349    1068   1
  -2  -3  -3  167970    1895  -2
   2  -3   6  167970    1895   1
  -3  -3  -3  119399    1746  -2
   3  -3   6  119399    1746   1
  -4  -3  -3   39840     799  -2
   4  -3   6   39840     799   1
  -5  -3  -3   22574    1539  -2
   5  -3   6   22574    1539   1
  -6  -3  -3    6143     915  -2
   6  -3   6    6143     915   1
  -7  -3  -3   12248    1020  -2
   7  -3   6   12248    1020   1
  -8  -3  -3   19764    1442  -2
   8  -3   6   19764    1442   1
  -9  -3  -3    4477     825  -2
   9  -3   6    4477     825   1
 -10  -3  -3    1517    1068  -2
  10  -3   6    1517    1068   1
 -11  -3  -3    1334    1002  -2
  11  -3   6    1334    1002   1
 -12  -3  -3   11034    2574  -2
  12  -3   6   11034    2574   1
  12  -2  -4    3436    1063  -2
 -12  -2   6    3436    1063   1
  11  -2  -4   22614    2144  -2
 -11  -2   6   22614    2144   1
  10  -2  -4   14205    1373  -2
 -10  -2   6   14205    1373   1
   9  -2  -4    4499     961  -2
  -9  -2   6    4499     961   1
   8  -2  -4   14126    1402  -2
  -8  -2   6   14126    1402   1
   7  -2  -4   20199     930  -2
  -7  -2   6   20199     930   1
   6  -2  -4  219494    2594  -2
  -6  -2   6  219494    2594   1
   5  -2  -4  832810    9412  -2
  -5  -2   6  832810    9412   1
   4  -2  -4   38329     775  -2
  -4  -2   6   38329     775   1
   3  -2  -4   53917     838  -2
  -3  -2   6   53917     838   1
   2  -2  -4    7052     332  -2
  -2  -2   6    7052     332   1
   1  -2  -4  101090    1193  -2
  -1  -2   6  101090    1193   1
   0  -2  -4  460409    5187  -2
   0  -2   6  460409    5187   1
  -1  -2  -4 1782482   17722  -2
   1  -2   6 1782482   17722   1
  -2  -2  -4  355609    4658  -2
   2  -2   6  355609    4658   1
  -3  -2  -4  186218    2743  -2
   3  -2   6  186218    2743   1
  -4  -2  -4  497586    7324  -2
   4  -2   6  497586    7324   1
  -5  -2  -4   15054    1144  -2
   5  -2   6   15054    1144   1
  -6  -2  -4     186     662  -2
   6  -2   6     186     662   1
  -7  -2  -4  129144    2356  -2
   7  -2   6  129144    2356   1
  -8  -2  -4     344     835  -2
   8  -2   6     344     835   1
  -9  -2  -4   12879    1138  -2
   9  -2   6   12879    1138   1
 -10  -2  -4    1057    1590  -2
  10  -2   6    1057    1590   1
 -11  -2  -4     942    1502  -2
  11  -2   6     942    1502   1
 -12  -2  -4   17347    2432  -2
  12  -2   6   17347    2432   1
  12  -1  -5     705     803  -2
 -12  -1   6     705     803   1
  11  -1  -5    1322     998  -2
 -11  -1   6    1322     998   1
  10  -1  -5    1277     847  -2
 -10  -1   6    1277     847   1
   9  -1  -5    6686     991  -2
  -9  -1   6    6686     991   1
   8  -1  -5    1096     749  -2
  -8  -1   6    1096     749   1
   7  -1  -5    8420     694  -2
  -7  -1   6    8420     694   1
   6  -1  -5   10010     639  -2
  -6  -1   6   10010     639   1
   5  -1  -5    8613     571  -2
  -5  -1   6    8613     571   1
   4  -1  -5   29377     685  -2
  -4  -1   6   29377     685   1
   3  -1  -5   10366     411  -2
  -3  -1   6   10366     411   1
   2  -1  -5    6840     276  -2
  -2  -1   6    6840     276   1
   1  -1  -5   13297     391  -2
  -1  -1   6   13297     391   1
   0  -1  -5    5986     264  -2
   0  -1   6    5986     264   1
  -1  -1  -5   22355     538  -2
   1  -1   6   22355     538   1
  -2  -1  -5   20413     449  -2
   2  -1   6   20413     449   1
  -3  -1  -5   37211     754  -2
   3  -1   6   37211     754   1
  -4  -1  -5    3172     411  -2
   4  -1   6    3172     411   1
  -5  -1  -5    6110     786  -2
   5  -1   6    6110     786   1
  -6  -1  -5    6933    1108  -2
   6  -1   6    6933    1108   1
  -7  -1  -5    1480     792  -2
   7  -1   6    1480     792   1
  -8  -1  -5   10855    1718  -2
   8  -1   6   10855    1718   1
  -9  -1  -5    2655    1253  -2
   9  -1   6    2655    1253   1
 -10  -1  -5    7424    1823  -2
  10  -1   6    7424    1823   1
 -11  -1  -5    -600    1501  -2
  11  -1   6    -600    1501   1
 -12  -1  -5    3287    1858  -2
  12  -1   6    3287    1858   1
  12   0  -6     700     703  -2
 -12   0   6     700     703   1
  11   0  -6    1783    1099  -2
 -11   0   6    1783    1099   1
  10   0  -6   10799    1007  -2
 -10   0   6   10799    1007   1
   9   0  -6   19143    1360  -2
  -9   0   6   19143    1360   1
   8   0  -6   15166    1034  -2
  -8   0   6   15166    1034   1
   7   0  -6    4302     608  -2
  -7   0   6    4302     608   1
   6   0  -6    9094     586  -2
  -6   0   6    9094     586   1
   5   0  -6     752     356  -2
  -5   0   6     752     356   1
   4   0  -6 1051138   10717  -2
  -4   0   6 1051138   10717   1
   3   0  -6  482754    4723  -2
  -3   0   6  482754    4723   1
   2   0  -6  398540    4197  -2
  -2   0   6  398540    4197   1
   1   0  -6  236354    2782  -2
  -1   0   6  236354    2782   1
   0   0  -6  824036    9084  -2
   0   0   6  824036    9084   1
  -1   0  -6 1849188   22511  -2
   1   0   6 1849188   22511   1
  -2   0  -6  627734    7809  -2
   2   0   6  627734    7809   1
  -3   0  -6    8112     557  -2
   3   0   6    8112     557   1
  -4   0  -6  641513   12852  -2
   4   0   6  641513   12852   1
  -5   0  -6  160374    4509  -2
   5   0   6  160374    4509   1
  -6   0  -6   42381    1587  -2
   6   0   6   42381    1587   1
  -7   0  -6    7552     890  -2
   7   0   6    7552     890   1
  -8   0  -6   91249    2415  -2
   8   0   6   91249    2415   1
  -9   0  -6  147740    5274  -2
   9   0   6  147740    5274   1
 -10   0  -6   14157    2717  -2
  10   0   6   14157    2717   1
 -11   0  -6    7861    2644  -2
  11   0   6    7861    2644   1
 -12   0  -6    5145    2001  -2
  12   0   6    5145    2001   1
  12   1  -7    1535    1390  -2
 -12   1   6    1535    1390   1
  11   1  -7    2363    1236  -2
 -11   1   6    2363    1236   1
  10   1  -7    3456     808  -2
 -10   1   6    3456     808   1
   9   1  -7    4146     734  -2
  -9   1   6    4146     734   1
   8   1  -7   13010     891  -2
  -8   1   6   13010     891   1
   7   1  -7    6912     599  -2
  -7   1   6    6912     599   1
   6   1  -7   16400     664  -2
  -6   1   6   16400     664   1
   5   1  -7   12885     570  -2
  -5   1   6   12885     570   1
   4   1  -7    5660     444  -2
  -4   1   6    5660     444   1
   3   1  -7    2230     282  -2
  -3   1   6    2230     282   1
   2   1  -7    4407     300  -2
  -2   1   6    4407     300   1
   1   1  -7   23336     532  -2
  -1   1   6   23336     532   1
   0   1  -7   44491    1294  -2
   0   1   6   44491    1294   1
  -1   1  -7   51089     834  -2
   1   1   6   51089     834   1
  -2   1  -7   61944    1122  -2
   2   1   6   61944    1122   1
  -3   1  -7    7090     259  -2
   3   1   6    7090     259   1
  -4   1  -7   23386    1074  -2
   4   1   6   23386    1074   1
  -5   1  -7    6681     858  -2
   5   1   6    6681     858   1
  -6   1  -7    4688     752  -2
   6   1   6    4688     752   1
  -7   1  -7    -659     659  -2
   7   1   6    -659     659   1
  -8   1  -7    5166    1538  -2
   8   1   6    5166    1538   1
  -9   1  -7   19651    2861  -2
   9   1   6   19651    2861   1
 -10   1  -7    -143    2572  -2
  10   1   6    -143    2572   1
 -11   1  -7    5181    2858  -2
  11   1   6    5181    2858   1
  12   2  -8    1372     923  -2
 -12   2   6    1372     923   1
  11   2  -8    2341     785  -2
 -11   2   6    2341     785   1
  10   2  -8    7604    1080  -2
 -10   2   6    7604    1080   1
   9   2  -8    1061     719  -2
  -9   2   6    1061     719   1
   8   2  -8   21560     888  -2
  -8   2   6   21560     888   1
   7   2  -8   27691     883  -2
  -7   2   6   27691     883   1
   6   2  -8   26779     924  -2
  -6   2   6   26779     924   1
   5   2  -8    8330     534  -2
  -5   2   6    8330     534   1
   4   2  -8   31360     759  -2
  -4   2   6   31360     759   1
   3   2  -8  111003    1651  -2
  -3   2   6  111003    1651   1
   2   2  -8    9976     725  -2
  -2   2   6    9976     725   1
   1   2  -8   51896     933  -2
  -1   2   6   51896     933   1
   0   2  -8  131132    1609  -2
   0   2   6  131132    1609   1
  -1   2  -8   94781    1274  -2
   1   2   6   94781    1274   1
  -2   2  -8  228674    3157  -2
   2   2   6  228674    3157   1
  -3   2  -8   95606    2109  -2
   3   2   6   95606    2109   1
  -4   2  -8  154228    3054  -2
   4   2   6  154228    3054   1
  -5   2  -8    1194     714  -2
   5   2   6    1194     714   1
  -6   2  -8   10232     901  -2
   6   2   6   10232     901   1
  -7   2  -8    5773    1264  -2
   7   2   6    5773    1264   1
  -8   2  -8   29397    1810  -2
   8   2   6   29397    1810   1
  -9   2  -8   18000    1734  -2
   9   2   6   18000    1734   1
 -10   2  -8    2609    3288  -2
  10   2   6    2609    3288   1
 -12   3   6    -240     585   1
 -11   3   6    1873     738   1
  10   3  -9    2418     782  -2
 -10   3   6    2418     782   1
   9   3  -9     516     589  -2
  -9   3   6     516     589   1
   8   3  -9     298     534  -2
  -8   3   6     298     534   1
   7   3  -9    2378     583  -2
  -7   3   6    2378     583   1
   6   3  -9   11646     676  -2
  -6   3   6   11646     676   1
   5   3  -9    5225     799  -2
  -5   3   6    5225     799   1
   4   3  -9    9403     713  -2
  -4   3   6    9403     713   1
   3   3  -9   10148     494  -2
  -3   3   6   10148     494   1
   2   3  -9   32260     692  -2
  -2   3   6   32260     692   1
   1   3  -9  127114    1417  -2
  -1   3   6  127114    1417   1
   0   3  -9  268020    2767  -2
   0   3   6  268020    2767   1
  -1   3  -9  103146    1143  -2
   1   3   6  103146    1143   1
  -2   3  -9   26678     551  -2
   2   3   6   26678     551   1
  -3   3  -9    7430     515  -2
   3   3   6    7430     515   1
  -4   3  -9     950     679  -2
   4   3   6     950     679   1
  -5   3  -9   30765    1236  -2
   5   3   6   30765    1236   1
  -6   3  -9    3596     686  -2
   6   3   6    3596     686   1
  -7   3  -9    4864     810  -2
   7   3   6    4864     810   1
  -8   3  -9    1747    1186  -2
   8   3   6    1747    1186   1
  -9   3  -9     464    1322  -2
   9   3   6     464    1322   1
 -10   3  -9    -607    1608  -2
  10   3   6    -607    1608   1
 -11   4   6    4928     685   1
 -10   4   6    1992     570   1
  -9   4   6   18776     916   1
  -8   4   6    7384     694   1
  -7   4   6   32366    1097   1
   6   4 -10    1735     435  -2
  -6   4   6    1735     435   1
   5   4 -10   23519     832  -2
  -5   4   6   23519     832   1
   4   4 -10   15436     615  -2
  -4   4   6   15436     615   1
   3   4 -10   26901     663  -2
  -3   4   6   26901     663   1
   2   4 -10  104087    1310  -2
  -2   4   6  104087    1310   1
   1   4 -10    1093     249  -2
  -1   4   6    1093     249   1
   0   4 -10    8450     473  -2
   0   4   6    8450     473   1
  -1   4 -10  130669    1358  -2
   1   4   6  130669    1358   1
  -2   4 -10   43356     776  -2
   2   4   6   43356     776   1
  -3   4 -10   29114    1094  -2
   3   4   6   29114    1094   1
  -4   4 -10   19385    1378  -2
   4   4   6   19385    1378   1
  -5   4 -10   65165    1529  -2
   5   4   6   65165    1529   1
  -6   4 -10  149803    3018  -2
   6   4   6  149803    3018   1
  -7   4 -10   16099    1889  -2
   7   4   6   16099    1889   1
  -8   4 -10    9325    1070  -2
   8   4   6    9325    1070   1
  -9   4 -10   11744    1407  -2
   9   4   6   11744    1407   1
 -10   4 -10   11189    1895  -2
  10   4   6   11189    1895   1
 -11   5   6    -124     514   1
 -10   5   6    3618     547   1
  -9   5   6    1771     508   1
  -8   5   6   15903     763   1
  -7   5   6   18474     799   1
  -6   5   6     789     555   1
  -5   5   6    1931     544   1
  -4   5   6   13905     772   1
  -3   5   6   25049     697   1
   2   5 -11    3630     355  -2
  -2   5   6    3630     355   1
   1   5 -11   19536     570  -2
  -1   5   6   19536     570   1
   0   5 -11   59666     883  -2
   0   5   6   59666     883   1
  -1   5 -11   92468    1203  -2
   1   5   6   92468    1203   1
  -2   5 -11   58439    1082  -2
   2   5   6   58439    1082   1
  -3   5 -11   16923    1205  -2
   3   5   6   16923    1205   1
  -4   5 -11   10677     860  -2
   4   5   6   10677     860   1
  -5   5 -11   10364     879  -2
   5   5   6   10364     879   1
  -6   5 -11    1253     679  -2
   6   5   6    1253     679   1
  -7   5 -11     963     594  -2
   7   5   6     963     594   1
  -8   5 -11    1772     824  -2
   8   5   6    1772     824   1
  -9   5 -11    5153    1072  -2
   9   5   6    5153    1072   1
 -10   5 -11     248    1911  -2
  10   5   6     248    1911   1
 -11   6   6    4138     816   1
 -10   6   6    1482     502   1
  -9   6   6    3510     461   1
  -8   6   6    5326     652   1
  -7   6   6    4670     460   1
  -6   6   6   73034    1161   1
  -5   6   6   15763     760   1
  -4   6   6    2123     428   1
  -3   6   6    1405     403   1
  -2   6   6      87     364   1
   1   6 -12    6400     408  -2
  -1   6   6    6400     408   1
   0   6 -12   10320     515  -2
   0   6   6   10320     515   1
  -1   6 -12   77710    1197  -2
   1   6   6   77710    1197   1
  -2   6 -12   10909     790  -2
   2   6   6   10909     790   1
  -3   6 -12  122944    1992  -2
   3   6   6  122944    1992   1
  -4   6 -12   20886    1114  -2
   4   6   6   20886    1114   1
  -5   6 -12   36069    1366  -2
   5   6   6   36069    1366   1
  -6   6 -12   20204    1164  -2
   6   6   6   20204    1164   1
  -7   6 -12    2335     684  -2
   7   6   6    2335     684   1
  -8   6 -12    2033     749  -2
   8   6   6    2033     749   1
  -9   6 -12    8125    2244  -2
   9   6   6    8125    2244   1
 -10   6 -12   25002    2397  -2
  10   6   6   25002    2397   1
 -10   7   6     120     881   1
  -9   7   6    2921     597   1
  -8   7   6    1239     494   1
  -7   7   6    3879     481   1
  -6   7   6    7241     538   1
  -5   7   6    6126     545   1
  -4   7   6    2499     545   1
  -3   7   6     787     568   1
  -2   7   6    7380     533   1
  -1   7   6    3341     449   1
   0   7 -13    6296     576  -2
   0   7   6    6296     576   1
  -1   7 -13   24201     856  -2
   1   7   6   24201     856   1
  -2   7 -13    4053     517  -2
   2   7   6    4053     517   1
  -3   7 -13    3883     691  -2
   3   7   6    3883     691   1
  -4   7 -13    -236     529  -2
   4   7   6    -236     529   1
  -5   7 -13    3745     791  -2
   5   7   6    3745     791   1
  -6   7 -13    4243     772  -2
   6   7   6    4243     772   1
  -7   7 -13    6113     763  -2
   7   7   6    6113     763   1
  -8   7 -13      60     702  -2
   8   7   6      60     702   1
  -9   7 -13    2531    1079  -2
   9   7   6    2531    1079   1
 -10   7 -13    2011     909  -2
  10   7   6    2011     909   1
  -9   8   6    9430     673   1
  -8   8   6    7595     501   1
  -7   8   6     358     509   1
  -6   8   6   27248     813   1
  -5   8   6    -196     481   1
  -4   8   6     -73     448   1
  -3   8   6    8553     610   1
  -2   8   6  122127    1664   1
  -1   8   6    2373     516   1
   0   8   6   62447    1497   1
  -1   8 -14   31819    1111  -2
   1   8   6   31819    1111   1
  -2   8 -14   66534    1521  -2
   2   8   6   66534    1521   1
  -3   8 -14   95361    1796  -2
   3   8   6   95361    1796   1
  -4   8 -14    6997     796  -2
   4   8   6    6997     796   1
  -5   8 -14   31184    1195  -2
   5   8   6   31184    1195   1
  -6   8 -14    -627     633  -2
   6   8   6    -627     633   1
  -7   8 -14    7978     969  -2
   7   8   6    7978     969   1
  -8   8 -14   16495    1218  -2
   8   8   6   16495    1218   1
  -9   8 -14     513     808  -2
   9   8   6     513     808   1
  -9   9   6     353     715   1
  -8   9   6    1099     451   1
  -7   9   6      34     438   1
  -6   9   6     473     473   1
  -5   9   6    -210     511   1
  -4   9   6    4668     711   1
  -3   9   6    3555     646   1
  -2   9   6   12217     890   1
  -1   9   6    5680     801   1
   0   9   6    2098     743   1
   1   9   6    2475     993   1
  -2   9 -15    1060     609  -2
   2   9   6    1060     609   1
  -3   9 -15    3981     756  -2
   3   9   6    3981     756   1
  -4   9 -15    1795     598  -2
   4   9   6    1795     598   1
  -5   9 -15    1592     602  -2
   5   9   6    1592     602   1
  -6   9 -15    -308     933  -2
   6   9   6    -308     933   1
  -7   9 -15    1257     686  -2
   7   9   6    1257     686   1
  -8   9 -15     401     846  -2
   8   9   6     401     846   1
  -8  10   6   -1000    1000   1
  -7  10   6     828     488   1
  -6  10   6     227     453   1
  -5  10   6    9801     695   1
  -4  10   6    3168     541   1
  -3  10   6    1487     812   1
  -2  10   6     830    1222   1
  -1  10   6    1558    1114   1
   0  10   6    -765     974   1
   1  10   6    3814     955   1
   2  10   6    -484     617   1
  -3  10 -16     441     729  -2
   3  10   6     441     729   1
  -4  10 -16    1589     825  -2
   4  10   6    1589     825   1
  -5  10 -16     556     651  -2
   5  10   6     556     651   1
  -6  10 -16     469     861  -2
   6  10   6     469     861   1
  -7  10 -16    1335     590  -2
   7  10   6    1335     590   1
  -6  11   6     761     731   1
  -5  11   6    3634     569   1
  -4  11   6    1554    1220   1
  -3  11   6    1152     766   1
  -2  11   6     850     824   1
  -1  11   6     433    1211   1
   0  11   6     898     845   1
   1  11   6    -884     884   1
   2  11   6     542     697   1
   3  11   6     941     720   1
   4  11   6    -558     625   1
  -5  11 -17     965     598  -2
   5  11   6     965     598   1
  -6  11 -17     -55     499  -2
   6  11   6     -55     499   1
  -5  12   6     679     822   1
  -4  12   6    1273     807   1
  -3  12   6    1715     707   1
  -2  12   6     341     681   1
  -1  12   6    1974     742   1
   0  12   6     417     875   1
   1  12   6   12825    8761   1
   2  12   6    3210    1065   1
   3  12   6    4239     864   1
   4  12   6    -219     922   1
  -1  13   6    -292     641   1
   0  13   6    2322     857   1
   1  13   6    2358     786   1
   2 -16   9     947     871  -2
  -2 -16   7     947     871   1
   1 -16   9    1375    2162  -2
  -1 -16   7    1375    2162   1
   0 -16   9   15594    2003  -2
   0 -16   7   15594    2003   1
   2 -16   7    2894    1215   1
  -5 -15   7     643     768   1
  -4 -15   7     155     561   1
  -3 -15   7    6848     943   1
   2 -15   8    5743     737  -2
  -2 -15   7    5743     737   1
   1 -15   8    9868    1854  -2
  -1 -15   7    9868    1854   1
   0 -15   8    1373    1195  -2
   0 -15   7    1373    1195   1
  -1 -15   8   12839    2860  -2
   1 -15   7   12839    2860   1
  -2 -15   8    1893    1429  -2
   2 -15   7    1893    1429   1
   3 -15   7     286    1393   1
   4 -15   7     714    2000   1
  -6 -14   7    6928     703   1
  -5 -14   7    2149     471   1
  -4 -14   7   14112     963   1
   3 -14   7      81     618  -2
  -3 -14   7      81     618   1
   2 -14   7     314     813  -2
  -2 -14   7     314     813   1
   1 -14   7   17826    1314  -2
  -1 -14   7   17826    1314   1
   0 -14   7     674    1108  -2
   0 -14   7     674    1108   1
  -1 -14   7    8674    2051  -2
   1 -14   7    8674    2051   1
  -2 -14   7    2055    1486  -2
   2 -14   7    2055    1486   1
  -3 -14   7    2014    1286  -2
   3 -14   7    2014    1286   1
   4 -14   7   19337    2681   1
   5 -14   7    3195     898   1
  -8 -13   7    2697     441   1
  -7 -13   7    1380     557   1
  -6 -13   7   10546    1314   1
  -5 -13   7   20513    1236   1
  -4 -13   7    6838     920   1
   3 -13   6    8741     937  -2
  -3 -13   7    8741     937   1
   2 -13   6    6888     718  -2
  -2 -13   7    6888     718   1
   1 -13   6   12459    1028  -2
  -1 -13   7   12459    1028   1
   0 -13   6   58563    3239  -2
   0 -13   7   58563    3239   1
  -1 -13   6   17191    2870  -2
   1 -13   7   17191    2870   1
  -2 -13   6   14152    1214  -2
   2 -13   7   14152    1214   1
  -3 -13   6   26309    1291  -2
   3 -13   7   26309    1291   1
   4 -13   7    2397    1166   1
   5 -13   7    1278     707   1
   6 -13   7    2515     716   1
   7 -13   7    3531     824   1
   8 -13   7    -464     929   1
  -9 -12   7    2776     604   1
  -8 -12   7     179     503   1
  -7 -12   7    1171     479   1
  -6 -12   7   19014    1366   1
  -5 -12   7     156     689   1
  -4 -12   7    6390     665   1
   3 -12   5   11801     831  -2
  -3 -12   7   11801     831   1
   2 -12   5   57436    1327  -2
  -2 -12   7   57436    1327   1
   1 -12   5   33773    1126  -2
  -1 -12   7   33773    1126   1
   0 -12   5     530     616  -2
   0 -12   7     530     616   1
  -1 -12   5   74898    1820  -2
   1 -12   7   74898    1820   1
  -2 -12   5    5064     777  -2
   2 -12   7    5064     777   1
  -3 -12   5   11197     851  -2
   3 -12   7   11197     851   1
  -4 -12   5    7917     764  -2
   4 -12   7    7917     764   1
   5 -12   7   25192    1087   1
   6 -12   7   39689    1213   1
   7 -12   7     542     591   1
   8 -12   7     231    1250   1
   9 -12   7      50     593   1
  -9 -11   7    1475     812   1
  -8 -11   7    2546     589   1
  -7 -11   7     286     567   1
  -6 -11   7    7624     667   1
  -5 -11   7   18658     924   1
  -4 -11   7    9737     686   1
   3 -11   4   34637    1414  -2
  -3 -11   7   34637    1414   1
   2 -11   4    1475     574  -2
  -2 -11   7    1475     574   1
   1 -11   4    9835     681  -2
  -1 -11   7    9835     681   1
   0 -11   4    -536     584  -2
   0 -11   7    -536     584   1
  -1 -11   4    2433     557  -2
   1 -11   7    2433     557   1
  -2 -11   4   16851    1439  -2
   2 -11   7   16851    1439   1
  -3 -11   4   20577     893  -2
   3 -11   7   20577     893   1
  -4 -11   4    9008     685  -2
   4 -11   7    9008     685   1
  -5 -11   4    3445     624  -2
   5 -11   7    3445     624   1
   6 -11   7    7110     639   1
   7 -11   7    2560     545   1
   8 -11   7     167     514   1
   9 -11   7    1899     613   1
 -10 -10   7    -341     648   1
  -9 -10   7    2159     675   1
  -8 -10   7   -1113    1113   1
  -7 -10   7    1144     692   1
  -6 -10   7    3482     648   1
  -5 -10   7    1266     493   1
  -4 -10   7   27552     931   1
   3 -10   3    5981     604  -2
  -3 -10   7    5981     604   1
   2 -10   3   11266     692  -2
  -2 -10   7   11266     692   1
   1 -10   3   57852    1171  -2
  -1 -10   7   57852    1171   1
   0 -10   3     485     428  -2
   0 -10   7     485     428   1
  -1 -10   3    4860     484  -2
   1 -10   7    4860     484   1
  -2 -10   3    1597     437  -2
   2 -10   7    1597     437   1
  -3 -10   3   85710    1516  -2
   3 -10   7   85710    1516   1
  -4 -10   3    2771     510  -2
   4 -10   7    2771     510   1
  -5 -10   3    4494     805  -2
   5 -10   7    4494     805   1
  -6 -10   3    3452     738  -2
   6 -10   7    3452     738   1
   7 -10   7    2433     518   1
   8 -10   7    8349     705   1
   9 -10   7     817     547   1
  10 -10   7    1241     779   1
 -11  -9   7    1465    1072   1
 -10  -9   7     930     761   1
  -9  -9   7     860    1061   1
  -8  -9   7     857     720   1
  -7  -9   7     274     524   1
  -6  -9   7    7957     648   1
  -5  -9   7    1671     559   1
  -4  -9   7    3738     644   1
   3  -9   2   22008     840  -2
  -3  -9   7   22008     840   1
   2  -9   2   13334     706  -2
  -2  -9   7   13334     706   1
   1  -9   2   22341     845  -2
  -1  -9   7   22341     845   1
   0  -9   2    2270     376  -2
   0  -9   7    2270     376   1
  -1  -9   2    2625     444  -2
   1  -9   7    2625     444   1
  -2  -9   2   11552     846  -2
   2  -9   7   11552     846   1
  -3  -9   2    6268     512  -2
   3  -9   7    6268     512   1
  -4  -9   2    7248     509  -2
   4  -9   7    7248     509   1
  -5  -9   2     698     522  -2
   5  -9   7     698     522   1
  -6  -9   2    1811     514  -2
   6  -9   7    1811     514   1
  -7  -9   2    1993     534  -2
   7  -9   7    1993     534   1
   8  -9   7   18072    1030   1
   9  -9   7     444     498   1
  10  -9   7    3317     598   1
  11  -9   7    2032     731   1
 -11  -8   7     361     821   1
 -10  -8   7    -816     816   1
  -9  -8   7   11743    1237   1
  -8  -8   7    9428     750   1
  -7  -8   7   41283    1210   1
  -6  -8   7     952     525   1
  -5  -8   7   58397    1162   1
  -4  -8   7    1268     449   1
   3  -8   1   52078     969  -2
  -3  -8   7   52078     969   1
   2  -8   1  164118    1919  -2
  -2  -8   7  164118    1919   1
   1  -8   1   73600    1269  -2
  -1  -8   7   73600    1269   1
   0  -8   1   28076     716  -2
   0  -8   7   28076     716   1
  -1  -8   1   17591     741  -2
   1  -8   7   17591     741   1
  -2  -8   1   40018     837  -2
   2  -8   7   40018     837   1
  -3  -8   1   92966    1215  -2
   3  -8   7   92966    1215   1
  -4  -8   1    7161     533  -2
   4  -8   7    7161     533   1
  -5  -8   1   48357    1127  -2
   5  -8   7   48357    1127   1
  -6  -8   1   16429     865  -2
   6  -8   7   16429     865   1
  -7  -8   1    4157     600  -2
   7  -8   7    4157     600   1
  -8  -8   1     251     652  -2
   8  -8   7     251     652   1
   9  -8   7    7889     750   1
  10  -8   7     597     723   1
  11  -8   7     742    1643   1
 -11  -7   7    -344     998   1
 -10  -7   7     629     838   1
  -9  -7   7    4396     718   1
  -8  -7   7    3402     743   1
  -7  -7   7    1345     479   1
  -6  -7   7   12482     714   1
  -5  -7   7    1208     427   1
  -4  -7   7   10211     603   1
   3  -7   0    7643     525  -2
  -3  -7   7    7643     525   1
   2  -7   0    5938     451  -2
  -2  -7   7    5938     451   1
   1  -7   0   20540     618  -2
  -1  -7   7   20540     618   1
   0  -7   0     606     294  -2
   0  -7   7     606     294   1
  -1  -7   0   31937     750  -2
   1  -7   7   31937     750   1
  -2  -7   0   15466     606  -2
   2  -7   7   15466     606   1
  -3  -7   0    8577     538  -2
   3  -7   7    8577     538   1
  -4  -7   0    1813     433  -2
   4  -7   7    1813     433   1
  -5  -7   0    3137     588  -2
   5  -7   7    3137     588   1
  -6  -7   0   11719     802  -2
   6  -7   7   11719     802   1
  -7  -7   0   45872    1179  -2
   7  -7   7   45872    1179   1
  -8  -7   0    1879     546  -2
   8  -7   7    1879     546   1
  -9  -7   0    3528     741  -2
   9  -7   7    3528     741   1
  10  -7   7     555     769   1
  11  -7   7    2326     737   1
 -12  -6   7    -536     929   1
 -11  -6   7     492    2000   1
 -10  -6   7   12744    1182   1
  -9  -6   7   21453    1339   1
  -8  -6   7    -664     664   1
  -7  -6   7    6905     722   1
  -6  -6   7   54876    1197   1
  -5  -6   7   42130    1022   1
   4  -6  -1  561511    5630  -2
  -4  -6   7  561511    5630   1
   3  -6  -1   26089     585  -2
  -3  -6   7   26089     585   1
   2  -6  -1   61532     795  -2
  -2  -6   7   61532     795   1
   1  -6  -1   65009     815  -2
  -1  -6   7   65009     815   1
   0  -6  -1  324154    3100  -2
   0  -6   7  324154    3100   1
  -1  -6  -1    3924     300  -2
   1  -6   7    3924     300   1
  -2  -6  -1  360130    3412  -2
   2  -6   7  360130    3412   1
  -3  -6  -1  114606    1468  -2
   3  -6   7  114606    1468   1
  -4  -6  -1   26161     983  -2
   4  -6   7   26161     983   1
  -5  -6  -1   26390     881  -2
   5  -6   7   26390     881   1
  -6  -6  -1       7     497  -2
   6  -6   7       7     497   1
  -7  -6  -1    5506     704  -2
   7  -6   7    5506     704   1
  -8  -6  -1  184001    3607  -2
   8  -6   7  184001    3607   1
  -9  -6  -1     474     924  -2
   9  -6   7     474     924   1
 -10  -6  -1    6207    1322  -2
  10  -6   7    6207    1322   1
  11  -6   7    2935    1322   1
  12  -6   7     532     737   1
 -12  -5   7    2748     970   1
 -11  -5   7    -468    1158   1
 -10  -5   7    1795    1408   1
  -9  -5   7    6309     780   1
  -8  -5   7    1628     709   1
  -7  -5   7    2845     695   1
  -6  -5   7    7485     646   1
   5  -5  -2    4549     495  -2
  -5  -5   7    4549     495   1
   4  -5  -2    3174     320  -2
  -4  -5   7    3174     320   1
   3  -5  -2    9576     417  -2
  -3  -5   7    9576     417   1
   2  -5  -2    4870     317  -2
  -2  -5   7    4870     317   1
   1  -5  -2   12355     398  -2
  -1  -5   7   12355     398   1
   0  -5  -2   41067     584  -2
   0  -5   7   41067     584   1
  -1  -5  -2   10347     393  -2
   1  -5   7   10347     393   1
  -2  -5  -2   23353     532  -2
   2  -5   7   23353     532   1
  -3  -5  -2   43120     937  -2
   3  -5   7   43120     937   1
  -4  -5  -2   51763    1950  -2
   4  -5   7   51763    1950   1
  -5  -5  -2    3105     515  -2
   5  -5   7    3105     515   1
  -6  -5  -2    1202     631  -2
   6  -5   7    1202     631   1
  -7  -5  -2     873     569  -2
   7  -5   7     873     569   1
  -8  -5  -2   18445    1075  -2
   8  -5   7   18445    1075   1
  -9  -5  -2     457     779  -2
   9  -5   7     457     779   1
 -10  -5  -2    -875    1179  -2
  10  -5   7    -875    1179   1
 -11  -5  -2     142     977  -2
  11  -5   7     142     977   1
  12  -5   7    3358    2786   1
 -12  -4   7    7919    1206   1
 -11  -4   7   -1288    1288   1
 -10  -4   7   13842    1468   1
  -9  -4   7   27507    1988   1
   8  -4  -3   51830    1934  -2
  -8  -4   7   51830    1934   1
   7  -4  -3   54921    1479  -2
  -7  -4   7   54921    1479   1
   6  -4  -3    3058     638  -2
  -6  -4   7    3058     638   1
   5  -4  -3   75981    1262  -2
  -5  -4   7   75981    1262   1
   4  -4  -3  316160    3515  -2
  -4  -4   7  316160    3515   1
   3  -4  -3  107696    1417  -2
  -3  -4   7  107696    1417   1
   2  -4  -3   99913    1144  -2
  -2  -4   7   99913    1144   1
   1  -4  -3  324650    3023  -2
  -1  -4   7  324650    3023   1
   0  -4  -3   24473     464  -2
   0  -4   7   24473     464   1
  -1  -4  -3   32334     705  -2
   1  -4   7   32334     705   1
  -2  -4  -3   21460     515  -2
   2  -4   7   21460     515   1
  -3  -4  -3   31477     733  -2
   3  -4   7   31477     733   1
  -4  -4  -3   29249    1197  -2
   4  -4   7   29249    1197   1
  -5  -4  -3   40891    1536  -2
   5  -4   7   40891    1536   1
  -6  -4  -3    1323     457  -2
   6  -4   7    1323     457   1
  -7  -4  -3     325     778  -2
   7  -4   7     325     778   1
  -8  -4  -3   10805    1045  -2
   8  -4   7   10805    1045   1
  -9  -4  -3   39737    1544  -2
   9  -4   7   39737    1544   1
 -10  -4  -3    7742    1159  -2
  10  -4   7    7742    1159   1
 -11  -4  -3    -764    1804  -2
  11  -4   7    -764    1804   1
 -12  -4  -3    5546    1028  -2
  12  -4   7    5546    1028   1
 -12  -3   7    1370    1133   1
 -11  -3   7     904    1139   1
  10  -3  -4    2512    1007  -2
 -10  -3   7    2512    1007   1
   9  -3  -4    1757     685  -2
  -9  -3   7    1757     685   1
   8  -3  -4    1374    1238  -2
  -8  -3   7    1374    1238   1
   7  -3  -4   16077    1180  -2
  -7  -3   7   16077    1180   1
   6  -3  -4    6136     801  -2
  -6  -3   7    6136     801   1
   5  -3  -4   32865     822  -2
  -5  -3   7   32865     822   1
   4  -3  -4    6135     530  -2
  -4  -3   7    6135     530   1
   3  -3  -4   24024     676  -2
  -3  -3   7   24024     676   1
   2  -3  -4   18031     431  -2
  -2  -3   7   18031     431   1
   1  -3  -4   94633    1000  -2
  -1  -3   7   94633    1000   1
   0  -3  -4   61826     710  -2
   0  -3   7   61826     710   1
  -1  -3  -4   39880     587  -2
   1  -3   7   39880     587   1
  -2  -3  -4   54395     986  -2
   2  -3   7   54395     986   1
  -3  -3  -4   18920     791  -2
   3  -3   7   18920     791   1
  -4  -3  -4   34798    1092  -2
   4  -3   7   34798    1092   1
  -5  -3  -4   20639    1359  -2
   5  -3   7   20639    1359   1
  -6  -3  -4   12878     977  -2
   6  -3   7   12878     977   1
  -7  -3  -4   16758    1060  -2
   7  -3   7   16758    1060   1
  -8  -3  -4    6568     767  -2
   8  -3   7    6568     767   1
  -9  -3  -4    1119     750  -2
   9  -3   7    1119     750   1
 -10  -3  -4    3582     949  -2
  10  -3   7    3582     949   1
 -11  -3  -4    5987    1947  -2
  11  -3   7    5987    1947   1
 -12  -3  -4   -1454    1518  -2
  12  -3   7   -1454    1518   1
  12  -2  -5     934    1429  -2
 -12  -2   7     934    1429   1
  11  -2  -5     915     822  -2
 -11  -2   7     915     822   1
  10  -2  -5    2829     908  -2
 -10  -2   7    2829     908   1
   9  -2  -5    7351    1010  -2
  -9  -2   7    7351    1010   1
   8  -2  -5    9212    1109  -2
  -8  -2   7    9212    1109   1
   7  -2  -5     975     590  -2
  -7  -2   7     975     590   1
   6  -2  -5   53727    1121  -2
  -6  -2   7   53727    1121   1
   5  -2  -5   32996     794  -2
  -5  -2   7   32996     794   1
   4  -2  -5    8216     490  -2
  -4  -2   7    8216     490   1
   3  -2  -5    3804     323  -2
  -3  -2   7    3804     323   1
   2  -2  -5   10215     359  -2
  -2  -2   7   10215     359   1
   1  -2  -5  231062    2357  -2
  -1  -2   7  231062    2357   1
   0  -2  -5   34575     540  -2
   0  -2   7   34575     540   1
  -1  -2  -5    8215     383  -2
   1  -2   7    8215     383   1
  -2  -2  -5  214074    2917  -2
   2  -2   7  214074    2917   1
  -3  -2  -5   31240     894  -2
   3  -2   7   31240     894   1
  -4  -2  -5  343061    7030  -2
   4  -2   7  343061    7030   1
  -5  -2  -5     893     679  -2
   5  -2   7     893     679   1
  -6  -2  -5     397     588  -2
   6  -2   7     397     588   1
  -7  -2  -5   59508    1692  -2
   7  -2   7   59508    1692   1
  -8  -2  -5    4514     693  -2
   8  -2   7    4514     693   1
  -9  -2  -5    4373    1082  -2
   9  -2   7    4373    1082   1
 -10  -2  -5   35367    2231  -2
  10  -2   7   35367    2231   1
 -11  -2  -5   35968    3758  -2
  11  -2   7   35968    3758   1
 -12  -2  -5     679    1465  -2
  12  -2   7     679    1465   1
  12  -1  -6    2350    1248  -2
 -12  -1   7    2350    1248   1
  11  -1  -6    2212     902  -2
 -11  -1   7    2212     902   1
  10  -1  -6   17018    1413  -2
 -10  -1   7   17018    1413   1
   9  -1  -6   24738    1408  -2
  -9  -1   7   24738    1408   1
   8  -1  -6   28700    2129  -2
  -8  -1   7   28700    2129   1
   7  -1  -6     212     700  -2
  -7  -1   7     212     700   1
   6  -1  -6    3582     450  -2
  -6  -1   7    3582     450   1
   5  -1  -6   35110     799  -2
  -5  -1   7   35110     799   1
   4  -1  -6   21238     775  -2
  -4  -1   7   21238     775   1
   3  -1  -6   21528     752  -2
  -3  -1   7   21528     752   1
   2  -1  -6   22085     580  -2
  -2  -1   7   22085     580   1
   1  -1  -6   23021     498  -2
  -1  -1   7   23021     498   1
   0  -1  -6   62988     803  -2
   0  -1   7   62988     803   1
  -1  -1  -6    5274     364  -2
   1  -1   7    5274     364   1
  -2  -1  -6   12199     458  -2
   2  -1   7   12199     458   1
  -3  -1  -6   11556     635  -2
   3  -1   7   11556     635   1
  -4  -1  -6   13717     906  -2
   4  -1   7   13717     906   1
  -5  -1  -6   20943    1098  -2
   5  -1   7   20943    1098   1
  -6  -1  -6     115    1160  -2
   6  -1   7     115    1160   1
  -7  -1  -6    -602     602  -2
   7  -1   7    -602     602   1
  -8  -1  -6   17677    1677  -2
   8  -1   7   17677    1677   1
  -9  -1  -6    1067     787  -2
   9  -1   7    1067     787   1
 -10  -1  -6     129    1248  -2
  10  -1   7     129    1248   1
 -11  -1  -6    6860    1822  -2
  11  -1   7    6860    1822   1
 -12  -1  -6     393    2644  -2
  12  -1   7     393    2644   1
  12   0  -7    1240    1319  -2
 -12   0   7    1240    1319   1
  11   0  -7     383    1122  -2
 -11   0   7     383    1122   1
  10   0  -7     399    1074  -2
 -10   0   7     399    1074   1
   9   0  -7    1284     868  -2
  -9   0   7    1284     868   1
   8   0  -7    1670     707  -2
  -8   0   7    1670     707   1
   7   0  -7     267     731  -2
  -7   0   7     267     731   1
   6   0  -7    -375     375  -2
  -6   0   7    -375     375   1
   5   0  -7     568     319  -2
  -5   0   7     568     319   1
   4   0  -7     -68     273  -2
  -4   0   7     -68     273   1
   3   0  -7     326     244  -2
  -3   0   7     326     244   1
   2   0  -7     131     196  -2
  -2   0   7     131     196   1
   1   0  -7     551     266  -2
  -1   0   7     551     266   1
   0   0  -7     967     242  -2
   0   0   7     967     242   1
  -1   0  -7    2158     290  -2
   1   0   7    2158     290   1
  -2   0  -7    1163     249  -2
   2   0   7    1163     249   1
  -3   0  -7    2091     393  -2
   3   0   7    2091     393   1
  -4   0  -7     310     727  -2
   4   0   7     310     727   1
  -5   0  -7     325     456  -2
   5   0   7     325     456   1
  -6   0  -7     193     604  -2
   6   0   7     193     604   1
  -7   0  -7     838     623  -2
   7   0   7     838     623   1
  -8   0  -7    1812    1121  -2
   8   0   7    1812    1121   1
  -9   0  -7    3006    1119  -2
   9   0   7    3006    1119   1
 -10   0  -7    1965    2429  -2
  10   0   7    1965    2429   1
 -11   0  -7    1107    1750  -2
  11   0   7    1107    1750   1
  12   1  -8     549     612  -2
 -12   1   7     549     612   1
  11   1  -8     422     781  -2
 -11   1   7     422     781   1
  10   1  -8   13250    1032  -2
 -10   1   7   13250    1032   1
   9   1  -8   15685     978  -2
  -9   1   7   15685     978   1
   8   1  -8   11337     740  -2
  -8   1   7   11337     740   1
   7   1  -8   17141     815  -2
  -7   1   7   17141     815   1
   6   1  -8   32499    1281  -2
  -6   1   7   32499    1281   1
   5   1  -8   18472     737  -2
  -5   1   7   18472     737   1
   4   1  -8   10308     489  -2
  -4   1   7   10308     489   1
   3   1  -8    3407     343  -2
  -3   1   7    3407     343   1
   2   1  -8    1893     266  -2
  -2   1   7    1893     266   1
   1   1  -8    1521     366  -2
  -1   1   7    1521     366   1
   0   1  -8    9577     373  -2
   0   1   7    9577     373   1
  -1   1  -8   38376     731  -2
   1   1   7   38376     731   1
  -2   1  -8   11561     740  -2
   2   1   7   11561     740   1
  -3   1  -8    9821     728  -2
   3   1   7    9821     728   1
  -4   1  -8     780     369  -2
   4   1   7     780     369   1
  -5   1  -8    3215     722  -2
   5   1   7    3215     722   1
  -6   1  -8    1209     882  -2
   6   1   7    1209     882   1
  -7   1  -8   12491    1036  -2
   7   1   7   12491    1036   1
  -8   1  -8    3192     833  -2
   8   1   7    3192     833   1
  -9   1  -8   10964    1470  -2
   9   1   7   10964    1470   1
 -11   1  -8      71    2786  -2
  11   1   7      71    2786   1
 -12   2   7    1476     730   1
  11   2  -9    2542     690  -2
 -11   2   7    2542     690   1
  10   2  -9    7978     783  -2
 -10   2   7    7978     783   1
   9   2  -9     424     571  -2
  -9   2   7     424     571   1
   8   2  -9    3987     578  -2
  -8   2   7    3987     578   1
   7   2  -9     -29     655  -2
  -7   2   7     -29     655   1
   6   2  -9    1808     459  -2
  -6   2   7    1808     459   1
   5   2  -9   13519     640  -2
  -5   2   7   13519     640   1
   4   2  -9  159600    1946  -2
  -4   2   7  159600    1946   1
   3   2  -9   78765    1151  -2
  -3   2   7   78765    1151   1
   2   2  -9     984     284  -2
  -2   2   7     984     284   1
   1   2  -9   44269     770  -2
  -1   2   7   44269     770   1
   0   2  -9    2319     279  -2
   0   2   7    2319     279   1
  -1   2  -9   26378     543  -2
   1   2   7   26378     543   1
  -2   2  -9  292958    3949  -2
   2   2   7  292958    3949   1
  -3   2  -9   67139    1313  -2
   3   2   7   67139    1313   1
  -4   2  -9    7094     533  -2
   4   2   7    7094     533   1
  -5   2  -9    6927     758  -2
   5   2   7    6927     758   1
  -6   2  -9   27734    2484  -2
   6   2   7   27734    2484   1
  -7   2  -9   11341    1003  -2
   7   2   7   11341    1003   1
  -8   2  -9   76777    2182  -2
   8   2   7   76777    2182   1
  -9   2  -9   22765    2379  -2
   9   2   7   22765    2379   1
 -10   2  -9     498    1260  -2
  10   2   7     498    1260   1
 -12   3   7    -266     544   1
 -11   3   7    1921     676   1
 -10   3   7     633     489   1
   9   3 -10    1162     553  -2
  -9   3   7    1162     553   1
   8   3 -10    3137     588  -2
  -8   3   7    3137     588   1
   7   3 -10     992     532  -2
  -7   3   7     992     532   1
   6   3 -10    7648     617  -2
  -6   3   7    7648     617   1
   5   3 -10    1739     473  -2
  -5   3   7    1739     473   1
   4   3 -10    5455     481  -2
  -4   3   7    5455     481   1
   3   3 -10   30299     744  -2
  -3   3   7   30299     744   1
   2   3 -10   20912     669  -2
  -2   3   7   20912     669   1
   1   3 -10   15974     577  -2
  -1   3   7   15974     577   1
   0   3 -10   33281     616  -2
   0   3   7   33281     616   1
  -1   3 -10   16338     565  -2
   1   3   7   16338     565   1
  -2   3 -10    8457     689  -2
   2   3   7    8457     689   1
  -3   3 -10   19711     776  -2
   3   3   7   19711     776   1
  -4   3 -10   14877     935  -2
   4   3   7   14877     935   1
  -5   3 -10    6630     697  -2
   5   3   7    6630     697   1
  -6   3 -10    4592    1109  -2
   6   3   7    4592    1109   1
  -7   3 -10    1968     709  -2
   7   3   7    1968     709   1
  -8   3 -10   13087    1121  -2
   8   3   7   13087    1121   1
  -9   3 -10     411     901  -2
   9   3   7     411     901   1
 -10   3 -10    3179    1715  -2
  10   3   7    3179    1715   1
 -11   4   7    -331     663   1
 -10   4   7    8215     608   1
  -9   4   7   24311     848   1
  -8   4   7   14117     840   1
  -7   4   7    9418     642   1
  -6   4   7   15809     926   1
   5   4 -11   69047    1142  -2
  -5   4   7   69047    1142   1
   4   4 -11    1186     420  -2
  -4   4   7    1186     420   1
   3   4 -11     361     389  -2
  -3   4   7     361     389   1
   2   4 -11   10728     614  -2
  -2   4   7   10728     614   1
   1   4 -11   67217     931  -2
  -1   4   7   67217     931   1
   0   4 -11    6345     411  -2
   0   4   7    6345     411   1
  -1   4 -11   12132     582  -2
   1   4   7   12132     582   1
  -2   4 -11   49526    1140  -2
   2   4   7   49526    1140   1
  -3   4 -11  106691    2796  -2
   3   4   7  106691    2796   1
  -4   4 -11    9107     735  -2
   4   4   7    9107     735   1
  -5   4 -11    1372     676  -2
   5   4   7    1372     676   1
  -6   4 -11   19712    1750  -2
   6   4   7   19712    1750   1
  -7   4 -11     911     798  -2
   7   4   7     911     798   1
  -8   4 -11   17038    1159  -2
   8   4   7   17038    1159   1
  -9   4 -11   25372    1404  -2
   9   4   7   25372    1404   1
 -10   4 -11     769     961  -2
  10   4   7     769     961   1
 -11   5   7    1060    1017   1
 -10   5   7     995     756   1
  -9   5   7    6818     545   1
  -8   5   7     985     456   1
  -7   5   7    1625     550   1
  -6   5   7    1413     687   1
  -5   5   7   10651     675   1
  -4   5   7    9960     626   1
  -3   5   7    5838     478   1
   2   5 -12    8621     614  -2
  -2   5   7    8621     614   1
   1   5 -12   30236     669  -2
  -1   5   7   30236     669   1
   0   5 -12   56746     847  -2
   0   5   7   56746     847   1
  -1   5 -12   69636    1068  -2
   1   5   7   69636    1068   1
  -2   5 -12   48232    1137  -2
   2   5   7   48232    1137   1
  -3   5 -12   24108    1039  -2
   3   5   7   24108    1039   1
  -4   5 -12    3675     734  -2
   4   5   7    3675     734   1
  -5   5 -12    3175     771  -2
   5   5   7    3175     771   1
  -6   5 -12    4029     669  -2
   6   5   7    4029     669   1
  -7   5 -12    4314    1181  -2
   7   5   7    4314    1181   1
  -8   5 -12   19857    1273  -2
   8   5   7   19857    1273   1
  -9   5 -12    4992     956  -2
   9   5   7    4992     956   1
 -10   5 -12     929     927  -2
  10   5   7     929     927   1
 -10   6   7    3307     535   1
  -9   6   7    8082     560   1
  -8   6   7    1306     650   1
  -7   6   7   39356     867   1
  -6   6   7   20293     826   1
  -5   6   7    9716     603   1
  -4   6   7   17014     874   1
  -3   6   7    3515     448   1
  -2   6   7   26072     991   1
  -1   6   7   22967     723   1
   0   6 -13   37975     862  -2
   0   6   7   37975     862   1
  -1   6 -13      60     520  -2
   1   6   7      60     520   1
  -2   6 -13    3807     538  -2
   2   6   7    3807     538   1
  -3   6 -13   19863     947  -2
   3   6   7   19863     947   1
  -4   6 -13  205681    3119  -2
   4   6   7  205681    3119   1
  -5   6 -13   91485    1814  -2
   5   6   7   91485    1814   1
  -6   6 -13     805     601  -2
   6   6   7     805     601   1
  -7   6 -13    1850     958  -2
   7   6   7    1850     958   1
  -8   6 -13    8274    1132  -2
   8   6   7    8274    1132   1
  -9   6 -13   21457    1232  -2
   9   6   7   21457    1232   1
 -10   6 -13    -624     868  -2
  10   6   7    -624     868   1
 -10   7   7      18     431   1
  -9   7   7    3209     423   1
  -8   7   7    1475     491   1
  -7   7   7    4610     659   1
  -6   7   7    5603     512   1
  -5   7   7     821     487   1
  -4   7   7    2452     465   1
  -3   7   7    9659     607   1
  -2   7   7    9435     619   1
  -1   7   7   11109     671   1
   0   7   7    7480     851   1
  -1   7 -14    4944     603  -2
   1   7   7    4944     603   1
  -2   7 -14    1889     857  -2
   2   7   7    1889     857   1
  -3   7 -14    -109     528  -2
   3   7   7    -109     528   1
  -4   7 -14    1023     556  -2
   4   7   7    1023     556   1
  -5   7 -14    2014     602  -2
   5   7   7    2014     602   1
  -6   7 -14    -365     957  -2
   6   7   7    -365     957   1
  -7   7 -14     619     611  -2
   7   7   7     619     611   1
  -8   7 -14     398     725  -2
   8   7   7     398     725   1
  -9   7 -14    5161     880  -2
   9   7   7    5161     880   1
  -9   8   7     405     882   1
  -8   8   7    -105     423   1
  -7   8   7    3242     486   1
  -6   8   7     881     451   1
  -5   8   7    3884     543   1
  -4   8   7   19897     923   1
  -3   8   7    2869     610   1
  -2   8   7    1128     674   1
  -1   8   7   15743    1132   1
   0   8   7   12828    1090   1
   1   8   7    5994     719   1
  -2   8 -15    -345     655  -2
   2   8   7    -345     655   1
  -3   8 -15  104819    1879  -2
   3   8   7  104819    1879   1
  -4   8 -15   14496     886  -2
   4   8   7   14496     886   1
  -5   8 -15    5152     709  -2
   5   8   7    5152     709   1
  -6   8 -15   14589    1296  -2
   6   8   7   14589    1296   1
  -7   8 -15    1189     633  -2
   7   8   7    1189     633   1
  -8   8 -15    1101     625  -2
   8   8   7    1101     625   1
  -9   8 -15    2790     644  -2
   9   8   7    2790     644   1
  -8   9   7     140     705   1
  -7   9   7    5782    1198   1
  -6   9   7    5334     493   1
  -5   9   7    1472     754   1
  -4   9   7     836     865   1
  -3   9   7    -363     569   1
  -2   9   7    5619     756   1
  -1   9   7    6799     887   1
   0   9   7    3310     890   1
   1   9   7    1993     750   1
   2   9   7     867     666   1
  -3   9 -16    1313     574  -2
   3   9   7    1313     574   1
  -4   9 -16    -412     942  -2
   4   9   7    -412     942   1
  -5   9 -16    2435     667  -2
   5   9   7    2435     667   1
  -6   9 -16    -344     769  -2
   6   9   7    -344     769   1
  -7   9 -16    4019     779  -2
   7   9   7    4019     779   1
  -8   9 -16    2287     893  -2
   8   9   7    2287     893   1
  -7  10   7     906     696   1
  -6  10   7     287     666   1
  -5  10   7    3041     479   1
  -4  10   7     929     609   1
  -3  10   7   13877    1105   1
  -2  10   7    3880    1334   1
  -1  10   7   15413    1340   1
   0  10   7    -162     823   1
   1  10   7    1967    1429   1
   2  10   7   63087    3435   1
   3  10   7    1169     706   1
  -4  10 -17     758    1031  -2
   4  10   7     758    1031   1
  -5  10 -17    9927    1338  -2
   5  10   7    9927    1338   1
  -6  10 -17    4565     693  -2
   6  10   7    4565     693   1
  -7  10 -17    1027     820  -2
   7  10   7    1027     820   1
  -5  11   7    2530    1536   1
  -4  11   7    1101     745   1
  -3  11   7    2499     711   1
  -2  11   7    4055     878   1
  -1  11   7     652     698   1
   0  11   7    1995     931   1
   1  11   7    1397     799   1
   2  11   7    1448     905   1
   3  11   7     900     692   1
   4  11   7    -782     782   1
   5  11   7     351    1572   1
  -3  12   7    -757     757   1
  -2  12   7     200     630   1
  -1  12   7    3985    2394   1
   0  12   7     643    1179   1
   1  12   7    3847    1394   1
   2  12   7    -750     750   1
   3  12   7    1575     725   1
  -2 -16   8   12570    1247   1
   1 -16   8    2429    1393  -2
  -1 -16   8    2429    1393   1
   0 -16   8    2287    1251  -2
   0 -16   8    2287    1251   1
  -1 -16   8     715    1322  -2
   1 -16   8     715    1322   1
   2 -16   8    7436    1466   1
  -5 -15   8     570     618   1
  -4 -15   8       6     612   1
  -3 -15   8    3803     710   1
   2 -15   7    1927     746  -2
  -2 -15   8    1927     746   1
   1 -15   7    1283     772  -2
  -1 -15   8    1283     772   1
   0 -15   7      84     903  -2
   0 -15   8      84     903   1
  -1 -15   7    1795    1182  -2
   1 -15   8    1795    1182   1
  -2 -15   7    2072    2001  -2
   2 -15   8    2072    2001   1
   3 -15   8    4359    1465   1
  -6 -14   8    -263     498   1
  -5 -14   8    1793     421   1
  -4 -14   8    2503     519   1
  -3 -14   8     543     570   1
   2 -14   6    5564     698  -2
  -2 -14   8    5564     698   1
   1 -14   6   47169    3551  -2
  -1 -14   8   47169    3551   1
   0 -14   6    4181    1584  -2
   0 -14   8    4181    1584   1
  -1 -14   6    9085    1207  -2
   1 -14   8    9085    1207   1
  -2 -14   6   12905    1983  -2
   2 -14   8   12905    1983   1
  -3 -14   6    3498    1590  -2
   3 -14   8    3498    1590   1
   4 -14   8    3930    2251   1
   5 -14   8    1492     700   1
  -8 -13   8     293     451   1
  -7 -13   8     646     449   1
  -6 -13   8     642     480   1
  -5 -13   8    2044     507   1
  -4 -13   8    7720     696   1
  -3 -13   8    1199     518   1
   2 -13   5    3063     708  -2
  -2 -13   8    3063     708   1
   1 -13   5   21235    1441  -2
  -1 -13   8   21235    1441   1
   0 -13   5     163     930  -2
   0 -13   8     163     930   1
  -1 -13   5    9781    2507  -2
   1 -13   8    9781    2507   1
  -2 -13   5    3474    1108  -2
   2 -13   8    3474    1108   1
  -3 -13   5    2705    1053  -2
   3 -13   8    2705    1053   1
  -4 -13   5    1187     767  -2
   4 -13   8    1187     767   1
   5 -13   8    2837     969   1
   6 -13   8    4391    1300   1
   7 -13   8    -669     669   1
   8 -13   8    3251     965   1
  -9 -12   8    1654     615   1
  -8 -12   8    1596     563   1
  -7 -12   8   14361     919   1
  -6 -12   8    -492     492   1
  -5 -12   8     707     563   1
  -4 -12   8     593     515   1
  -3 -12   8   24274     904   1
   2 -12   4   20613    1177  -2
  -2 -12   8   20613    1177   1
   1 -12   4   17470    1080  -2
  -1 -12   8   17470    1080   1
   0 -12   4   16848    1196  -2
   0 -12   8   16848    1196   1
  -1 -12   4   28909    1409  -2
   1 -12   8   28909    1409   1
  -2 -12   4     939     696  -2
   2 -12   8     939     696   1
  -3 -12   4   31784    1093  -2
   3 -12   8   31784    1093   1
  -4 -12   4     787     781  -2
   4 -12   8     787     781   1
  -5 -12   4    -542     635  -2
   5 -12   8    -542     635   1
   6 -12   8    1611     944   1
   7 -12   8    4099     903   1
   8 -12   8    9169    1021   1
   9 -12   8    2286    1000   1
  -9 -11   8    1575     784   1
  -8 -11   8     -53     592   1
  -7 -11   8    1097     491   1
  -6 -11   8    1751     593   1
  -5 -11   8    7538     814   1
  -4 -11   8    4621     595   1
  -3 -11   8    9539     768   1
   2 -11   3    5178     580  -2
  -2 -11   8    5178     580   1
   1 -11   3    3554     606  -2
  -1 -11   8    3554     606   1
   0 -11   3    4484     588  -2
   0 -11   8    4484     588   1
  -1 -11   3     916     726  -2
   1 -11   8     916     726   1
  -2 -11   3   10716     755  -2
   2 -11   8   10716     755   1
  -3 -11   3    7679     605  -2
   3 -11   8    7679     605   1
  -4 -11   3    5019     741  -2
   4 -11   8    5019     741   1
  -5 -11   3    6966     681  -2
   5 -11   8    6966     681   1
  -6 -11   3   10333     768  -2
   6 -11   8   10333     768   1
   7 -11   8   15801    1025   1
   8 -11   8    1000     580   1
   9 -11   8     542    1299   1
 -10 -10   8    1046     513   1
  -9 -10   8    1608     591   1
  -8 -10   8    3804     626   1
  -7 -10   8   14938     890   1
  -6 -10   8    1078     602   1
  -5 -10   8     613     602   1
  -4 -10   8   38481    1128   1
  -3 -10   8   61580    1260   1
   2 -10   2   20130     888  -2
  -2 -10   8   20130     888   1
   1 -10   2   12401     750  -2
  -1 -10   8   12401     750   1
   0 -10   2     328     462  -2
   0 -10   8     328     462   1
  -1 -10   2    5099     497  -2
   1 -10   8    5099     497   1
  -2 -10   2   29618     916  -2
   2 -10   8   29618     916   1
  -3 -10   2     846     501  -2
   3 -10   8     846     501   1
  -4 -10   2   24675     967  -2
   4 -10   8   24675     967   1
  -5 -10   2    1038     467  -2
   5 -10   8    1038     467   1
  -6 -10   2   21196    1044  -2
   6 -10   8   21196    1044   1
   7 -10   8    3251     552   1
   8 -10   8    -130     809   1
   9 -10   8    1941     509   1
  10 -10   8    5179     822   1
 -10  -9   8    -480     547   1
  -9  -9   8    2806     675   1
  -8  -9   8    3848    1034   1
  -7  -9   8    3595     579   1
  -6  -9   8    1348     535   1
  -5  -9   8   13145     829   1
  -4  -9   8    1508     519   1
  -3  -9   8    8241     756   1
   2  -9   1    2766     474  -2
  -2  -9   8    2766     474   1
   1  -9   1    5588     477  -2
  -1  -9   8    5588     477   1
   0  -9   1    5107     449  -2
   0  -9   8    5107     449   1
  -1  -9   1    8854     579  -2
   1  -9   8    8854     579   1
  -2  -9   1    1148     531  -2
   2  -9   8    1148     531   1
  -3  -9   1   22063     751  -2
   3  -9   8   22063     751   1
  -4  -9   1    2009     505  -2
   4  -9   8    2009     505   1
  -5  -9   1    3267     621  -2
   5  -9   8    3267     621   1
  -6  -9   1   18419     946  -2
   6  -9   8   18419     946   1
  -7  -9   1    8669     831  -2
   7  -9   8    8669     831   1
   8  -9   8    3496     686   1
   9  -9   8   10953     808   1
  10  -9   8    2833     720   1
 -11  -8   8    -634     811   1
 -10  -8   8     631    1109   1
  -9  -8   8     420     654   1
  -8  -8   8    7719     943   1
  -7  -8   8    3265     598   1
  -6  -8   8  198665    2439   1
  -5  -8   8    8424     642   1
  -4  -8   8    1624     464   1
  -3  -8   8     452     382   1
   2  -8   0   50142    1013  -2
  -2  -8   8   50142    1013   1
   1  -8   0    9518     568  -2
  -1  -8   8    9518     568   1
   0  -8   0  240720    2364  -2
   0  -8   8  240720    2364   1
  -1  -8   0   71726    1166  -2
   1  -8   8   71726    1166   1
  -2  -8   0    1145     424  -2
   2  -8   8    1145     424   1
  -3  -8   0  243343    2844  -2
   3  -8   8  243343    2844   1
  -4  -8   0  108581    1580  -2
   4  -8   8  108581    1580   1
  -5  -8   0    7723     568  -2
   5  -8   8    7723     568   1
  -6  -8   0   11134     838  -2
   6  -8   8   11134     838   1
  -7  -8   0   64751    1318  -2
   7  -8   8   64751    1318   1
  -8  -8   0    1509     630  -2
   8  -8   8    1509     630   1
   9  -8   8   22064    1270   1
  10  -8   8    6029     674   1
  11  -8   8    1581     998   1
 -11  -7   8     851     844   1
 -10  -7   8    1580     685   1
  -9  -7   8     730     711   1
  -8  -7   8    1627     849   1
  -7  -7   8    1424     651   1
  -6  -7   8   26683    1219   1
  -5  -7   8   20480     834   1
  -4  -7   8    9348     669   1
  -3  -7   8   21280     710   1
   2  -7  -1    8706     510  -2
  -2  -7   8    8706     510   1
   1  -7  -1   27843     626  -2
  -1  -7   8   27843     626   1
   0  -7  -1     599     309  -2
   0  -7   8     599     309   1
  -1  -7  -1    5069     390  -2
   1  -7   8    5069     390   1
  -2  -7  -1    4063     397  -2
   2  -7   8    4063     397   1
  -3  -7  -1    8690     815  -2
   3  -7   8    8690     815   1
  -4  -7  -1    4231     524  -2
   4  -7   8    4231     524   1
  -5  -7  -1    2068     436  -2
   5  -7   8    2068     436   1
  -6  -7  -1     315     535  -2
   6  -7   8     315     535   1
  -7  -7  -1    2250     620  -2
   7  -7   8    2250     620   1
  -8  -7  -1    1148     723  -2
   8  -7   8    1148     723   1
  -9  -7  -1    2969     601  -2
   9  -7   8    2969     601   1
  10  -7   8     667     700   1
  11  -7   8     621     662   1
 -12  -6   8    -519     630   1
 -11  -6   8    8461    1483   1
 -10  -6   8    2291     827   1
  -9  -6   8    8249     801   1
  -8  -6   8   40986    1277   1
  -7  -6   8  105807    2030   1
  -6  -6   8   55711    1500   1
  -5  -6   8   11505    1360   1
  -4  -6   8   86944    1326   1
   3  -6  -2     241     275  -2
  -3  -6   8     241     275   1
   2  -6  -2    4454     308  -2
  -2  -6   8    4454     308   1
   1  -6  -2   51248     741  -2
  -1  -6   8   51248     741   1
   0  -6  -2  241319    1958  -2
   0  -6   8  241319    1958   1
  -1  -6  -2    1342     267  -2
   1  -6   8    1342     267   1
  -2  -6  -2  157224    1948  -2
   2  -6   8  157224    1948   1
  -3  -6  -2   13498     673  -2
   3  -6   8   13498     673   1
  -4  -6  -2     119     434  -2
   4  -6   8     119     434   1
  -5  -6  -2   12947     720  -2
   5  -6   8   12947     720   1
  -6  -6  -2   64935    1466  -2
   6  -6   8   64935    1466   1
  -7  -6  -2    9966     766  -2
   7  -6   8    9966     766   1
  -8  -6  -2     992     673  -2
   8  -6   8     992     673   1
  -9  -6  -2    1636     575  -2
   9  -6   8    1636     575   1
 -10  -6  -2    1852     678  -2
  10  -6   8    1852     678   1
  11  -6   8    1863     998   1
  12  -6   8     871    1286   1
 -12  -5   8     478    2269   1
 -11  -5   8    1299    1786   1
 -10  -5   8    1431     832   1
  -9  -5   8    1728     641   1
  -8  -5   8    1383     671   1
  -7  -5   8    1197     645   1
  -6  -5   8   17760     995   1
  -5  -5   8   32337     988   1
   4  -5  -3   11587     531  -2
  -4  -5   8   11587     531   1
   3  -5  -3    1730     309  -2
  -3  -5   8    1730     309   1
   2  -5  -3    2015     250  -2
  -2  -5   8    2015     250   1
   1  -5  -3    3187     240  -2
  -1  -5   8    3187     240   1
   0  -5  -3   16582     455  -2
   0  -5   8   16582     455   1
  -1  -5  -3    3617     273  -2
   1  -5   8    3617     273   1
  -2  -5  -3   88662    1042  -2
   2  -5   8   88662    1042   1
  -3  -5  -3   44854     910  -2
   3  -5   8   44854     910   1
  -4  -5  -3    4910     587  -2
   4  -5   8    4910     587   1
  -5  -5  -3   10211     767  -2
   5  -5   8   10211     767   1
  -6  -5  -3   41675    1125  -2
   6  -5   8   41675    1125   1
  -7  -5  -3    1138     591  -2
   7  -5   8    1138     591   1
  -8  -5  -3     -40     700  -2
   8  -5   8     -40     700   1
  -9  -5  -3     499     836  -2
   9  -5   8     499     836   1
 -10  -5  -3    1205     876  -2
  10  -5   8    1205     876   1
 -11  -5  -3       4     929  -2
  11  -5   8       4     929   1
  12  -5   8    1352     857   1
 -12  -4   8    1053     753   1
 -11  -4   8    -841     890   1
 -10  -4   8   14878    1652   1
  -9  -4   8     653     783   1
  -8  -4   8   65726    1683   1
   7  -4  -4     307     738  -2
  -7  -4   8     307     738   1
   6  -4  -4    1862    1054  -2
  -6  -4   8    1862    1054   1
   5  -4  -4   77814    1386  -2
  -5  -4   8   77814    1386   1
   4  -4  -4  191362    2337  -2
  -4  -4   8  191362    2337   1
   3  -4  -4  241790    2766  -2
  -3  -4   8  241790    2766   1
   2  -4  -4    2465     249  -2
  -2  -4   8    2465     249   1
   1  -4  -4   34813     552  -2
  -1  -4   8   34813     552   1
   0  -4  -4  616913    4941  -2
   0  -4   8  616913    4941   1
  -1  -4  -4  313890    3147  -2
   1  -4   8  313890    3147   1
  -2  -4  -4   27972     871  -2
   2  -4   8   27972     871   1
  -3  -4  -4  119208    2209  -2
   3  -4   8  119208    2209   1
  -4  -4  -4   52718    1392  -2
   4  -4   8   52718    1392   1
  -5  -4  -4   57114    1391  -2
   5  -4   8   57114    1391   1
  -6  -4  -4   19449     967  -2
   6  -4   8   19449     967   1
  -7  -4  -4     502     644  -2
   7  -4   8     502     644   1
  -8  -4  -4   15908    1031  -2
   8  -4   8   15908    1031   1
  -9  -4  -4    3848     793  -2
   9  -4   8    3848     793   1
 -10  -4  -4    5585    1180  -2
  10  -4   8    5585    1180   1
 -11  -4  -4     972    1411  -2
  11  -4   8     972    1411   1
 -12  -4  -4    3301     883  -2
  12  -4   8    3301     883   1
 -12  -3   8    1644     786   1
 -11  -3   8     964    1048   1
  10  -3  -5    -358     800  -2
 -10  -3   8    -358     800   1
   9  -3  -5    -739     739  -2
  -9  -3   8    -739     739   1
   8  -3  -5     657     673  -2
  -8  -3   8     657     673   1
   7  -3  -5    6764     765  -2
  -7  -3   8    6764     765   1
   6  -3  -5    2555     550  -2
  -6  -3   8    2555     550   1
   5  -3  -5   14994     703  -2
  -5  -3   8   14994     703   1
   4  -3  -5   23479     683  -2
  -4  -3   8   23479     683   1
   3  -3  -5  162494    2174  -2
  -3  -3   8  162494    2174   1
   2  -3  -5  141344    1876  -2
  -2  -3   8  141344    1876   1
   1  -3  -5  429010    5125  -2
  -1  -3   8  429010    5125   1
   0  -3  -5  380024    3291  -2
   0  -3   8  380024    3291   1
  -1  -3  -5   94308    1097  -2
   1  -3   8   94308    1097   1
  -2  -3  -5    9238     445  -2
   2  -3   8    9238     445   1
  -3  -3  -5  167189    4071  -2
   3  -3   8  167189    4071   1
  -4  -3  -5   68882    1488  -2
   4  -3   8   68882    1488   1
  -5  -3  -5   49411    1432  -2
   5  -3   8   49411    1432   1
  -6  -3  -5   72597    1521  -2
   6  -3   8   72597    1521   1
  -7  -3  -5    3159     789  -2
   7  -3   8    3159     789   1
  -8  -3  -5   12371    1002  -2
   8  -3   8   12371    1002   1
  -9  -3  -5    1769     774  -2
   9  -3   8    1769     774   1
 -10  -3  -5    5055    3144  -2
  10  -3   8    5055    3144   1
 -11  -3  -5     314    1103  -2
  11  -3   8     314    1103   1
 -12  -3  -5    2795    1018  -2
  12  -3   8    2795    1018   1
  12  -2  -6      -5     865  -2
 -12  -2   8      -5     865   1
  11  -2  -6    3986    1789  -2
 -11  -2   8    3986    1789   1
  10  -2  -6    6868     949  -2
 -10  -2   8    6868     949   1
   9  -2  -6    4360     798  -2
  -9  -2   8    4360     798   1
   8  -2  -6   15202    1033  -2
  -8  -2   8   15202    1033   1
   7  -2  -6   33125    1028  -2
  -7  -2   8   33125    1028   1
   6  -2  -6   32949     949  -2
  -6  -2   8   32949     949   1
   5  -2  -6   10976     810  -2
  -5  -2   8   10976     810   1
   4  -2  -6   27435     936  -2
  -4  -2   8   27435     936   1
   3  -2  -6   92788    1617  -2
  -3  -2   8   92788    1617   1
   2  -2  -6   19039     514  -2
  -2  -2   8   19039     514   1
   1  -2  -6   39929     734  -2
  -1  -2   8   39929     734   1
   0  -2  -6  142100    1566  -2
   0  -2   8  142100    1566   1
  -1  -2  -6   69136    1056  -2
   1  -2   8   69136    1056   1
  -2  -2  -6  192736    2723  -2
   2  -2   8  192736    2723   1
  -3  -2  -6   59362    1970  -2
   3  -2   8   59362    1970   1
  -4  -2  -6  170425    4664  -2
   4  -2   8  170425    4664   1
  -5  -2  -6     168     450  -2
   5  -2   8     168     450   1
  -6  -2  -6    8451     739  -2
   6  -2   8    8451     739   1
  -7  -2  -6    6848     781  -2
   7  -2   8    6848     781   1
  -8  -2  -6   34024    1452  -2
   8  -2   8   34024    1452   1
  -9  -2  -6   16025    1223  -2
   9  -2   8   16025    1223   1
 -10  -2  -6    3971    1224  -2
  10  -2   8    3971    1224   1
 -11  -2  -6    -158    1156  -2
  11  -2   8    -158    1156   1
 -12  -2  -6     250    1715  -2
  12  -2   8     250    1715   1
  12  -1  -7    -627     627  -2
 -12  -1   8    -627     627   1
  11  -1  -7    -262    1052  -2
 -11  -1   8    -262    1052   1
  10  -1  -7    2316     659  -2
 -10  -1   8    2316     659   1
   9  -1  -7    1722     733  -2
  -9  -1   8    1722     733   1
   8  -1  -7   13353    1014  -2
  -8  -1   8   13353    1014   1
   7  -1  -7    9697     701  -2
  -7  -1   8    9697     701   1
   6  -1  -7    5256     565  -2
  -6  -1   8    5256     565   1
   5  -1  -7   17228    1080  -2
  -5  -1   8   17228    1080   1
   4  -1  -7   41674     869  -2
  -4  -1   8   41674     869   1
   3  -1  -7   16374     558  -2
  -3  -1   8   16374     558   1
   2  -1  -7     261     247  -2
  -2  -1   8     261     247   1
   1  -1  -7   10433     470  -2
  -1  -1   8   10433     470   1
   0  -1  -7   96119    1401  -2
   0  -1   8   96119    1401   1
  -1  -1  -7  246855    3347  -2
   1  -1   8  246855    3347   1
  -2  -1  -7  105427    1628  -2
   2  -1   8  105427    1628   1
  -3  -1  -7  102776    3509  -2
   3  -1   8  102776    3509   1
  -4  -1  -7    3170     550  -2
   4  -1   8    3170     550   1
  -5  -1  -7   12998     796  -2
   5  -1   8   12998     796   1
  -6  -1  -7     542     645  -2
   6  -1   8     542     645   1
  -7  -1  -7    2955     628  -2
   7  -1   8    2955     628   1
  -8  -1  -7   27636    1454  -2
   8  -1   8   27636    1454   1
  -9  -1  -7     867     736  -2
   9  -1   8     867     736   1
 -10  -1  -7   12189    2538  -2
  10  -1   8   12189    2538   1
 -11  -1  -7    -536    1536  -2
  11  -1   8    -536    1536   1
 -12  -1  -7     929    1715  -2
  12  -1   8     929    1715   1
  12   0  -8    1640     782  -2
 -12   0   8    1640     782   1
  11   0  -8    2684     718  -2
 -11   0   8    2684     718   1
  10   0  -8    3289     780  -2
 -10   0   8    3289     780   1
   9   0  -8    1256     639  -2
  -9   0   8    1256     639   1
   8   0  -8   15608     918  -2
  -8   0   8   15608     918   1
   7   0  -8   74031    1257  -2
  -7   0   8   74031    1257   1
   6   0  -8   96594    1634  -2
  -6   0   8   96594    1634   1
   5   0  -8     984     425  -2
  -5   0   8     984     425   1
   4   0  -8   33457     811  -2
  -4   0   8   33457     811   1
   3   0  -8  218448    2576  -2
  -3   0   8  218448    2576   1
   2   0  -8    3943     311  -2
  -2   0   8    3943     311   1
   1   0  -8  198104    2478  -2
  -1   0   8  198104    2478   1
   0   0  -8   38096     870  -2
   0   0   8   38096     870   1
  -1   0  -8  340050    4474  -2
   1   0   8  340050    4474   1
  -2   0  -8  203231    3668  -2
   2   0   8  203231    3668   1
  -3   0  -8    9904     592  -2
   3   0   8    9904     592   1
  -4   0  -8   18602     998  -2
   4   0   8   18602     998   1
  -5   0  -8   35361     996  -2
   5   0   8   35361     996   1
  -6   0  -8   14613     865  -2
   6   0   8   14613     865   1
  -7   0  -8   20182    1118  -2
   7   0   8   20182    1118   1
  -8   0  -8    4661     810  -2
   8   0   8    4661     810   1
  -9   0  -8   29281    3577  -2
   9   0   8   29281    3577   1
 -10   0  -8   47678    2470  -2
  10   0   8   47678    2470   1
 -11   0  -8    6290    2001  -2
  11   0   8    6290    2001   1
  12   1  -9     552     674  -2
 -12   1   8     552     674   1
  11   1  -9    -232    1093  -2
 -11   1   8    -232    1093   1
  10   1  -9    1482    1019  -2
 -10   1   8    1482    1019   1
   9   1  -9    2239     659  -2
  -9   1   8    2239     659   1
   8   1  -9     802     577  -2
  -8   1   8     802     577   1
   7   1  -9    3446     578  -2
  -7   1   8    3446     578   1
   6   1  -9    2239     451  -2
  -6   1   8    2239     451   1
   5   1  -9   20909     828  -2
  -5   1   8   20909     828   1
   4   1  -9   43165     921  -2
  -4   1   8   43165     921   1
   3   1  -9   60674     982  -2
  -3   1   8   60674     982   1
   2   1  -9   13022     497  -2
  -2   1   8   13022     497   1
   1   1  -9    2916     299  -2
  -1   1   8    2916     299   1
   0   1  -9   12255     426  -2
   0   1   8   12255     426   1
  -1   1  -9   43708     913  -2
   1   1   8   43708     913   1
  -2   1  -9  118717    1896  -2
   2   1   8  118717    1896   1
  -3   1  -9   28534     871  -2
   3   1   8   28534     871   1
  -4   1  -9   19435     757  -2
   4   1   8   19435     757   1
  -5   1  -9    5305     599  -2
   5   1   8    5305     599   1
  -6   1  -9    7063     678  -2
   6   1   8    7063     678   1
  -7   1  -9    9052     993  -2
   7   1   8    9052     993   1
  -8   1  -9    1804    1177  -2
   8   1   8    1804    1177   1
  -9   1  -9     272    1218  -2
   9   1   8     272    1218   1
 -10   1  -9    -731    3036  -2
  10   1   8    -731    3036   1
 -11   1  -9    1358    2001  -2
  11   1   8    1358    2001   1
 -12   2   8    2036     782   1
  11   2 -10    1406     674  -2
 -11   2   8    1406     674   1
  10   2 -10   17282    1104  -2
 -10   2   8   17282    1104   1
   9   2 -10     401     607  -2
  -9   2   8     401     607   1
   8   2 -10   22952     996  -2
  -8   2   8   22952     996   1
   7   2 -10    9822     749  -2
  -7   2   8    9822     749   1
   6   2 -10   26882     876  -2
  -6   2   8   26882     876   1
   5   2 -10   24585     866  -2
  -5   2   8   24585     866   1
   4   2 -10   10721     610  -2
  -4   2   8   10721     610   1
   3   2 -10   55914     979  -2
  -3   2   8   55914     979   1
   2   2 -10   33680     773  -2
  -2   2   8   33680     773   1
   1   2 -10  174530    2327  -2
  -1   2   8  174530    2327   1
   0   2 -10  253734    2643  -2
   0   2   8  253734    2643   1
  -1   2 -10   73266    1194  -2
   1   2   8   73266    1194   1
  -2   2 -10    3429     477  -2
   2   2   8    3429     477   1
  -3   2 -10  107124    1836  -2
   3   2   8  107124    1836   1
  -4   2 -10     145     404  -2
   4   2   8     145     404   1
  -5   2 -10   27099    1163  -2
   5   2   8   27099    1163   1
  -6   2 -10    9285     791  -2
   6   2   8    9285     791   1
  -7   2 -10  100088    1941  -2
   7   2   8  100088    1941   1
  -8   2 -10   18676    1368  -2
   8   2   8   18676    1368   1
  -9   2 -10   19395    1615  -2
   9   2   8   19395    1615   1
 -10   2 -10    4842    2180  -2
  10   2   8    4842    2180   1
 -11   3   8     357     779   1
 -10   3   8    3317     502   1
   9   3 -11    1814     567  -2
  -9   3   8    1814     567   1
   8   3 -11    1216     510  -2
  -8   3   8    1216     510   1
   7   3 -11    1733     544  -2
  -7   3   8    1733     544   1
   6   3 -11    1886     541  -2
  -6   3   8    1886     541   1
   5   3 -11    3034     540  -2
  -5   3   8    3034     540   1
   4   3 -11    3610     460  -2
  -4   3   8    3610     460   1
   3   3 -11   44700     941  -2
  -3   3   8   44700     941   1
   2   3 -11  112354    1618  -2
  -2   3   8  112354    1618   1
   1   3 -11   82934    1139  -2
  -1   3   8   82934    1139   1
   0   3 -11   18816     558  -2
   0   3   8   18816     558   1
  -1   3 -11    9331     592  -2
   1   3   8    9331     592   1
  -2   3 -11   29322     921  -2
   2   3   8   29322     921   1
  -3   3 -11   28314     903  -2
   3   3   8   28314     903   1
  -4   3 -11   11589     833  -2
   4   3   8   11589     833   1
  -5   3 -11   52076    1392  -2
   5   3   8   52076    1392   1
  -6   3 -11   17640    1381  -2
   6   3   8   17640    1381   1
  -7   3 -11   18887    1018  -2
   7   3   8   18887    1018   1
  -8   3 -11    5358     903  -2
   8   3   8    5358     903   1
  -9   3 -11    2550    1373  -2
   9   3   8    2550    1373   1
 -10   3 -11    8205    1554  -2
  10   3   8    8205    1554   1
 -11   4   8    2357     615   1
 -10   4   8   10515     690   1
  -9   4   8   28815    1029   1
  -8   4   8    1277     503   1
  -7   4   8     570     482   1
  -6   4   8     748     482   1
  -5   4   8   24354     933   1
   4   4 -12     966     553  -2
  -4   4   8     966     553   1
   3   4 -12   16013     809  -2
  -3   4   8   16013     809   1
   2   4 -12    7434     531  -2
  -2   4   8    7434     531   1
   1   4 -12   12281     538  -2
  -1   4   8   12281     538   1
   0   4 -12    2431     333  -2
   0   4   8    2431     333   1
  -1   4 -12    2624     386  -2
   1   4   8    2624     386   1
  -2   4 -12   95413    1365  -2
   2   4   8   95413    1365   1
  -3   4 -12    7069     871  -2
   3   4   8    7069     871   1
  -4   4 -12   17767     959  -2
   4   4   8   17767     959   1
  -5   4 -12    7843     892  -2
   5   4   8    7843     892   1
  -6   4 -12  125902    2283  -2
   6   4   8  125902    2283   1
  -7   4 -12     311     768  -2
   7   4   8     311     768   1
  -8   4 -12    4386     674  -2
   8   4   8    4386     674   1
  -9   4 -12    1497     727  -2
   9   4   8    1497     727   1
 -10   4 -12    5849    1501  -2
  10   4   8    5849    1501   1
 -10   5   8     741     479   1
  -9   5   8    1524     432   1
  -8   5   8     942     488   1
  -7   5   8    1224     457   1
  -6   5   8     274     481   1
  -5   5   8    5250     552   1
  -4   5   8   10848     760   1
  -3   5   8   18521     797   1
  -2   5   8   40779    1003   1
   1   5 -13   37477     993  -2
  -1   5   8   37477     993   1
   0   5 -13   35711     984  -2
   0   5   8   35711     984   1
  -1   5 -13    6836     495  -2
   1   5   8    6836     495   1
  -2   5 -13    9692     752  -2
   2   5   8    9692     752   1
  -3   5 -13     787     517  -2
   3   5   8     787     517   1
  -4   5 -13     153     692  -2
   4   5   8     153     692   1
  -5   5 -13    8451     863  -2
   5   5   8    8451     863   1
  -6   5 -13   16733     996  -2
   6   5   8   16733     996   1
  -7   5 -13    6527     924  -2
   7   5   8    6527     924   1
  -8   5 -13    3666     850  -2
   8   5   8    3666     850   1
  -9   5 -13    4103     757  -2
   9   5   8    4103     757   1
 -10   5 -13    -750    1625  -2
  10   5   8    -750    1625   1
 -10   6   8    2921     578   1
  -9   6   8    9223     573   1
  -8   6   8     188     408   1
  -7   6   8    2584     423   1
  -6   6   8   35769     900   1
  -5   6   8    3684     604   1
  -4   6   8    2838     483   1
  -3   6   8    3659     540   1
  -2   6   8   23830     993   1
  -1   6   8    -194     460   1
   0   6 -14   20115     731  -2
   0   6   8   20115     731   1
  -1   6 -14   79353    1332  -2
   1   6   8   79353    1332   1
  -2   6 -14   43038    2014  -2
   2   6   8   43038    2014   1
  -3   6 -14    7898     746  -2
   3   6   8    7898     746   1
  -4   6 -14   19404    1051  -2
   4   6   8   19404    1051   1
  -5   6 -14   11591     897  -2
   5   6   8   11591     897   1
  -6   6 -14   16557    1036  -2
   6   6   8   16557    1036   1
  -7   6 -14    9384    1037  -2
   7   6   8    9384    1037   1
  -8   6 -14     304    1394  -2
   8   6   8     304    1394   1
  -9   6 -14    3510    1172  -2
   9   6   8    3510    1172   1
 -10   6 -14    2465    1072  -2
  10   6   8    2465    1072   1
  -9   7   8    1266     443   1
  -8   7   8     -14     385   1
  -7   7   8     435     423   1
  -6   7   8      45     454   1
  -5   7   8   10110     642   1
  -4   7   8     223     494   1
  -3   7   8    3549     543   1
  -2   7   8   11543     803   1
  -1   7   8     706     631   1
   0   7   8     257     557   1
  -1   7 -15    4357     736  -2
   1   7   8    4357     736   1
  -2   7 -15    2099     603  -2
   2   7   8    2099     603   1
  -3   7 -15    4929     731  -2
   3   7   8    4929     731   1
  -4   7 -15    6734     682  -2
   4   7   8    6734     682   1
  -5   7 -15    5599    1007  -2
   5   7   8    5599    1007   1
  -6   7 -15     219     964  -2
   6   7   8     219     964   1
  -7   7 -15     866     558  -2
   7   7   8     866     558   1
  -8   7 -15    1571     700  -2
   8   7   8    1571     700   1
  -9   7 -15    -371     687  -2
   9   7   8    -371     687   1
  -8   8   8     410     469   1
  -7   8   8   10414     707   1
  -6   8   8    4185     483   1
  -5   8   8    7039     543   1
  -4   8   8    -568     568   1
  -3   8   8     911     778   1
  -2   8   8   19677    1116   1
  -1   8   8    2124     726   1
   0   8   8  104197    2329   1
   1   8   8     293     918   1
   2   8   8   24107    1453   1
  -3   8 -16   11415     843  -2
   3   8   8   11415     843   1
  -4   8 -16   36270    1127  -2
   4   8   8   36270    1127   1
  -5   8 -16    1021     794  -2
   5   8   8    1021     794   1
  -6   8 -16    1245     755  -2
   6   8   8    1245     755   1
  -7   8 -16     143     724  -2
   7   8   8     143     724   1
  -8   8 -16     729     807  -2
   8   8   8     729     807   1
  -7   9   8    1961     521   1
  -6   9   8     127     484   1
  -5   9   8    3379     541   1
  -4   9   8    1794     580   1
  -3   9   8    2296    1341   1
  -2   9   8    1067    1186   1
  -1   9   8    6626     872   1
   0   9   8     113     925   1
   1   9   8    3275    1328   1
   2   9   8     255     614   1
   3   9   8    1040     789   1
  -4   9 -17    2555     834  -2
   4   9   8    2555     834   1
  -5   9 -17      63     682  -2
   5   9   8      63     682   1
  -6   9 -17    2732    1112  -2
   6   9   8    2732    1112   1
  -7   9 -17     419     822  -2
   7   9   8     419     822   1
  -6  10   8     700     450   1
  -5  10   8    1117     484   1
  -4  10   8   10682     764   1
  -3  10   8    5366     669   1
  -2  10   8    1821     872   1
  -1  10   8    6314    1840   1
   0  10   8   21989    4414   1
   1  10   8   12056    1912   1
   2  10   8     339     981   1
   3  10   8    -219    1036   1
   4  10   8    3386     823   1
   5  10   8     833    1139   1
  -6  10 -18     246    2090  -2
   6  10   8     246    2090   1
  -5  11   8    -822    1036   1
  -4  11   8    1597     815   1
  -3  11   8     -66     752   1
  -2  11   8     179    1429   1
  -1  11   8    2023     712   1
   0  11   8     182    2018   1
   1  11   8     421     730   1
   2  11   8    2348    1038   1
   3  11   8    2371    1751   1
   4  11   8     995     806   1
  -1  12   8    4597    1054   1
   0  12   8     449     625   1
   1  12   8    4503     858   1
  -2 -16   9    1275    1179   1
   1 -16   7     116     916  -2
  -1 -16   9     116     916   1
   0 -16   7   13341    1967  -2
   0 -16   9   13341    1967   1
  -1 -16   7    2859    1215  -2
   1 -16   9    2859    1215   1
  -2 -16   7     464    1143  -2
   2 -16   9     464    1143   1
  -5 -15   9     781     508   1
  -4 -15   9    1366     685   1
  -3 -15   9    2233     869   1
  -2 -15   9    3393     995   1
   1 -15   6     -45     875  -2
  -1 -15   9     -45     875   1
   0 -15   6    1402     988  -2
   0 -15   9    1402     988   1
  -1 -15   6    1167    1465  -2
   1 -15   9    1167    1465   1
  -2 -15   6    5969    1573  -2
   2 -15   9    5969    1573   1
  -3 -15   6   11941    2932  -2
   3 -15   9   11941    2932   1
   4 -15   9     179    1965   1
   5 -15   9     179    1215   1
  -6 -14   9    9451     931   1
  -5 -14   9    1635     552   1
  -4 -14   9   17010     921   1
  -3 -14   9     917     580   1
  -2 -14   9     471     616   1
   1 -14   5   14012    1303  -2
  -1 -14   9   14012    1303   1
   0 -14   5    -679     975  -2
   0 -14   9    -679     975   1
  -1 -14   5    -473    1351  -2
   1 -14   9    -473    1351   1
  -2 -14   5   14778    4058  -2
   2 -14   9   14778    4058   1
  -3 -14   5    3895    1029  -2
   3 -14   9    3895    1029   1
  -4 -14   5    1357    1051  -2
   4 -14   9    1357    1051   1
   5 -14   9    2544     667   1
   6 -14   9     -98    1661   1
  -7 -13   9     484     471   1
  -6 -13   9    -384     448   1
  -5 -13   9    8454     983   1
  -4 -13   9   11814     795   1
  -3 -13   9   27645    1386   1
  -2 -13   9    4171     613   1
   1 -13   4   19614    1335  -2
  -1 -13   9   19614    1335   1
   0 -13   4   14114    1876  -2
   0 -13   9   14114    1876   1
  -1 -13   4    1997    1176  -2
   1 -13   9    1997    1176   1
  -2 -13   4   15632    1588  -2
   2 -13   9   15632    1588   1
  -3 -13   4   17960    1425  -2
   3 -13   9   17960    1425   1
  -4 -13   4   36113    2100  -2
   4 -13   9   36113    2100   1
  -5 -13   4   22137    1347  -2
   5 -13   9   22137    1347   1
   6 -13   9    3120     776   1
   7 -13   9    -724     724   1
   8 -13   9    -357     643   1
  -8 -12   9    3375     512   1
  -7 -12   9    2531     550   1
  -6 -12   9     889     495   1
  -5 -12   9    8294     692   1
  -4 -12   9   29275    1232   1
  -3 -12   9   29236    1979   1
  -2 -12   9    9177    1288   1
   1 -12   3   26929    1101  -2
  -1 -12   9   26929    1101   1
   0 -12   3   25899    1267  -2
   0 -12   9   25899    1267   1
  -1 -12   3    1650     692  -2
   1 -12   9    1650     692   1
  -2 -12   3    9904     861  -2
   2 -12   9    9904     861   1
  -3 -12   3    4722     656  -2
   3 -12   9    4722     656   1
  -4 -12   3   11258    1176  -2
   4 -12   9   11258    1176   1
  -5 -12   3    -285     629  -2
   5 -12   9    -285     629   1
   6 -12   9     491     762   1
   7 -12   9    9453     746   1
   8 -12   9    -216     657   1
  -9 -11   9     -78     527   1
  -8 -11   9    5563     542   1
  -7 -11   9    2361     660   1
  -6 -11   9    6103     841   1
  -5 -11   9    1060     520   1
  -4 -11   9    -154     555   1
  -3 -11   9    2928     609   1
  -2 -11   9   17460     832   1
   1 -11   2   32317    1321  -2
  -1 -11   9   32317    1321   1
   0 -11   2   36486    1180  -2
   0 -11   9   36486    1180   1
  -1 -11   2   40537    1258  -2
   1 -11   9   40537    1258   1
  -2 -11   2   45483    1037  -2
   2 -11   9   45483    1037   1
  -3 -11   2    4108     624  -2
   3 -11   9    4108     624   1
  -4 -11   2    5975     745  -2
   4 -11   9    5975     745   1
  -5 -11   2   14169     988  -2
   5 -11   9   14169     988   1
  -6 -11   2    3784     630  -2
   6 -11   9    3784     630   1
   7 -11   9     514     493   1
   8 -11   9    2827     511   1
   9 -11   9    4076    2841   1
 -10 -10   9     667     702   1
  -9 -10   9    4542     564   1
  -8 -10   9    1860     624   1
  -7 -10   9   22968    1331   1
  -6 -10   9   54732    1590   1
  -5 -10   9    3290     591   1
  -4 -10   9   91456    1497   1
  -3 -10   9   11803     726   1
  -2 -10   9    6451     555   1
   1 -10   1    3744     558  -2
  -1 -10   9    3744     558   1
   0 -10   1   95333    1411  -2
   0 -10   9   95333    1411   1
  -1 -10   1  281808    3537  -2
   1 -10   9  281808    3537   1
  -2 -10   1   38717    1074  -2
   2 -10   9   38717    1074   1
  -3 -10   1    1122     501  -2
   3 -10   9    1122     501   1
  -4 -10   1   19481    1195  -2
   4 -10   9   19481    1195   1
  -5 -10   1   28208    1027  -2
   5 -10   9   28208    1027   1
  -6 -10   1   23492    1082  -2
   6 -10   9   23492    1082   1
  -7 -10   1   14295    1852  -2
   7 -10   9   14295    1852   1
   8 -10   9    1820     628   1
   9 -10   9     204     523   1
  10 -10   9     156     526   1
 -10  -9   9    2396     590   1
  -9  -9   9    1562     696   1
  -8  -9   9    2728     732   1
  -7  -9   9    1137     713   1
  -6  -9   9     494     535   1
  -5  -9   9    6232     557   1
  -4  -9   9    1035     744   1
  -3  -9   9   24017     882   1
   2  -9   0   31385     991  -2
  -2  -9   9   31385     991   1
   1  -9   0   37774    1003  -2
  -1  -9   9   37774    1003   1
   0  -9   0   36445     870  -2
   0  -9   9   36445     870   1
  -1  -9   0   22755     869  -2
   1  -9   9   22755     869   1
  -2  -9   0    3668     465  -2
   2  -9   9    3668     465   1
  -3  -9   0   12500     670  -2
   3  -9   9   12500     670   1
  -4  -9   0    8751     717  -2
   4  -9   9    8751     717   1
  -5  -9   0     389     506  -2
   5  -9   9     389     506   1
  -6  -9   0   46576    1147  -2
   6  -9   9   46576    1147   1
  -7  -9   0    3511     651  -2
   7  -9   9    3511     651   1
  -8  -9   0    7834     798  -2
   8  -9   9    7834     798   1
   9  -9   9    1004     655   1
  10  -9   9     793     570   1
 -11  -8   9     647     746   1
 -10  -8   9    2431     720   1
  -9  -8   9    9090     836   1
  -8  -8   9    -154     627   1
  -7  -8   9     587     521   1
  -6  -8   9   55585    1419   1
  -5  -8   9   31758    1301   1
  -4  -8   9    1289     417   1
  -3  -8   9   31130     908   1
   2  -8  -1   17568     869  -2
  -2  -8   9   17568     869   1
   1  -8  -1   36974     903  -2
  -1  -8   9   36974     903   1
   0  -8  -1   77260    1030  -2
   0  -8   9   77260    1030   1
  -1  -8  -1      22     379  -2
   1  -8   9      22     379   1
  -2  -8  -1   62152    1052  -2
   2  -8   9   62152    1052   1
  -3  -8  -1   89979    1368  -2
   3  -8   9   89979    1368   1
  -4  -8  -1    6747     569  -2
   4  -8   9    6747     569   1
  -5  -8  -1   14355     866  -2
   5  -8   9   14355     866   1
  -6  -8  -1     762     559  -2
   6  -8   9     762     559   1
  -7  -8  -1     177     516  -2
   7  -8   9     177     516   1
  -8  -8  -1    4257     630  -2
   8  -8   9    4257     630   1
  -9  -8  -1   18058     956  -2
   9  -8   9   18058     956   1
  10  -8   9    1944     895   1
  11  -8   9    -513    1286   1
 -11  -7   9     711    1304   1
 -10  -7   9    3166     898   1
  -9  -7   9     187     819   1
  -8  -7   9    5056     771   1
  -7  -7   9    4410     735   1
  -6  -7   9    4727     747   1
  -5  -7   9     473     424   1
  -4  -7   9   11193     677   1
  -3  -7   9   14217     673   1
   2  -7  -2    6205     421  -2
  -2  -7   9    6205     421   1
   1  -7  -2     237     342  -2
  -1  -7   9     237     342   1
   0  -7  -2   21875     571  -2
   0  -7   9   21875     571   1
  -1  -7  -2    8137     495  -2
   1  -7   9    8137     495   1
  -2  -7  -2   52369     943  -2
   2  -7   9   52369     943   1
  -3  -7  -2   72848    1314  -2
   3  -7   9   72848    1314   1
  -4  -7  -2   36825    1032  -2
   4  -7   9   36825    1032   1
  -5  -7  -2   17023    1055  -2
   5  -7   9   17023    1055   1
  -6  -7  -2   27765    1125  -2
   6  -7   9   27765    1125   1
  -7  -7  -2    7358     686  -2
   7  -7   9    7358     686   1
  -8  -7  -2   18683    1053  -2
   8  -7   9   18683    1053   1
  -9  -7  -2   21844    1714  -2
   9  -7   9   21844    1714   1
  10  -7   9    7981    1226   1
  11  -7   9    -387     819   1
 -11  -6   9    1974    1130   1
 -10  -6   9     689     636   1
  -9  -6   9    8170    1442   1
  -8  -6   9    5277     867   1
  -7  -6   9  246605    3245   1
  -6  -6   9  397100    4724   1
  -5  -6   9    1763     588   1
  -4  -6   9   40876    1629   1
  -3  -6   9   26321     687   1
   2  -6  -3  237706    2187  -2
  -2  -6   9  237706    2187   1
   1  -6  -3    2121     298  -2
  -1  -6   9    2121     298   1
   0  -6  -3   60956     731  -2
   0  -6   9   60956     731   1
  -1  -6  -3     303     289  -2
   1  -6   9     303     289   1
  -2  -6  -3     402     325  -2
   2  -6   9     402     325   1
  -3  -6  -3    6617     660  -2
   3  -6   9    6617     660   1
  -4  -6  -3   76861    1935  -2
   4  -6   9   76861    1935   1
  -5  -6  -3  130079    1828  -2
   5  -6   9  130079    1828   1
  -6  -6  -3     436     758  -2
   6  -6   9     436     758   1
  -7  -6  -3   15007     899  -2
   7  -6   9   15007     899   1
  -8  -6  -3   12611    1177  -2
   8  -6   9   12611    1177   1
  -9  -6  -3    5617     953  -2
   9  -6   9    5617     953   1
 -10  -6  -3    1645     621  -2
  10  -6   9    1645     621   1
  11  -6   9   12661    1413   1
 -12  -5   9     698    1000   1
 -11  -5   9     180    1000   1
 -10  -5   9    1271     784   1
  -9  -5   9    1180     574   1
  -8  -5   9    5295     649   1
  -7  -5   9    4336     587   1
  -6  -5   9    8430     776   1
  -5  -5   9     784     488   1
  -4  -5   9   23762     780   1
   3  -5  -4   21067     627  -2
  -3  -5   9   21067     627   1
   2  -5  -4   35286     709  -2
  -2  -5   9   35286     709   1
   1  -5  -4    6071     414  -2
  -1  -5   9    6071     414   1
   0  -5  -4    9856     349  -2
   0  -5   9    9856     349   1
  -1  -5  -4   28560     526  -2
   1  -5   9   28560     526   1
  -2  -5  -4   21680     638  -2
   2  -5   9   21680     638   1
  -3  -5  -4   32261     962  -2
   3  -5   9   32261     962   1
  -4  -5  -4     782     464  -2
   4  -5   9     782     464   1
  -5  -5  -4   42357    1096  -2
   5  -5   9   42357    1096   1
  -6  -5  -4    5497     634  -2
   6  -5   9    5497     634   1
  -7  -5  -4    3362     639  -2
   7  -5   9    3362     639   1
  -8  -5  -4   12254    1236  -2
   8  -5   9   12254    1236   1
  -9  -5  -4    2393     736  -2
   9  -5   9    2393     736   1
 -10  -5  -4     894     646  -2
  10  -5   9     894     646   1
 -11  -5  -4    1753    1518  -2
  11  -5   9    1753    1518   1
  12  -5   9     820     757   1
 -12  -4   9   16842    2718   1
 -11  -4   9   14111    1915   1
 -10  -4   9    4833    1067   1
  -9  -4   9    2143    1262   1
  -8  -4   9   11173     844   1
   7  -4  -5     -17     535  -2
  -7  -4   9     -17     535   1
   6  -4  -5    5183     939  -2
  -6  -4   9    5183     939   1
   5  -4  -5   42213    1197  -2
  -5  -4   9   42213    1197   1
   4  -4  -5  110813    1777  -2
  -4  -4   9  110813    1777   1
   3  -4  -5    2015     345  -2
  -3  -4   9    2015     345   1
   2  -4  -5    3161     305  -2
  -2  -4   9    3161     305   1
   1  -4  -5  225828    2013  -2
  -1  -4   9  225828    2013   1
   0  -4  -5   57474     750  -2
   0  -4   9   57474     750   1
  -1  -4  -5   10468     359  -2
   1  -4   9   10468     359   1
  -2  -4  -5   32870     990  -2
   2  -4   9   32870     990   1
  -3  -4  -5    7729     701  -2
   3  -4   9    7729     701   1
  -4  -4  -5   12880     796  -2
   4  -4   9   12880     796   1
  -5  -4  -5   24334    1021  -2
   5  -4   9   24334    1021   1
  -6  -4  -5  115519    1890  -2
   6  -4   9  115519    1890   1
  -7  -4  -5   18351    1276  -2
   7  -4   9   18351    1276   1
  -8  -4  -5   15595    1065  -2
   8  -4   9   15595    1065   1
  -9  -4  -5     142     562  -2
   9  -4   9     142     562   1
 -10  -4  -5    2952     778  -2
  10  -4   9    2952     778   1
 -11  -4  -5    1605    1090  -2
  11  -4   9    1605    1090   1
 -12  -4  -5    1730     798  -2
  12  -4   9    1730     798   1
 -12  -3   9     154     720   1
 -11  -3   9    1633     900   1
  10  -3  -6    2219     861  -2
 -10  -3   9    2219     861   1
   9  -3  -6      85     575  -2
  -9  -3   9      85     575   1
   8  -3  -6    3500     836  -2
  -8  -3   9    3500     836   1
   7  -3  -6     568     727  -2
  -7  -3   9     568     727   1
   6  -3  -6    1874     462  -2
  -6  -3   9    1874     462   1
   5  -3  -6    4898     527  -2
  -5  -3   9    4898     527   1
   4  -3  -6    2573     405  -2
  -4  -3   9    2573     405   1
   3  -3  -6    6299     561  -2
  -3  -3   9    6299     561   1
   2  -3  -6    8465     459  -2
  -2  -3   9    8465     459   1
   1  -3  -6   25574     557  -2
  -1  -3   9   25574     557   1
   0  -3  -6   28715     672  -2
   0  -3   9   28715     672   1
  -1  -3  -6   23627     560  -2
   1  -3   9   23627     560   1
  -2  -3  -6   53034     947  -2
   2  -3   9   53034     947   1
  -3  -3  -6   24299     801  -2
   3  -3   9   24299     801   1
  -4  -3  -6   10662     942  -2
   4  -3   9   10662     942   1
  -5  -3  -6   15812     734  -2
   5  -3   9   15812     734   1
  -6  -3  -6   10991     901  -2
   6  -3   9   10991     901   1
  -7  -3  -6    1187     503  -2
   7  -3   9    1187     503   1
  -8  -3  -6    1431     696  -2
   8  -3   9    1431     696   1
  -9  -3  -6    4939     866  -2
   9  -3   9    4939     866   1
 -10  -3  -6    -529     984  -2
  10  -3   9    -529     984   1
 -11  -3  -6    1598    1325  -2
  11  -3   9    1598    1325   1
 -12  -3  -6     143    1250  -2
  12  -3   9     143    1250   1
 -12  -2   9    -585    2268   1
  11  -2  -7    2602     808  -2
 -11  -2   9    2602     808   1
  10  -2  -7   17268    1307  -2
 -10  -2   9   17268    1307   1
   9  -2  -7     353     738  -2
  -9  -2   9     353     738   1
   8  -2  -7     455     671  -2
  -8  -2   9     455     671   1
   7  -2  -7     232     620  -2
  -7  -2   9     232     620   1
   6  -2  -7    5176     621  -2
  -6  -2   9    5176     621   1
   5  -2  -7    7735     614  -2
  -5  -2   9    7735     614   1
   4  -2  -7  145322    1905  -2
  -4  -2   9  145322    1905   1
   3  -2  -7   87169    1413  -2
  -3  -2   9   87169    1413   1
   2  -2  -7      74     239  -2
  -2  -2   9      74     239   1
   1  -2  -7   33951     626  -2
  -1  -2   9   33951     626   1
   0  -2  -7    1878     248  -2
   0  -2   9    1878     248   1
  -1  -2  -7   27683     629  -2
   1  -2   9   27683     629   1
  -2  -2  -7  262416    2955  -2
   2  -2   9  262416    2955   1
  -3  -2  -7   69668    1921  -2
   3  -2   9   69668    1921   1
  -4  -2  -7   14884     791  -2
   4  -2   9   14884     791   1
  -5  -2  -7    1595     505  -2
   5  -2   9    1595     505   1
  -6  -2  -7   13432     740  -2
   6  -2   9   13432     740   1
  -7  -2  -7   19846    1053  -2
   7  -2   9   19846    1053   1
  -8  -2  -7   69028    1596  -2
   8  -2   9   69028    1596   1
  -9  -2  -7   15651    1360  -2
   9  -2   9   15651    1360   1
 -10  -2  -7    3294    1715  -2
  10  -2   9    3294    1715   1
 -11  -2  -7    4974    1137  -2
  11  -2   9    4974    1137   1
 -12  -2  -7    3716    1501  -2
  12  -2   9    3716    1501   1
  12  -1  -8    3491     958  -2
 -12  -1   9    3491     958   1
  11  -1  -8    -334     701  -2
 -11  -1   9    -334     701   1
  10  -1  -8    -378     951  -2
 -10  -1   9    -378     951   1
   9  -1  -8    5045     779  -2
  -9  -1   9    5045     779   1
   8  -1  -8    4758     693  -2
  -8  -1   9    4758     693   1
   7  -1  -8   15294     875  -2
  -7  -1   9   15294     875   1
   6  -1  -8    3285     524  -2
  -6  -1   9    3285     524   1
   5  -1  -8   36273     980  -2
  -5  -1   9   36273     980   1
   4  -1  -8   25278     756  -2
  -4  -1   9   25278     756   1
   3  -1  -8   47867     916  -2
  -3  -1   9   47867     916   1
   2  -1  -8    6375     409  -2
  -2  -1   9    6375     409   1
   1  -1  -8     585     234  -2
  -1  -1   9     585     234   1
   0  -1  -8    1446     276  -2
   0  -1   9    1446     276   1
  -1  -1  -8    7156     438  -2
   1  -1   9    7156     438   1
  -2  -1  -8   30320     734  -2
   2  -1   9   30320     734   1
  -3  -1  -8    9730     832  -2
   3  -1   9    9730     832   1
  -4  -1  -8    3664     496  -2
   4  -1   9    3664     496   1
  -5  -1  -8    2821     512  -2
   5  -1   9    2821     512   1
  -6  -1  -8    4049     616  -2
   6  -1   9    4049     616   1
  -7  -1  -8    4033     842  -2
   7  -1   9    4033     842   1
  -8  -1  -8    1393    1050  -2
   8  -1   9    1393    1050   1
  -9  -1  -8   24701    1329  -2
   9  -1   9   24701    1329   1
 -10  -1  -8    2261     818  -2
  10  -1   9    2261     818   1
 -11  -1  -8    2072    1608  -2
  11  -1   9    2072    1608   1
 -12  -1  -8    -822    1572  -2
  12  -1   9    -822    1572   1
  12   0  -9      10     971  -2
 -12   0   9      10     971   1
  11   0  -9     772     783  -2
 -11   0   9     772     783   1
  10   0  -9     -17     621  -2
 -10   0   9     -17     621   1
   9   0  -9    -427     551  -2
  -9   0   9    -427     551   1
   8   0  -9     277     727  -2
  -8   0   9     277     727   1
   7   0  -9     507     598  -2
  -7   0   9     507     598   1
   6   0  -9     142     560  -2
  -6   0   9     142     560   1
   5   0  -9    1250     577  -2
  -5   0   9    1250     577   1
   4   0  -9    2701     403  -2
  -4   0   9    2701     403   1
   3   0  -9    3060     375  -2
  -3   0   9    3060     375   1
   2   0  -9    3538     359  -2
  -2   0   9    3538     359   1
   1   0  -9    1836     339  -2
  -1   0   9    1836     339   1
   0   0  -9     461     257  -2
   0   0   9     461     257   1
  -1   0  -9     757     284  -2
   1   0   9     757     284   1
  -2   0  -9    1027     328  -2
   2   0   9    1027     328   1
  -3   0  -9    1028     541  -2
   3   0   9    1028     541   1
  -4   0  -9    2658     751  -2
   4   0   9    2658     751   1
  -5   0  -9     234     543  -2
   5   0   9     234     543   1
  -6   0  -9    -430     542  -2
   6   0   9    -430     542   1
  -7   0  -9     795     748  -2
   7   0   9     795     748   1
  -8   0  -9    -287     793  -2
   8   0   9    -287     793   1
  -9   0  -9    1435     845  -2
   9   0   9    1435     845   1
 -10   0  -9     743    1947  -2
  10   0   9     743    1947   1
 -11   0  -9    3929    1822  -2
  11   0   9    3929    1822   1
  11   1 -10     415     606  -2
 -11   1   9     415     606   1
  10   1 -10   15303    1073  -2
 -10   1   9   15303    1073   1
   9   1 -10     -52     793  -2
  -9   1   9     -52     793   1
   8   1 -10    2433     616  -2
  -8   1   9    2433     616   1
   7   1 -10    2362     499  -2
  -7   1   9    2362     499   1
   6   1 -10    -174     467  -2
  -6   1   9    -174     467   1
   5   1 -10    9019     658  -2
  -5   1   9    9019     658   1
   4   1 -10    8727     662  -2
  -4   1   9    8727     662   1
   3   1 -10   37499     837  -2
  -3   1   9   37499     837   1
   2   1 -10   69352    1535  -2
  -2   1   9   69352    1535   1
   1   1 -10   14605     580  -2
  -1   1   9   14605     580   1
   0   1 -10    5495     390  -2
   0   1   9    5495     390   1
  -1   1 -10   17229     642  -2
   1   1   9   17229     642   1
  -2   1 -10   14539     789  -2
   2   1   9   14539     789   1
  -3   1 -10   13632     721  -2
   3   1   9   13632     721   1
  -4   1 -10    5863     534  -2
   4   1   9    5863     534   1
  -5   1 -10   11754     842  -2
   5   1   9   11754     842   1
  -6   1 -10   18419    1098  -2
   6   1   9   18419    1098   1
  -7   1 -10   12174     917  -2
   7   1   9   12174     917   1
  -8   1 -10    3611     871  -2
   8   1   9    3611     871   1
  -9   1 -10    1801     812  -2
   9   1   9    1801     812   1
 -10   1 -10    4431    1267  -2
  10   1   9    4431    1267   1
 -11   1 -10    5252    1929  -2
  11   1   9    5252    1929   1
  11   2 -11     427     682  -2
 -11   2   9     427     682   1
  10   2 -11    2128     649  -2
 -10   2   9    2128     649   1
   9   2 -11   10669     703  -2
  -9   2   9   10669     703   1
   8   2 -11    7558     653  -2
  -8   2   9    7558     653   1
   7   2 -11   11434     663  -2
  -7   2   9   11434     663   1
   6   2 -11   78456    1501  -2
  -6   2   9   78456    1501   1
   5   2 -11     113     475  -2
  -5   2   9     113     475   1
   4   2 -11   47338    1023  -2
  -4   2   9   47338    1023   1
   3   2 -11    5086     490  -2
  -3   2   9    5086     490   1
   2   2 -11    7945     559  -2
  -2   2   9    7945     559   1
   1   2 -11    4146     415  -2
  -1   2   9    4146     415   1
   0   2 -11  231589    2970  -2
   0   2   9  231589    2970   1
  -1   2 -11    -187     355  -2
   1   2   9    -187     355   1
  -2   2 -11   19500     797  -2
   2   2   9   19500     797   1
  -3   2 -11    7765     562  -2
   3   2   9    7765     562   1
  -4   2 -11    4646     507  -2
   4   2   9    4646     507   1
  -5   2 -11   10593     816  -2
   5   2   9   10593     816   1
  -6   2 -11    3297    1155  -2
   6   2   9    3297    1155   1
  -7   2 -11    1547     642  -2
   7   2   9    1547     642   1
  -8   2 -11    1329     800  -2
   8   2   9    1329     800   1
  -9   2 -11     923     815  -2
   9   2   9     923     815   1
 -10   2 -11     336    1797  -2
  10   2   9     336    1797   1
 -11   3   9    -563     563   1
 -10   3   9    2063     486   1
  -9   3   9     -10     582   1
   8   3 -12       9     606  -2
  -8   3   9       9     606   1
   7   3 -12     214     489  -2
  -7   3   9     214     489   1
   6   3 -12    5325     587  -2
  -6   3   9    5325     587   1
   5   3 -12    2002     598  -2
  -5   3   9    2002     598   1
   4   3 -12    9348     609  -2
  -4   3   9    9348     609   1
   3   3 -12    8515     671  -2
  -3   3   9    8515     671   1
   2   3 -12   11522     637  -2
  -2   3   9   11522     637   1
   1   3 -12   14542     620  -2
  -1   3   9   14542     620   1
   0   3 -12    5598     461  -2
   0   3   9    5598     461   1
  -1   3 -12    3908     476  -2
   1   3   9    3908     476   1
  -2   3 -12     295     428  -2
   2   3   9     295     428   1
  -3   3 -12   17446     734  -2
   3   3   9   17446     734   1
  -4   3 -12   11920     830  -2
   4   3   9   11920     830   1
  -5   3 -12   35869    1422  -2
   5   3   9   35869    1422   1
  -6   3 -12    2714     548  -2
   6   3   9    2714     548   1
  -7   3 -12    7353    1004  -2
   7   3   9    7353    1004   1
  -8   3 -12   15403    1003  -2
   8   3   9   15403    1003   1
  -9   3 -12     181    1062  -2
   9   3   9     181    1062   1
 -10   3 -12    4962    1168  -2
  10   3   9    4962    1168   1
 -10   4   9     692     578   1
  -9   4   9    5388     576   1
  -8   4   9    1763     491   1
  -7   4   9    3681     721   1
  -6   4   9    6987     563   1
  -5   4   9   14501     781   1
   4   4 -13     -30     484  -2
  -4   4   9     -30     484   1
   3   4 -13    -174     509  -2
  -3   4   9    -174     509   1
   2   4 -13     305     433  -2
  -2   4   9     305     433   1
   1   4 -13   22579     793  -2
  -1   4   9   22579     793   1
   0   4 -13  153755    1660  -2
   0   4   9  153755    1660   1
  -1   4 -13    6106     482  -2
   1   4   9    6106     482   1
  -2   4 -13    2217     461  -2
   2   4   9    2217     461   1
  -3   4 -13    1048     541  -2
   3   4   9    1048     541   1
  -4   4 -13    5949     657  -2
   4   4   9    5949     657   1
  -5   4 -13       4     557  -2
   5   4   9       4     557   1
  -6   4 -13   84351    1793  -2
   6   4   9   84351    1793   1
  -7   4 -13   54778    1598  -2
   7   4   9   54778    1598   1
  -8   4 -13     728     638  -2
   8   4   9     728     638   1
  -9   4 -13    6875     823  -2
   9   4   9    6875     823   1
 -10   4 -13    4060     909  -2
  10   4   9    4060     909   1
 -10   5   9    2860     509   1
  -9   5   9    -201     435   1
  -8   5   9    4860     474   1
  -7   5   9    1519     504   1
  -6   5   9    1093     493   1
  -5   5   9    1171     480   1
  -4   5   9     230     473   1
  -3   5   9    1130     470   1
  -2   5   9    4553     469   1
   1   5 -14     807     440  -2
  -1   5   9     807     440   1
   0   5 -14     646     434  -2
   0   5   9     646     434   1
  -1   5 -14    2224     470  -2
   1   5   9    2224     470   1
  -2   5 -14     666     498  -2
   2   5   9     666     498   1
  -3   5 -14    3407    1139  -2
   3   5   9    3407    1139   1
  -4   5 -14    3273     618  -2
   4   5   9    3273     618   1
  -5   5 -14    3209     617  -2
   5   5   9    3209     617   1
  -6   5 -14    5237     801  -2
   6   5   9    5237     801   1
  -7   5 -14    -612     638  -2
   7   5   9    -612     638   1
  -8   5 -14    2781     690  -2
   8   5   9    2781     690   1
  -9   5 -14    1497     757  -2
   9   5   9    1497     757   1
 -10   5 -14   -1536    1536  -2
  10   5   9   -1536    1536   1
  -9   6   9    3338     479   1
  -8   6   9    2092     448   1
  -7   6   9     447     631   1
  -6   6   9     729     396   1
  -5   6   9    3353     530   1
  -4   6   9   32234     959   1
  -3   6   9   17893     969   1
  -2   6   9    5863     570   1
  -1   6   9     795     632   1
   0   6   9   44879    1325   1
  -1   6 -15   72860    2024  -2
   1   6   9   72860    2024   1
  -2   6 -15   96878    1717  -2
   2   6   9   96878    1717   1
  -3   6 -15   10812     972  -2
   3   6   9   10812     972   1
  -4   6 -15    2654     612  -2
   4   6   9    2654     612   1
  -5   6 -15    4644     631  -2
   5   6   9    4644     631   1
  -6   6 -15    3428     682  -2
   6   6   9    3428     682   1
  -7   6 -15   11392     984  -2
   7   6   9   11392     984   1
  -8   6 -15    1702     898  -2
   8   6   9    1702     898   1
  -9   6 -15    -857     857  -2
   9   6   9    -857     857   1
  -9   7   9     870     597   1
  -8   7   9      27     425   1
  -7   7   9      89     513   1
  -6   7   9    3538     495   1
  -5   7   9    2585     498   1
  -4   7   9     277     542   1
  -3   7   9     276     524   1
  -2   7   9     116     586   1
  -1   7   9    -784     784   1
   0   7   9     752     812   1
   1   7   9    2327     700   1
  -2   7 -16     980     590  -2
   2   7   9     980     590   1
  -3   7 -16    1335     613  -2
   3   7   9    1335     613   1
  -4   7 -16      87     569  -2
   4   7   9      87     569   1
  -5   7 -16    2284     757  -2
   5   7   9    2284     757   1
  -6   7 -16     383     651  -2
   6   7   9     383     651   1
  -7   7 -16      54     728  -2
   7   7   9      54     728   1
  -8   7 -16    2790     727  -2
   8   7   9    2790     727   1
  -9   7 -16    6148     965  -2
   9   7   9    6148     965   1
  -8   8   9    1744     640   1
  -7   8   9     343     927   1
  -6   8   9   31134    1027   1
  -5   8   9    1301     879   1
  -4   8   9    1005     612   1
  -3   8   9    -650     650   1
  -2   8   9   14814    1338   1
  -1   8   9    4056     896   1
   0   8   9     312     686   1
   1   8   9   43283    1752   1
   2   8   9   15281    1503   1
  -3   8 -17   12106     901  -2
   3   8   9   12106     901   1
  -4   8 -17    1363     748  -2
   4   8   9    1363     748   1
  -5   8 -17    1283     592  -2
   5   8   9    1283     592   1
  -6   8 -17    1493    1088  -2
   6   8   9    1493    1088   1
  -7   8 -17     233     590  -2
   7   8   9     233     590   1
  -8   8 -17    3773     824  -2
   8   8   9    3773     824   1
  -7   9   9     341     427   1
  -6   9   9     730     430   1
  -5   9   9    -149     439   1
  -4   9   9     989     550   1
  -3   9   9     -54     567   1
  -2   9   9    2575     788   1
  -1   9   9    4256    1554   1
   0   9   9    1679    1179   1
   1   9   9    5576    2001   1
   2   9   9    8739    1047   1
   3   9   9     452     796   1
   4   9   9    1764     870   1
  -5   9 -18    5011     863  -2
   5   9   9    5011     863   1
  -6   9 -18    3856     965  -2
   6   9   9    3856     965   1
  -7   9 -18      71     715  -2
   7   9   9      71     715   1
  -5  10   9    2884     537   1
  -4  10   9    5850     792   1
  -3  10   9    6685    1522   1
  -2  10   9   22006    1185   1
  -1  10   9   38376    2273   1
   0  10   9     291     747   1
   1  10   9   19531    1535   1
   2  10   9    2941     945   1
   3  10   9   12311    1292   1
   4  10   9   27324    1327   1
   5  10   9    1967     668   1
  -3  11   9    -542     609   1
  -2  11   9      18     590   1
  -1  11   9     914    1929   1
   0  11   9     203     750   1
   1  11   9    1973    1393   1
   2  11   9    9041    1715   1
   3  11   9    1358     929   1
  -2 -16  10    4160     884   1
  -1 -16  10    1788    1219   1
   0 -16   6    1822    1250  -2
   0 -16  10    1822    1250   1
  -1 -16   6    1286    1608  -2
   1 -16  10    1286    1608   1
  -2 -16   6   16705    1967  -2
   2 -16  10   16705    1967   1
  -5 -15  10    1181    2019   1
  -4 -15  10    3022     720   1
  -3 -15  10     402     853   1
  -2 -15  10      42     805   1
  -1 -15  10    2606    1372   1
   0 -15   5    2970    1222  -2
   0 -15  10    2970    1222   1
  -1 -15   5     806    2233  -2
   1 -15  10     806    2233   1
  -2 -15   5   11296    2216  -2
   2 -15  10   11296    2216   1
  -3 -15   5    3037    1393  -2
   3 -15  10    3037    1393   1
   4 -15  10    3608    1358   1
   5 -15  10    -357    1250   1
  -6 -14  10    5726     673   1
  -5 -14  10    -232     516   1
  -4 -14  10     792     615   1
  -3 -14  10    4320     972   1
  -2 -14  10    5633     823   1
   1 -14   4   23959    4484  -2
  -1 -14  10   23959    4484   1
   0 -14   4   10378    1509  -2
   0 -14  10   10378    1509   1
  -1 -14   4    6196    1251  -2
   1 -14  10    6196    1251   1
  -2 -14   4    -925    1070  -2
   2 -14  10    -925    1070   1
  -3 -14   4   10665    1555  -2
   3 -14  10   10665    1555   1
  -4 -14   4    9821    1073  -2
   4 -14  10    9821    1073   1
   5 -14  10     863     909   1
   6 -14  10     477     719   1
  -7 -13  10     719     439   1
  -6 -13  10     252     540   1
  -5 -13  10    1433     640   1
  -4 -13  10    1547     536   1
  -3 -13  10     113     526   1
  -2 -13  10    1683    1055   1
   1 -13   3    1157     699  -2
  -1 -13  10    1157     699   1
   0 -13   3    1979     878  -2
   0 -13  10    1979     878   1
  -1 -13   3    4943     949  -2
   1 -13  10    4943     949   1
  -2 -13   3    1058     862  -2
   2 -13  10    1058     862   1
  -3 -13   3    1449    1223  -2
   3 -13  10    1449    1223   1
  -4 -13   3      96     823  -2
   4 -13  10      96     823   1
  -5 -13   3    7468    1583  -2
   5 -13  10    7468    1583   1
   6 -13  10    3085     777   1
   7 -13  10     254     508   1
  -8 -12  10    1854     657   1
  -7 -12  10   16124     833   1
  -6 -12  10    2611     559   1
  -5 -12  10    1468     915   1
  -4 -12  10     385     799   1
  -3 -12  10   28613     914   1
  -2 -12  10   22791     984   1
   1 -12   2   50490    1541  -2
  -1 -12  10   50490    1541   1
   0 -12   2     349     768  -2
   0 -12  10     349     768   1
  -1 -12   2   54253    1665  -2
   1 -12  10   54253    1665   1
  -2 -12   2    2997     700  -2
   2 -12  10    2997     700   1
  -3 -12   2   19017    1126  -2
   3 -12  10   19017    1126   1
  -4 -12   2     178     732  -2
   4 -12  10     178     732   1
  -5 -12   2    1186     975  -2
   5 -12  10    1186     975   1
  -6 -12   2     805     562  -2
   6 -12  10     805     562   1
   7 -12  10    1683     525   1
   8 -12  10    3179     601   1
  -9 -11  10    1075     877   1
  -8 -11  10    -540     540   1
  -7 -11  10    1417     591   1
  -6 -11  10    6700     707   1
  -5 -11  10    1064     625   1
  -4 -11  10    1030     615   1
  -3 -11  10    4731     583   1
  -2 -11  10    2959     502   1
   1 -11   1    1423     592  -2
  -1 -11  10    1423     592   1
   0 -11   1    3951     652  -2
   0 -11  10    3951     652   1
  -1 -11   1    2949     618  -2
   1 -11  10    2949     618   1
  -2 -11   1    4559     666  -2
   2 -11  10    4559     666   1
  -3 -11   1   10730     899  -2
   3 -11  10   10730     899   1
  -4 -11   1    5951     745  -2
   4 -11  10    5951     745   1
  -5 -11   1    1630     645  -2
   5 -11  10    1630     645   1
  -6 -11   1    4268     788  -2
   6 -11  10    4268     788   1
  -7 -11   1    -562     562  -2
   7 -11  10    -562     562   1
   8 -11  10    3658     679   1
   9 -11  10    1477     804   1
 -10 -10  10     600     570   1
  -9 -10  10    3163     834   1
  -8 -10  10     241     651   1
  -7 -10  10     810    1192   1
  -6 -10  10   10489    1041   1
  -5 -10  10   13631     809   1
  -4 -10  10       4     497   1
  -3 -10  10   35384    1000   1
  -2 -10  10    7111     632   1
   1 -10   0   88835    1647  -2
  -1 -10  10   88835    1647   1
   0 -10   0   19536     939  -2
   0 -10  10   19536     939   1
  -1 -10   0   43262    1266  -2
   1 -10  10   43262    1266   1
  -2 -10   0   11304     663  -2
   2 -10  10   11304     663   1
  -3 -10   0    8013     673  -2
   3 -10  10    8013     673   1
  -4 -10   0   20621    1110  -2
   4 -10  10   20621    1110   1
  -5 -10   0    6878     938  -2
   5 -10  10    6878     938   1
  -6 -10   0   73029    1507  -2
   6 -10  10   73029    1507   1
  -7 -10   0    -779    1239  -2
   7 -10  10    -779    1239   1
   8 -10  10     726     546   1
   9 -10  10    -365     567   1
  10 -10  10     721     552   1
 -10  -9  10    -802     802   1
  -9  -9  10    1869     751   1
  -8  -9  10    1255     624   1
  -7  -9  10    3793     615   1
  -6  -9  10     819     573   1
  -5  -9  10     350     565   1
  -4  -9  10    3112     576   1
  -3  -9  10   23668     848   1
  -2  -9  10    9176     714   1
   1  -9  -1     432     404  -2
  -1  -9  10     432     404   1
   0  -9  -1   17010     731  -2
   0  -9  10   17010     731   1
  -1  -9  -1     348     454  -2
   1  -9  10     348     454   1
  -2  -9  -1    2214     457  -2
   2  -9  10    2214     457   1
  -3  -9  -1    9462     737  -2
   3  -9  10    9462     737   1
  -4  -9  -1    1780     581  -2
   4  -9  10    1780     581   1
  -5  -9  -1    3055     591  -2
   5  -9  10    3055     591   1
  -6  -9  -1    -475     667  -2
   6  -9  10    -475     667   1
  -7  -9  -1    2326     612  -2
   7  -9  10    2326     612   1
  -8  -9  -1    -337     485  -2
   8  -9  10    -337     485   1
   9  -9  10     270     469   1
  10  -9  10    -439     474   1
 -11  -8  10     353     666   1
 -10  -8  10   18502    1132   1
  -9  -8  10   28834    1155   1
  -8  -8  10   34867    1175   1
  -7  -8  10   24219    1399   1
  -6  -8  10   63196    1440   1
  -5  -8  10  132058    2079   1
  -4  -8  10   28337     927   1
  -3  -8  10      67     503   1
  -2  -8  10   29921    1014   1
   1  -8  -2      19     364  -2
  -1  -8  10      19     364   1
   0  -8  -2   22403     628  -2
   0  -8  10   22403     628   1
  -1  -8  -2    5678     493  -2
   1  -8  10    5678     493   1
  -2  -8  -2     460     417  -2
   2  -8  10     460     417   1
  -3  -8  -2    5600     581  -2
   3  -8  10    5600     581   1
  -4  -8  -2   20613     886  -2
   4  -8  10   20613     886   1
  -5  -8  -2   47523    1238  -2
   5  -8  10   47523    1238   1
  -6  -8  -2   23644    1021  -2
   6  -8  10   23644    1021   1
  -7  -8  -2     988     651  -2
   7  -8  10     988     651   1
  -8  -8  -2    1257     807  -2
   8  -8  10    1257     807   1
  -9  -8  -2    5469     569  -2
   9  -8  10    5469     569   1
  10  -8  10    5917     892   1
  11  -8  10    4147     757   1
 -11  -7  10      -9     731   1
 -10  -7  10    2837     614   1
  -9  -7  10    -749     826   1
  -8  -7  10    4438     756   1
  -7  -7  10   11153    1226   1
  -6  -7  10    4908     646   1
  -5  -7  10   23290    1003   1
  -4  -7  10   10893     662   1
  -3  -7  10    4289     438   1
  -2  -7  10    2922     362   1
   1  -7  -3    1232     360  -2
  -1  -7  10    1232     360   1
   0  -7  -3    2838     366  -2
   0  -7  10    2838     366   1
  -1  -7  -3    5153     443  -2
   1  -7  10    5153     443   1
  -2  -7  -3    3354     412  -2
   2  -7  10    3354     412   1
  -3  -7  -3   48064    1120  -2
   3  -7  10   48064    1120   1
  -4  -7  -3   27748    1029  -2
   4  -7  10   27748    1029   1
  -5  -7  -3    2402     534  -2
   5  -7  10    2402     534   1
  -6  -7  -3    3014     642  -2
   6  -7  10    3014     642   1
  -7  -7  -3     568     507  -2
   7  -7  10     568     507   1
  -8  -7  -3    9126     711  -2
   8  -7  10    9126     711   1
  -9  -7  -3    -209     766  -2
   9  -7  10    -209     766   1
 -10  -7  -3    1491     617  -2
  10  -7  10    1491     617   1
  11  -7  10    -720     720   1
 -11  -6  10    -883     883   1
 -10  -6  10    7034     843   1
  -9  -6  10    7259     804   1
  -8  -6  10   10306     893   1
  -7  -6  10   96686    1709   1
  -6  -6  10    7027     708   1
  -5  -6  10    -218     485   1
  -4  -6  10     223     470   1
  -3  -6  10     684     505   1
   2  -6  -4   58186     923  -2
  -2  -6  10   58186     923   1
   1  -6  -4    7929     413  -2
  -1  -6  10    7929     413   1
   0  -6  -4   10426     518  -2
   0  -6  10   10426     518   1
  -1  -6  -4   84610    1096  -2
   1  -6  10   84610    1096   1
  -2  -6  -4  107421    1927  -2
   2  -6  10  107421    1927   1
  -3  -6  -4   26056     935  -2
   3  -6  10   26056     935   1
  -4  -6  -4   15144     784  -2
   4  -6  10   15144     784   1
  -5  -6  -4    6288     562  -2
   5  -6  10    6288     562   1
  -6  -6  -4   13691     880  -2
   6  -6  10   13691     880   1
  -7  -6  -4   22142     978  -2
   7  -6  10   22142     978   1
  -8  -6  -4   30450    1450  -2
   8  -6  10   30450    1450   1
  -9  -6  -4    5584     793  -2
   9  -6  10    5584     793   1
 -10  -6  -4     197     814  -2
  10  -6  10     197     814   1
  11  -6  10    2316     961   1
 -11  -5  10     955     716   1
 -10  -5  10     170     750   1
  -9  -5  10    1476     696   1
  -8  -5  10    9967    1058   1
  -7  -5  10    5984     636   1
  -6  -5  10    2192     615   1
  -5  -5  10    -132     705   1
  -4  -5  10    7437     583   1
   3  -5  -5    4905     425  -2
  -3  -5  10    4905     425   1
   2  -5  -5    9689     553  -2
  -2  -5  10    9689     553   1
   1  -5  -5   38726     677  -2
  -1  -5  10   38726     677   1
   0  -5  -5   79396     879  -2
   0  -5  10   79396     879   1
  -1  -5  -5  111479    1333  -2
   1  -5  10  111479    1333   1
  -2  -5  -5   33207     787  -2
   2  -5  10   33207     787   1
  -3  -5  -5   17495     868  -2
   3  -5  10   17495     868   1
  -4  -5  -5    2068     430  -2
   4  -5  10    2068     430   1
  -5  -5  -5    -146     545  -2
   5  -5  10    -146     545   1
  -6  -5  -5    1244     562  -2
   6  -5  10    1244     562   1
  -7  -5  -5    4579     546  -2
   7  -5  10    4579     546   1
  -8  -5  -5    1603     820  -2
   8  -5  10    1603     820   1
  -9  -5  -5     790     549  -2
   9  -5  10     790     549   1
 -10  -5  -5    9549    1305  -2
  10  -5  10    9549    1305   1
 -11  -5  -5    -314    1215  -2
  11  -5  10    -314    1215   1
 -11  -4  10    5299     935   1
 -10  -4  10    3802     897   1
  -9  -4  10   16439    1755   1
  -8  -4  10    3372     826   1
  -7  -4  10   46023    1276   1
   6  -4  -6     352     846  -2
  -6  -4  10     352     846   1
   5  -4  -6   20691     839  -2
  -5  -4  10   20691     839   1
   4  -4  -6   10360     725  -2
  -4  -4  10   10360     725   1
   3  -4  -6   29242     798  -2
  -3  -4  10   29242     798   1
   2  -4  -6  103309    1388  -2
  -2  -4  10  103309    1388   1
   1  -4  -6     365     268  -2
  -1  -4  10     365     268   1
   0  -4  -6   10932     448  -2
   0  -4  10   10932     448   1
  -1  -4  -6  142818    1968  -2
   1  -4  10  142818    1968   1
  -2  -4  -6   33695     924  -2
   2  -4  10   33695     924   1
  -3  -4  -6   20985     964  -2
   3  -4  10   20985     964   1
  -4  -4  -6   26098     955  -2
   4  -4  10   26098     955   1
  -5  -4  -6   84978    1546  -2
   5  -4  10   84978    1546   1
  -6  -4  -6  128014    2074  -2
   6  -4  10  128014    2074   1
  -7  -4  -6   11456     848  -2
   7  -4  10   11456     848   1
  -8  -4  -6   12089     861  -2
   8  -4  10   12089     861   1
  -9  -4  -6   13174     887  -2
   9  -4  10   13174     887   1
 -10  -4  -6   13862    1439  -2
  10  -4  10   13862    1439   1
 -11  -4  -6     101     984  -2
  11  -4  10     101     984   1
 -12  -3  10    1965    1000   1
 -11  -3  10     369    1198   1
 -10  -3  10    1395     764   1
   9  -3  -7     -60     738  -2
  -9  -3  10     -60     738   1
   8  -3  -7    5563     782  -2
  -8  -3  10    5563     782   1
   7  -3  -7    2473     711  -2
  -7  -3  10    2473     711   1
   6  -3  -7    6837     630  -2
  -6  -3  10    6837     630   1
   5  -3  -7    1317     443  -2
  -5  -3  10    1317     443   1
   4  -3  -7   15513     765  -2
  -4  -3  10   15513     765   1
   3  -3  -7   47492     965  -2
  -3  -3  10   47492     965   1
   2  -3  -7   16811     624  -2
  -2  -3  10   16811     624   1
   1  -3  -7    1489     326  -2
  -1  -3  10    1489     326   1
   0  -3  -7   54532     777  -2
   0  -3  10   54532     777   1
  -1  -3  -7   71972    1181  -2
   1  -3  10   71972    1181   1
  -2  -3  -7   91330    1465  -2
   2  -3  10   91330    1465   1
  -3  -3  -7   60247    1311  -2
   3  -3  10   60247    1311   1
  -4  -3  -7    3765     543  -2
   4  -3  10    3765     543   1
  -5  -3  -7   27584     929  -2
   5  -3  10   27584     929   1
  -6  -3  -7   10432     799  -2
   6  -3  10   10432     799   1
  -7  -3  -7    2184     626  -2
   7  -3  10    2184     626   1
  -8  -3  -7    5666     614  -2
   8  -3  10    5666     614   1
  -9  -3  -7    6568     766  -2
   9  -3  10    6568     766   1
 -10  -3  -7    1438     653  -2
  10  -3  10    1438     653   1
 -11  -3  -7    2334    1501  -2
  11  -3  10    2334    1501   1
  11  -2  -8      56     652  -2
 -11  -2  10      56     652   1
  10  -2  -8   18330    1139  -2
 -10  -2  10   18330    1139   1
   9  -2  -8     670     677  -2
  -9  -2  10     670     677   1
   8  -2  -8   21349    1189  -2
  -8  -2  10   21349    1189   1
   7  -2  -8   12780    1412  -2
  -7  -2  10   12780    1412   1
   6  -2  -8   37484    1050  -2
  -6  -2  10   37484    1050   1
   5  -2  -8   41838    1056  -2
  -5  -2  10   41838    1056   1
   4  -2  -8    6119     585  -2
  -4  -2  10    6119     585   1
   3  -2  -8   47104    1180  -2
  -3  -2  10   47104    1180   1
   2  -2  -8   34241     803  -2
  -2  -2  10   34241     803   1
   1  -2  -8  153129    2407  -2
  -1  -2  10  153129    2407   1
   0  -2  -8  286162    2998  -2
   0  -2  10  286162    2998   1
  -1  -2  -8   77865    1501  -2
   1  -2  10   77865    1501   1
  -2  -2  -8    2563     458  -2
   2  -2  10    2563     458   1
  -3  -2  -8  117458    1960  -2
   3  -2  10  117458    1960   1
  -4  -2  -8    1432     413  -2
   4  -2  10    1432     413   1
  -5  -2  -8   35864    1169  -2
   5  -2  10   35864    1169   1
  -6  -2  -8    4004     566  -2
   6  -2  10    4004     566   1
  -7  -2  -8  120170    2060  -2
   7  -2  10  120170    2060   1
  -8  -2  -8   17840    1113  -2
   8  -2  10   17840    1113   1
  -9  -2  -8   17543    1086  -2
   9  -2  10   17543    1086   1
 -10  -2  -8    6394     811  -2
  10  -2  10    6394     811   1
 -11  -2  -8   -1250    1465  -2
  11  -2  10   -1250    1465   1
  11  -1  -9    1974     755  -2
 -11  -1  10    1974     755   1
  10  -1  -9    1529     997  -2
 -10  -1  10    1529     997   1
   9  -1  -9    -769     769  -2
  -9  -1  10    -769     769   1
   8  -1  -9    1822     595  -2
  -8  -1  10    1822     595   1
   7  -1  -9     254     659  -2
  -7  -1  10     254     659   1
   6  -1  -9    6391     557  -2
  -6  -1  10    6391     557   1
   5  -1  -9   10433     730  -2
  -5  -1  10   10433     730   1
   4  -1  -9   17846     943  -2
  -4  -1  10   17846     943   1
   3  -1  -9   68818    1355  -2
  -3  -1  10   68818    1355   1
   2  -1  -9   57454    1040  -2
  -2  -1  10   57454    1040   1
   1  -1  -9   15406     553  -2
  -1  -1  10   15406     553   1
   0  -1  -9    3821     429  -2
   0  -1  10    3821     429   1
  -1  -1  -9   12298     577  -2
   1  -1  10   12298     577   1
  -2  -1  -9    8616     883  -2
   2  -1  10    8616     883   1
  -3  -1  -9    5483     520  -2
   3  -1  10    5483     520   1
  -4  -1  -9   19480     708  -2
   4  -1  10   19480     708   1
  -5  -1  -9   23480     949  -2
   5  -1  10   23480     949   1
  -6  -1  -9   10148     825  -2
   6  -1  10   10148     825   1
  -7  -1  -9    7398     677  -2
   7  -1  10    7398     677   1
  -8  -1  -9    7172    1001  -2
   8  -1  10    7172    1001   1
  -9  -1  -9     499     897  -2
   9  -1  10     499     897   1
 -10  -1  -9    6263    1061  -2
  10  -1  10    6263    1061   1
 -11  -1  -9    1536    1715  -2
  11  -1  10    1536    1715   1
  11   0 -10   28799    1288  -2
 -11   0  10   28799    1288   1
  10   0 -10    3749     628  -2
 -10   0  10    3749     628   1
   9   0 -10    3099     712  -2
  -9   0  10    3099     712   1
   8   0 -10   37318    1237  -2
  -8   0  10   37318    1237   1
   7   0 -10    8486     627  -2
  -7   0  10    8486     627   1
   6   0 -10  135016    1830  -2
  -6   0  10  135016    1830   1
   5   0 -10   20512     828  -2
  -5   0  10   20512     828   1
   4   0 -10  101827    1725  -2
  -4   0  10  101827    1725   1
   3   0 -10   45542    1089  -2
  -3   0  10   45542    1089   1
   2   0 -10    3709     409  -2
  -2   0  10    3709     409   1
   1   0 -10   52376    1105  -2
  -1   0  10   52376    1105   1
   0   0 -10   16059     587  -2
   0   0  10   16059     587   1
  -1   0 -10   84751    1599  -2
   1   0  10   84751    1599   1
  -2   0 -10  744871    9516  -2
   2   0  10  744871    9516   1
  -3   0 -10  183716    2334  -2
   3   0  10  183716    2334   1
  -4   0 -10   34625     886  -2
   4   0  10   34625     886   1
  -5   0 -10   24124    1014  -2
   5   0  10   24124    1014   1
  -6   0 -10    2025     784  -2
   6   0  10    2025     784   1
  -7   0 -10    7148     746  -2
   7   0  10    7148     746   1
  -8   0 -10   26733    1264  -2
   8   0  10   26733    1264   1
  -9   0 -10    9681    2330  -2
   9   0  10    9681    2330   1
 -10   0 -10    2626     981  -2
  10   0  10    2626     981   1
  11   1 -11    -321     914  -2
 -11   1  10    -321     914   1
  10   1 -11    -156     841  -2
 -10   1  10    -156     841   1
   9   1 -11     894     613  -2
  -9   1  10     894     613   1
   8   1 -11    2590     606  -2
  -8   1  10    2590     606   1
   7   1 -11     -58     492  -2
  -7   1  10     -58     492   1
   6   1 -11    1136     499  -2
  -6   1  10    1136     499   1
   5   1 -11      47     554  -2
  -5   1  10      47     554   1
   4   1 -11    1105     436  -2
  -4   1  10    1105     436   1
   3   1 -11   10274     600  -2
  -3   1  10   10274     600   1
   2   1 -11   26978     772  -2
  -2   1  10   26978     772   1
   1   1 -11   21476     762  -2
  -1   1  10   21476     762   1
   0   1 -11   21771     735  -2
   0   1  10   21771     735   1
  -1   1 -11   18923     855  -2
   1   1  10   18923     855   1
  -2   1 -11   35161     987  -2
   2   1  10   35161     987   1
  -3   1 -11     131     427  -2
   3   1  10     131     427   1
  -4   1 -11   10452     643  -2
   4   1  10   10452     643   1
  -5   1 -11   21985    1242  -2
   5   1  10   21985    1242   1
  -6   1 -11     258     815  -2
   6   1  10     258     815   1
  -7   1 -11   23146    1110  -2
   7   1  10   23146    1110   1
  -8   1 -11   10305     906  -2
   8   1  10   10305     906   1
  -9   1 -11    4276     938  -2
   9   1  10    4276     938   1
 -10   1 -11    -467    1136  -2
  10   1  10    -467    1136   1
 -11   2  10    3154     597   1
  10   2 -12     -55     490  -2
 -10   2  10     -55     490   1
   9   2 -12    4515     681  -2
  -9   2  10    4515     681   1
   8   2 -12     349     515  -2
  -8   2  10     349     515   1
   7   2 -12   14349     784  -2
  -7   2  10   14349     784   1
   6   2 -12     333     484  -2
  -6   2  10     333     484   1
   5   2 -12    -474     474  -2
  -5   2  10    -474     474   1
   4   2 -12    1580     439  -2
  -4   2  10    1580     439   1
   3   2 -12   16964     749  -2
  -3   2  10   16964     749   1
   2   2 -12   46758    1193  -2
  -2   2  10   46758    1193   1
   1   2 -12   33176     791  -2
  -1   2  10   33176     791   1
   0   2 -12  104701    1304  -2
   0   2  10  104701    1304   1
  -1   2 -12   58770    1210  -2
   1   2  10   58770    1210   1
  -2   2 -12    1897     436  -2
   2   2  10    1897     436   1
  -3   2 -12   58930    1102  -2
   3   2  10   58930    1102   1
  -4   2 -12     387     459  -2
   4   2  10     387     459   1
  -5   2 -12  108732    3029  -2
   5   2  10  108732    3029   1
  -6   2 -12     397     566  -2
   6   2  10     397     566   1
  -7   2 -12   36738    1272  -2
   7   2  10   36738    1272   1
  -8   2 -12    5014     767  -2
   8   2  10    5014     767   1
  -9   2 -12    1538     822  -2
   9   2  10    1538     822   1
 -10   2 -12    -413     838  -2
  10   2  10    -413     838   1
 -10   3  10     251     542   1
  -9   3  10    1542     557   1
  -8   3  10     380     915   1
   7   3 -13    -343     575  -2
  -7   3  10    -343     575   1
   6   3 -13   16345     779  -2
  -6   3  10   16345     779   1
   5   3 -13   25039     942  -2
  -5   3  10   25039     942   1
   4   3 -13    7958     725  -2
  -4   3  10    7958     725   1
   3   3 -13    2841     513  -2
  -3   3  10    2841     513   1
   2   3 -13     646     520  -2
  -2   3  10     646     520   1
   1   3 -13    2481     503  -2
  -1   3  10    2481     503   1
   0   3 -13   32555     778  -2
   0   3  10   32555     778   1
  -1   3 -13   40288    1047  -2
   1   3  10   40288    1047   1
  -2   3 -13   54880    1123  -2
   2   3  10   54880    1123   1
  -3   3 -13   44957    1048  -2
   3   3  10   44957    1048   1
  -4   3 -13   37860    1254  -2
   4   3  10   37860    1254   1
  -5   3 -13    3022     626  -2
   5   3  10    3022     626   1
  -6   3 -13     921     823  -2
   6   3  10     921     823   1
  -7   3 -13    3025     741  -2
   7   3  10    3025     741   1
  -8   3 -13    3552     677  -2
   8   3  10    3552     677   1
  -9   3 -13    1454     722  -2
   9   3  10    1454     722   1
 -10   3 -13    2099    1141  -2
  10   3  10    2099    1141   1
 -10   4  10    6170     594   1
  -9   4  10    3858     448   1
  -8   4  10   16192     840   1
  -7   4  10    3568     512   1
  -6   4  10    1936     586   1
  -5   4  10    3582     602   1
  -4   4  10   32321    1504   1
   3   4 -14   62956    1351  -2
  -3   4  10   62956    1351   1
   2   4 -14     661     457  -2
  -2   4  10     661     457   1
   1   4 -14    4406     553  -2
  -1   4  10    4406     553   1
   0   4 -14   28448     821  -2
   0   4  10   28448     821   1
  -1   4 -14   62915    1167  -2
   1   4  10   62915    1167   1
  -2   4 -14    1722     529  -2
   2   4  10    1722     529   1
  -3   4 -14   56561    1640  -2
   3   4  10   56561    1640   1
  -4   4 -14   43118    1255  -2
   4   4  10   43118    1255   1
  -5   4 -14    2379     656  -2
   5   4  10    2379     656   1
  -6   4 -14    5997     711  -2
   6   4  10    5997     711   1
  -7   4 -14    3930     907  -2
   7   4  10    3930     907   1
  -8   4 -14   37909    1269  -2
   8   4  10   37909    1269   1
  -9   4 -14     791     943  -2
   9   4  10     791     943   1
 -10   4 -14     557     893  -2
  10   4  10     557     893   1
  -9   5  10     533     650   1
  -8   5  10    1222     668   1
  -7   5  10    -383     597   1
  -6   5  10    1465     492   1
  -5   5  10    1030     577   1
  -4   5  10    8203     710   1
  -3   5  10    3807     561   1
  -2   5  10    1478     590   1
   1   5 -15    6881     664  -2
  -1   5  10    6881     664   1
   0   5 -15    1558     536  -2
   0   5  10    1558     536   1
  -1   5 -15     493     547  -2
   1   5  10     493     547   1
  -2   5 -15    3116     639  -2
   2   5  10    3116     639   1
  -3   5 -15   16839     982  -2
   3   5  10   16839     982   1
  -4   5 -15    4448     650  -2
   4   5  10    4448     650   1
  -5   5 -15   14312    1085  -2
   5   5  10   14312    1085   1
  -6   5 -15    -256     573  -2
   6   5  10    -256     573   1
  -7   5 -15     110     696  -2
   7   5  10     110     696   1
  -8   5 -15     492     670  -2
   8   5  10     492     670   1
  -9   5 -15      46     755  -2
   9   5  10      46     755   1
  -9   6  10     154     416   1
  -8   6  10    2604     424   1
  -7   6  10     529     395   1
  -6   6  10     498     619   1
  -5   6  10    1724     556   1
  -4   6  10    1096     600   1
  -3   6  10   20125     956   1
  -2   6  10      78     579   1
  -1   6  10   43471    1474   1
   0   6  10    4369     744   1
  -1   6 -16     232     643  -2
   1   6  10     232     643   1
  -2   6 -16   26850    1154  -2
   2   6  10   26850    1154   1
  -3   6 -16   37050    1201  -2
   3   6  10   37050    1201   1
  -4   6 -16   25723    1435  -2
   4   6  10   25723    1435   1
  -5   6 -16    -288     636  -2
   5   6  10    -288     636   1
  -6   6 -16     616    1181  -2
   6   6  10     616    1181   1
  -7   6 -16    1526     561  -2
   7   6  10    1526     561   1
  -8   6 -16     544     615  -2
   8   6  10     544     615   1
  -9   6 -16     -27     822  -2
   9   6  10     -27     822   1
  -8   7  10      96     466   1
  -7   7  10    1371     418   1
  -6   7  10    5399     707   1
  -5   7  10    4000     775   1
  -4   7  10    2107     616   1
  -3   7  10    1189     667   1
  -2   7  10    2518     756   1
  -1   7  10    1497     728   1
   0   7  10    -194     748   1
   1   7  10     883     766   1
   2   7  10    3451     873   1
  -3   7 -17     249     525  -2
   3   7  10     249     525   1
  -4   7 -17     715     629  -2
   4   7  10     715     629   1
  -5   7 -17    2043     898  -2
   5   7  10    2043     898   1
  -6   7 -17    -217     836  -2
   6   7  10    -217     836   1
  -7   7 -17     -87     694  -2
   7   7  10     -87     694   1
  -8   7 -17     893    1179  -2
   8   7  10     893    1179   1
  -7   8  10    1204     458   1
  -6   8  10     555     491   1
  -5   8  10     940     574   1
  -4   8  10   26706    1050   1
  -3   8  10    7729     959   1
  -2   8  10     368    1358   1
  -1   8  10    4125    1028   1
   0   8  10    1060     799   1
   1   8  10   24594    1647   1
   2   8  10   20262    3073   1
   3   8  10    8203     810   1
   4   8  10     -20     647   1
  -5   8 -18      11     545  -2
   5   8  10      11     545   1
  -6   8 -18    9588    1078  -2
   6   8  10    9588    1078   1
  -7   8 -18    -523     523  -2
   7   8  10    -523     523   1
  -6   9  10     444     412   1
  -5   9  10    1516     656   1
  -4   9  10    7572     717   1
  -3   9  10    1467     704   1
  -2   9  10     177     774   1
  -1   9  10     768     762   1
   0   9  10    -334     890   1
   1   9  10     143    1215   1
   2   9  10     540     865   1
   3   9  10    2378     702   1
   4   9  10    1734     616   1
   5   9  10     375     709   1
   6   9  10     143     643   1
  -4  10  10     -70     551   1
  -3  10  10    1266     702   1
  -2  10  10   12334    1895   1
  -1  10  10    1287    1286   1
   0  10  10    1513     779   1
   1  10  10    2309     875   1
   2  10  10      60     694   1
   3  10  10    4018     814   1
   4  10  10    1929    2072   1
   0  11  10     694     605   1
  -2 -16  11     420    1215   1
  -1 -16  11    3741    1161   1
   0 -16  11      71    1179   1
  -1 -16   5   22671    2933  -2
   1 -16  11   22671    2933   1
  -2 -16   5     643    1215  -2
   2 -16  11     643    1215   1
  -4 -15  11     838    1082   1
  -3 -15  11    1681     852   1
  -2 -15  11    4004     951   1
  -1 -15  11   10661    1573   1
   0 -15   4    8208    1590  -2
   0 -15  11    8208    1590   1
  -1 -15   4    9881    1481  -2
   1 -15  11    9881    1481   1
  -2 -15   4   10616    2109  -2
   2 -15  11   10616    2109   1
  -3 -15   4    4038    1358  -2
   3 -15  11    4038    1358   1
  -4 -15   4    1143    1286  -2
   4 -15  11    1143    1286   1
  -6 -14  11    2133     882   1
  -5 -14  11     270     709   1
  -4 -14  11    2911     835   1
  -3 -14  11    5483     730   1
  -2 -14  11     826     823   1
  -1 -14  11    -941    1021   1
   0 -14   3   24455    1853  -2
   0 -14  11   24455    1853   1
  -1 -14   3    1114    1094  -2
   1 -14  11    1114    1094   1
  -2 -14   3    1846    1268  -2
   2 -14  11    1846    1268   1
  -3 -14   3   15519    1348  -2
   3 -14  11   15519    1348   1
  -4 -14   3   20111    1985  -2
   4 -14  11   20111    1985   1
  -5 -14   3    3205     726  -2
   5 -14  11    3205     726   1
   6 -14  11    7931     799   1
  -7 -13  11    3102     505   1
  -6 -13  11    1915     620   1
  -5 -13  11    6367     831   1
  -4 -13  11    5742     758   1
  -3 -13  11    2832     806   1
  -2 -13  11     306     898   1
  -1 -13  11    -112     881   1
   0 -13   2    3456    1233  -2
   0 -13  11    3456    1233   1
  -1 -13   2   41588    2017  -2
   1 -13  11   41588    2017   1
  -2 -13   2   10607    1445  -2
   2 -13  11   10607    1445   1
  -3 -13   2    3987     922  -2
   3 -13  11    3987     922   1
  -4 -13   2     939     943  -2
   4 -13  11     939     943   1
  -5 -13   2     972    1067  -2
   5 -13  11     972    1067   1
  -6 -13   2    1249     649  -2
   6 -13  11    1249     649   1
   7 -13  11    1240     761   1
  -8 -12  11     816     437   1
  -7 -12  11    1168     941   1
  -6 -12  11   12323     782   1
  -5 -12  11    3828     616   1
  -4 -12  11   28916     937   1
  -3 -12  11   54494    1284   1
  -2 -12  11    1942     680   1
  -1 -12  11    8247     820   1
   0 -12   1   19343    1901  -2
   0 -12  11   19343    1901   1
  -1 -12   1    -492     872  -2
   1 -12  11    -492     872   1
  -2 -12   1    9124     899  -2
   2 -12  11    9124     899   1
  -3 -12   1   43966    1398  -2
   3 -12  11   43966    1398   1
  -4 -12   1   12750     926  -2
   4 -12  11   12750     926   1
  -5 -12   1    -735     735  -2
   5 -12  11    -735     735   1
  -6 -12   1    7112     685  -2
   6 -12  11    7112     685   1
   7 -12  11     131     631   1
   8 -12  11    8553    1274   1
  -9 -11  11    1316     557   1
  -8 -11  11      81     944   1
  -7 -11  11    9197     713   1
  -6 -11  11    1749     640   1
  -5 -11  11    1693     650   1
  -4 -11  11    -308     621   1
  -3 -11  11    2202     503   1
  -2 -11  11    7990     613   1
  -1 -11  11    4281     691   1
   0 -11   0   15230    1100  -2
   0 -11  11   15230    1100   1
  -1 -11   0   10891     928  -2
   1 -11  11   10891     928   1
  -2 -11   0    4460     898  -2
   2 -11  11    4460     898   1
  -3 -11   0      89     566  -2
   3 -11  11      89     566   1
  -4 -11   0    2120     632  -2
   4 -11  11    2120     632   1
  -5 -11   0     238     585  -2
   5 -11  11     238     585   1
  -6 -11   0    2881     883  -2
   6 -11  11    2881     883   1
  -7 -11   0    1872     603  -2
   7 -11  11    1872     603   1
   8 -11  11    9944    1130   1
   9 -11  11     708    1046   1
  -9 -10  11   12918     922   1
  -8 -10  11       2     474   1
  -7 -10  11   27868    1177   1
  -6 -10  11    1657     541   1
  -5 -10  11     935     598   1
  -4 -10  11   14366     769   1
  -3 -10  11   45978    1040   1
  -2 -10  11  114266    1585   1
  -1 -10  11    4448     597   1
   0 -10  -1   43473    1281  -2
   0 -10  11   43473    1281   1
  -1 -10  -1   22486    1313  -2
   1 -10  11   22486    1313   1
  -2 -10  -1   12283     800  -2
   2 -10  11   12283     800   1
  -3 -10  -1   30108    1073  -2
   3 -10  11   30108    1073   1
  -4 -10  -1   17706     962  -2
   4 -10  11   17706     962   1
  -5 -10  -1   21632    1056  -2
   5 -10  11   21632    1056   1
  -6 -10  -1   22819    1017  -2
   6 -10  11   22819    1017   1
  -7 -10  -1    4126     583  -2
   7 -10  11    4126     583   1
  -8 -10  -1    6427     710  -2
   8 -10  11    6427     710   1
   9 -10  11    1420     528   1
 -10  -9  11      36     597   1
  -9  -9  11     309     584   1
  -8  -9  11    4885     694   1
  -7  -9  11     718     497   1
  -6  -9  11    9885     665   1
  -5  -9  11    -334     568   1
  -4  -9  11    1461     543   1
  -3  -9  11    3721     615   1
  -2  -9  11    1424     464   1
  -1  -9  11    1933     526   1
   0  -9  -2    5366     497  -2
   0  -9  11    5366     497   1
  -1  -9  -2    2288     546  -2
   1  -9  11    2288     546   1
  -2  -9  -2     330     593  -2
   2  -9  11     330     593   1
  -3  -9  -2    2811     650  -2
   3  -9  11    2811     650   1
  -4  -9  -2    3321     596  -2
   4  -9  11    3321     596   1
  -5  -9  -2   83045    1480  -2
   5  -9  11   83045    1480   1
  -6  -9  -2    5971     706  -2
   6  -9  11    5971     706   1
  -7  -9  -2    3988     639  -2
   7  -9  11    3988     639   1
  -8  -9  -2    2347     526  -2
   8  -9  11    2347     526   1
   9  -9  11    1537     531   1
  10  -9  11     500     510   1
 -10  -8  11     249     655   1
  -9  -8  11    9039     772   1
  -8  -8  11   24828    1198   1
  -7  -8  11    4170     590   1
  -6  -8  11    9878     682   1
  -5  -8  11   13385     770   1
  -4  -8  11    -403     548   1
  -3  -8  11   11550     710   1
  -2  -8  11   11183     629   1
  -1  -8  11   19125     706   1
   0  -8  -3   15967     664  -2
   0  -8  11   15967     664   1
  -1  -8  -3    2968     409  -2
   1  -8  11    2968     409   1
  -2  -8  -3   13967     846  -2
   2  -8  11   13967     846   1
  -3  -8  -3    1621     465  -2
   3  -8  11    1621     465   1
  -4  -8  -3    3365     576  -2
   4  -8  11    3365     576   1
  -5  -8  -3    4590     553  -2
   5  -8  11    4590     553   1
  -6  -8  -3   46439    1270  -2
   6  -8  11   46439    1270   1
  -7  -8  -3    2868     588  -2
   7  -8  11    2868     588   1
  -8  -8  -3    1173     578  -2
   8  -8  11    1173     578   1
  -9  -8  -3     535     575  -2
   9  -8  11     535     575   1
  10  -8  11     322     519   1
 -11  -7  11     225     727   1
 -10  -7  11    -337    1207   1
  -9  -7  11     738     500   1
  -8  -7  11    1495     608   1
  -7  -7  11     -24     842   1
  -6  -7  11    2670     574   1
  -5  -7  11   23294    1082   1
  -4  -7  11    9729     869   1
  -3  -7  11    2098     409   1
  -2  -7  11     720     344   1
   1  -7  -4    7225     444  -2
  -1  -7  11    7225     444   1
   0  -7  -4    1985     524  -2
   0  -7  11    1985     524   1
  -1  -7  -4   18925     729  -2
   1  -7  11   18925     729   1
  -2  -7  -4   51750    1302  -2
   2  -7  11   51750    1302   1
  -3  -7  -4   37807    1414  -2
   3  -7  11   37807    1414   1
  -4  -7  -4    3672     519  -2
   4  -7  11    3672     519   1
  -5  -7  -4      63     496  -2
   5  -7  11      63     496   1
  -6  -7  -4   18387    1089  -2
   6  -7  11   18387    1089   1
  -7  -7  -4     666     572  -2
   7  -7  11     666     572   1
  -8  -7  -4    1353     630  -2
   8  -7  11    1353     630   1
  -9  -7  -4   15051     868  -2
   9  -7  11   15051     868   1
 -10  -7  -4    5921     753  -2
  10  -7  11    5921     753   1
  11  -7  11    1526     694   1
 -11  -6  11     924     706   1
 -10  -6  11    7943     980   1
  -9  -6  11   32444    1610   1
  -8  -6  11   12682     785   1
  -7  -6  11   36860    1407   1
  -6  -6  11   34507    1215   1
  -5  -6  11   32910    1097   1
  -4  -6  11     983     482   1
  -3  -6  11     -31     403   1
  -2  -6  11   54592     975   1
   1  -6  -5  134542    1389  -2
  -1  -6  11  134542    1389   1
   0  -6  -5   14132     484  -2
   0  -6  11   14132     484   1
  -1  -6  -5    2966     418  -2
   1  -6  11    2966     418   1
  -2  -6  -5   23838     783  -2
   2  -6  11   23838     783   1
  -3  -6  -5   14294     677  -2
   3  -6  11   14294     677   1
  -4  -6  -5   63554    1272  -2
   4  -6  11   63554    1272   1
  -5  -6  -5    2113     522  -2
   5  -6  11    2113     522   1
  -6  -6  -5    8097     734  -2
   6  -6  11    8097     734   1
  -7  -6  -5   92345    1559  -2
   7  -6  11   92345    1559   1
  -8  -6  -5    3278     578  -2
   8  -6  11    3278     578   1
  -9  -6  -5   35415    1347  -2
   9  -6  11   35415    1347   1
 -10  -6  -5    1009     645  -2
  10  -6  11    1009     645   1
  11  -6  11    6584    3807   1
 -11  -5  11    -841     841   1
 -10  -5  11     225     706   1
  -9  -5  11    4094     585   1
  -8  -5  11    3286     716   1
  -7  -5  11    8036     770   1
  -6  -5  11    2828     619   1
  -5  -5  11    8044     757   1
  -4  -5  11    2827     443   1
  -3  -5  11    3580     469   1
   2  -5  -6   28240     723  -2
  -2  -5  11   28240     723   1
   1  -5  -6   34450     698  -2
  -1  -5  11   34450     698   1
   0  -5  -6   56457     813  -2
   0  -5  11   56457     813   1
  -1  -5  -6   12124     584  -2
   1  -5  11   12124     584   1
  -2  -5  -6   18631    1005  -2
   2  -5  11   18631    1005   1
  -3  -5  -6    1615     461  -2
   3  -5  11    1615     461   1
  -4  -5  -6    1982     532  -2
   4  -5  11    1982     532   1
  -5  -5  -6   31691    1388  -2
   5  -5  11   31691    1388   1
  -6  -5  -6    2356     598  -2
   6  -5  11    2356     598   1
  -7  -5  -6     233     494  -2
   7  -5  11     233     494   1
  -8  -5  -6    1741     620  -2
   8  -5  11    1741     620   1
  -9  -5  -6   14544    1069  -2
   9  -5  11   14544    1069   1
 -10  -5  -6    -508     653  -2
  10  -5  11    -508     653   1
 -11  -5  -6    2966    1429  -2
  11  -5  11    2966    1429   1
 -11  -4  11     952     744   1
 -10  -4  11   10295     791   1
  -9  -4  11   24215    1229   1
  -8  -4  11   15875    1072   1
  -7  -4  11   11422     776   1
  -6  -4  11   16072    1324   1
   5  -4  -7   60876    1233  -2
  -5  -4  11   60876    1233   1
   4  -4  -7    2096     742  -2
  -4  -4  11    2096     742   1
   3  -4  -7     262     538  -2
  -3  -4  11     262     538   1
   2  -4  -7   15847     670  -2
  -2  -4  11   15847     670   1
   1  -4  -7   57798     869  -2
  -1  -4  11   57798     869   1
   0  -4  -7    1660     295  -2
   0  -4  11    1660     295   1
  -1  -4  -7   12532     653  -2
   1  -4  11   12532     653   1
  -2  -4  -7   45271    1006  -2
   2  -4  11   45271    1006   1
  -3  -4  -7  111121    1664  -2
   3  -4  11  111121    1664   1
  -4  -4  -7   11002     650  -2
   4  -4  11   11002     650   1
  -5  -4  -7    3290     555  -2
   5  -4  11    3290     555   1
  -6  -4  -7   15428    1075  -2
   6  -4  11   15428    1075   1
  -7  -4  -7     484     520  -2
   7  -4  11     484     520   1
  -8  -4  -7   17141    1024  -2
   8  -4  11   17141    1024   1
  -9  -4  -7   20304    1213  -2
   9  -4  11   20304    1213   1
 -10  -4  -7    3447     763  -2
  10  -4  11    3447     763   1
 -11  -4  -7    1976    1357  -2
  11  -4  11    1976    1357   1
 -11  -3  11     400     967   1
 -10  -3  11    2040     837   1
   9  -3  -8     440     619  -2
  -9  -3  11     440     619   1
   8  -3  -8    1198     560  -2
  -8  -3  11    1198     560   1
   7  -3  -8    7534     720  -2
  -7  -3  11    7534     720   1
   6  -3  -8    3074     784  -2
  -6  -3  11    3074     784   1
   5  -3  -8    6065     659  -2
  -5  -3  11    6065     659   1
   4  -3  -8    5845     845  -2
  -4  -3  11    5845     845   1
   3  -3  -8    4520     491  -2
  -3  -3  11    4520     491   1
   2  -3  -8   13886     652  -2
  -2  -3  11   13886     652   1
   1  -3  -8    9846     503  -2
  -1  -3  11    9846     503   1
   0  -3  -8    3977     337  -2
   0  -3  11    3977     337   1
  -1  -3  -8    4015     469  -2
   1  -3  11    4015     469   1
  -2  -3  -8   17478     755  -2
   2  -3  11   17478     755   1
  -3  -3  -8    3977     434  -2
   3  -3  11    3977     434   1
  -4  -3  -8    2419     510  -2
   4  -3  11    2419     510   1
  -5  -3  -8    5161     737  -2
   5  -3  11    5161     737   1
  -6  -3  -8   17550    1134  -2
   6  -3  11   17550    1134   1
  -7  -3  -8    8077     760  -2
   7  -3  11    8077     760   1
  -8  -3  -8     665     594  -2
   8  -3  11     665     594   1
  -9  -3  -8    1663     774  -2
   9  -3  11    1663     774   1
 -10  -3  -8     441    1263  -2
  10  -3  11     441    1263   1
 -11  -3  -8    5323    1109  -2
  11  -3  11    5323    1109   1
  11  -2  -9    -154     625  -2
 -11  -2  11    -154     625   1
  10  -2  -9    5120     649  -2
 -10  -2  11    5120     649   1
   9  -2  -9    9990     846  -2
  -9  -2  11    9990     846   1
   8  -2  -9    9322     828  -2
  -8  -2  11    9322     828   1
   7  -2  -9    8373     664  -2
  -7  -2  11    8373     664   1
   6  -2  -9   70048    1671  -2
  -6  -2  11   70048    1671   1
   5  -2  -9     883     442  -2
  -5  -2  11     883     442   1
   4  -2  -9   44222    1866  -2
  -4  -2  11   44222    1866   1
   3  -2  -9   10566     707  -2
  -3  -2  11   10566     707   1
   2  -2  -9   16010     974  -2
  -2  -2  11   16010     974   1
   1  -2  -9   13587     575  -2
  -1  -2  11   13587     575   1
   0  -2  -9  188591    2021  -2
   0  -2  11  188591    2021   1
  -1  -2  -9    2312     421  -2
   1  -2  11    2312     421   1
  -2  -2  -9   14969     755  -2
   2  -2  11   14969     755   1
  -3  -2  -9    7329     564  -2
   3  -2  11    7329     564   1
  -4  -2  -9    5920     564  -2
   4  -2  11    5920     564   1
  -5  -2  -9   11559     698  -2
   5  -2  11   11559     698   1
  -6  -2  -9    1999     641  -2
   6  -2  11    1999     641   1
  -7  -2  -9    3174     680  -2
   7  -2  11    3174     680   1
  -8  -2  -9    6200     831  -2
   8  -2  11    6200     831   1
  -9  -2  -9    1771     908  -2
   9  -2  11    1771     908   1
 -10  -2  -9     106     851  -2
  10  -2  11     106     851   1
 -11  -2  -9    4072    2143  -2
  11  -2  11    4072    2143   1
  11  -1 -10    3320     664  -2
 -11  -1  11    3320     664   1
  10  -1 -10    7372     823  -2
 -10  -1  11    7372     823   1
   9  -1 -10    3757     738  -2
  -9  -1  11    3757     738   1
   8  -1 -10   10040     773  -2
  -8  -1  11   10040     773   1
   7  -1 -10    1357     699  -2
  -7  -1  11    1357     699   1
   6  -1 -10    -259     509  -2
  -6  -1  11    -259     509   1
   5  -1 -10      89     433  -2
  -5  -1  11      89     433   1
   4  -1 -10    1134     489  -2
  -4  -1  11    1134     489   1
   3  -1 -10   10592     654  -2
  -3  -1  11   10592     654   1
   2  -1 -10   16008     701  -2
  -2  -1  11   16008     701   1
   1  -1 -10   39458     919  -2
  -1  -1  11   39458     919   1
   0  -1 -10   17094     641  -2
   0  -1  11   17094     641   1
  -1  -1 -10    2136     495  -2
   1  -1  11    2136     495   1
  -2  -1 -10   12852     657  -2
   2  -1  11   12852     657   1
  -3  -1 -10     487     387  -2
   3  -1  11     487     387   1
  -4  -1 -10    2820     493  -2
   4  -1  11    2820     493   1
  -5  -1 -10    4829     781  -2
   5  -1  11    4829     781   1
  -6  -1 -10     151     589  -2
   6  -1  11     151     589   1
  -7  -1 -10   11888     830  -2
   7  -1  11   11888     830   1
  -8  -1 -10   17999    1081  -2
   8  -1  11   17999    1081   1
  -9  -1 -10    3802     692  -2
   9  -1  11    3802     692   1
 -10  -1 -10    1404     992  -2
  10  -1  11    1404     992   1
 -11  -1 -10    2536    2358  -2
  11  -1  11    2536    2358   1
  11   0 -11      -5    1034  -2
 -11   0  11      -5    1034   1
  10   0 -11     423     636  -2
 -10   0  11     423     636   1
   9   0 -11    2169    1026  -2
  -9   0  11    2169    1026   1
   8   0 -11    -222     579  -2
  -8   0  11    -222     579   1
   7   0 -11     114     605  -2
  -7   0  11     114     605   1
   6   0 -11     162     523  -2
  -6   0  11     162     523   1
   5   0 -11     324     466  -2
  -5   0  11     324     466   1
   4   0 -11     -86     440  -2
  -4   0  11     -86     440   1
   3   0 -11    -220     496  -2
  -3   0  11    -220     496   1
   2   0 -11    -271     401  -2
  -2   0  11    -271     401   1
   1   0 -11    2066     401  -2
  -1   0  11    2066     401   1
   0   0 -11    2332     407  -2
   0   0  11    2332     407   1
  -1   0 -11    4292     444  -2
   1   0  11    4292     444   1
  -2   0 -11    2257     435  -2
   2   0  11    2257     435   1
  -3   0 -11      98     486  -2
   3   0  11      98     486   1
  -4   0 -11     660     446  -2
   4   0  11     660     446   1
  -5   0 -11      91     521  -2
   5   0  11      91     521   1
  -6   0 -11     770     540  -2
   6   0  11     770     540   1
  -7   0 -11     234     629  -2
   7   0  11     234     629   1
  -8   0 -11    -162     695  -2
   8   0  11    -162     695   1
  -9   0 -11    1100     801  -2
   9   0  11    1100     801   1
 -10   0 -11    -275     988  -2
  10   0  11    -275     988   1
 -11   0 -11    -857    1393  -2
  11   0  11    -857    1393   1
 -11   1  11     881     743   1
  10   1 -12     420     748  -2
 -10   1  11     420     748   1
   9   1 -12     371     518  -2
  -9   1  11     371     518   1
   8   1 -12    4160     557  -2
  -8   1  11    4160     557   1
   7   1 -12    8727     631  -2
  -7   1  11    8727     631   1
   6   1 -12   23088     895  -2
  -6   1  11   23088     895   1
   5   1 -12   30464    1129  -2
  -5   1  11   30464    1129   1
   4   1 -12    5798     616  -2
  -4   1  11    5798     616   1
   3   1 -12     -98     436  -2
  -3   1  11     -98     436   1
   2   1 -12    1811     528  -2
  -2   1  11    1811     528   1
   1   1 -12   14688     706  -2
  -1   1  11   14688     706   1
   0   1 -12    3164     453  -2
   0   1  11    3164     453   1
  -1   1 -12   28800     831  -2
   1   1  11   28800     831   1
  -2   1 -12    3328     457  -2
   2   1  11    3328     457   1
  -3   1 -12     975     549  -2
   3   1  11     975     549   1
  -4   1 -12    7059     545  -2
   4   1  11    7059     545   1
  -5   1 -12    2176     654  -2
   5   1  11    2176     654   1
  -6   1 -12    1796     608  -2
   6   1  11    1796     608   1
  -7   1 -12   18937    1310  -2
   7   1  11   18937    1310   1
  -8   1 -12    9128     783  -2
   8   1  11    9128     783   1
  -9   1 -12    7217     801  -2
   9   1  11    7217     801   1
 -10   1 -12    3300    1114  -2
  10   1  11    3300    1114   1
  10   2 -13    3861     565  -2
 -10   2  11    3861     565   1
   9   2 -13   15185     954  -2
  -9   2  11   15185     954   1
   8   2 -13    2389     717  -2
  -8   2  11    2389     717   1
   7   2 -13   26952    1098  -2
  -7   2  11   26952    1098   1
   6   2 -13    3440     608  -2
  -6   2  11    3440     608   1
   5   2 -13     658     539  -2
  -5   2  11     658     539   1
   4   2 -13   11480     917  -2
  -4   2  11   11480     917   1
   3   2 -13    5473     552  -2
  -3   2  11    5473     552   1
   2   2 -13   22020     845  -2
  -2   2  11   22020     845   1
   1   2 -13     764     523  -2
  -1   2  11     764     523   1
   0   2 -13   13203     665  -2
   0   2  11   13203     665   1
  -1   2 -13    8616     615  -2
   1   2  11    8616     615   1
  -2   2 -13   22566     828  -2
   2   2  11   22566     828   1
  -3   2 -13    1279     448  -2
   3   2  11    1279     448   1
  -4   2 -13   20190    1093  -2
   4   2  11   20190    1093   1
  -5   2 -13     664     511  -2
   5   2  11     664     511   1
  -6   2 -13   14071     978  -2
   6   2  11   14071     978   1
  -7   2 -13      72     575  -2
   7   2  11      72     575   1
  -8   2 -13     148     601  -2
   8   2  11     148     601   1
  -9   2 -13     597     958  -2
   9   2  11     597     958   1
 -10   2 -13    -572    1081  -2
  10   2  11    -572    1081   1
 -10   3  11      42     485   1
  -9   3  11     637     452   1
  -8   3  11     655     512   1
   7   3 -14    3357     652  -2
  -7   3  11    3357     652   1
   6   3 -14     631     540  -2
  -6   3  11     631     540   1
   5   3 -14    1340     511  -2
  -5   3  11    1340     511   1
   4   3 -14   25403    1133  -2
  -4   3  11   25403    1133   1
   3   3 -14   20095     972  -2
  -3   3  11   20095     972   1
   2   3 -14   18063     881  -2
  -2   3  11   18063     881   1
   1   3 -14   19645     997  -2
  -1   3  11   19645     997   1
   0   3 -14   32652     857  -2
   0   3  11   32652     857   1
  -1   3 -14   11834     665  -2
   1   3  11   11834     665   1
  -2   3 -14    5537     538  -2
   2   3  11    5537     538   1
  -3   3 -14    4835     650  -2
   3   3  11    4835     650   1
  -4   3 -14    8960     847  -2
   4   3  11    8960     847   1
  -5   3 -14   19335    1094  -2
   5   3  11   19335    1094   1
  -6   3 -14    4488     659  -2
   6   3  11    4488     659   1
  -7   3 -14    3776     678  -2
   7   3  11    3776     678   1
  -8   3 -14     283     729  -2
   8   3  11     283     729   1
  -9   3 -14     772    1117  -2
   9   3  11     772    1117   1
 -10   3 -14    -208     871  -2
  10   3  11    -208     871   1
 -10   4  11      67     528   1
  -9   4  11    1425     444   1
  -8   4  11   13882     722   1
  -7   4  11    2212     840   1
  -6   4  11   34982    1165   1
  -5   4  11    9816     704   1
  -4   4  11   11432     672   1
   3   4 -15   47496    1125  -2
  -3   4  11   47496    1125   1
   2   4 -15   79374    1949  -2
  -2   4  11   79374    1949   1
   1   4 -15    5973     637  -2
  -1   4  11    5973     637   1
   0   4 -15   70873    1335  -2
   0   4  11   70873    1335   1
  -1   4 -15    2748     541  -2
   1   4  11    2748     541   1
  -2   4 -15   18857     933  -2
   2   4  11   18857     933   1
  -3   4 -15   14785     887  -2
   3   4  11   14785     887   1
  -4   4 -15   93685    1927  -2
   4   4  11   93685    1927   1
  -5   4 -15    5201    1647  -2
   5   4  11    5201    1647   1
  -6   4 -15    1666     861  -2
   6   4  11    1666     861   1
  -7   4 -15    9748    1699  -2
   7   4  11    9748    1699   1
  -8   4 -15    3998     725  -2
   8   4  11    3998     725   1
  -9   4 -15    1739     760  -2
   9   4  11    1739     760   1
  -9   5  11    1938     720   1
  -8   5  11     898     444   1
  -7   5  11     952     530   1
  -6   5  11     711     499   1
  -5   5  11    4010     537   1
  -4   5  11    3961     575   1
  -3   5  11    8557     655   1
  -2   5  11    2606     579   1
  -1   5  11     265     675   1
   0   5 -16    1733     644  -2
   0   5  11    1733     644   1
  -1   5 -16    5632     704  -2
   1   5  11    5632     704   1
  -2   5 -16    3160     647  -2
   2   5  11    3160     647   1
  -3   5 -16    5353     699  -2
   3   5  11    5353     699   1
  -4   5 -16    -587     587  -2
   4   5  11    -587     587   1
  -5   5 -16     860     670  -2
   5   5  11     860     670   1
  -6   5 -16    1363     661  -2
   6   5  11    1363     661   1
  -7   5 -16    2425     653  -2
   7   5  11    2425     653   1
  -8   5 -16    1376     592  -2
   8   5  11    1376     592   1
  -9   5 -16    -822     822  -2
   9   5  11    -822     822   1
  -8   6  11     366     485   1
  -7   6  11    3954     456   1
  -6   6  11    1824     523   1
  -5   6  11     309     466   1
  -4   6  11    2135     523   1
  -3   6  11   40056    1167   1
  -2   6  11   11581     897   1
  -1   6  11    -342     692   1
   0   6  11    5750     911   1
   1   6  11    1393     658   1
  -2   6 -17   38843    1260  -2
   2   6  11   38843    1260   1
  -3   6 -17     -80     644  -2
   3   6  11     -80     644   1
  -4   6 -17   27859    1582  -2
   4   6  11   27859    1582   1
  -5   6 -17    2190     978  -2
   5   6  11    2190     978   1
  -6   6 -17    1945     619  -2
   6   6  11    1945     619   1
  -7   6 -17    2158     539  -2
   7   6  11    2158     539   1
  -8   6 -17    -357     565  -2
   8   6  11    -357     565   1
  -7   7  11     672     434   1
  -6   7  11    3953     471   1
  -5   7  11     -12     464   1
  -4   7  11    2739     595   1
  -3   7  11    -104    1111   1
  -2   7  11    1220     995   1
  -1   7  11    1545     724   1
   0   7  11     751     745   1
   1   7  11     591     699   1
   2   7  11    4575     674   1
   3   7  11    1626     820   1
  -4   7 -18    3684     618  -2
   4   7  11    3684     618   1
  -5   7 -18     702     552  -2
   5   7  11     702     552   1
  -6   7 -18    1350     548  -2
   6   7  11    1350     548   1
  -7   7 -18    1650     686  -2
   7   7  11    1650     686   1
  -6   8  11   18116    1143   1
  -5   8  11    7997    1322   1
  -4   8  11    4729     626   1
  -3   8  11     987     949   1
  -2   8  11    -185     869   1
  -1   8  11    8600    1110   1
   0   8  11    1348    1210   1
   1   8  11   59549    2358   1
   2   8  11    3713     746   1
   3   8  11     -23     669   1
   4   8  11     966     598   1
   5   8  11     140     614   1
   6   8  11     965    1000   1
  -5   9  11     185     619   1
  -4   9  11     899     532   1
  -3   9  11    2285     619   1
  -2   9  11    2853     718   1
  -1   9  11    1448     753   1
   0   9  11    4343    1286   1
   1   9  11    4983     958   1
   2   9  11    1209     874   1
   3   9  11    -572     801   1
   4   9  11     668     714   1
   5   9  11    1036     643   1
  -2  10  11    3110     858   1
  -1  10  11    -495     674   1
   0  10  11    1588    1304   1
   1  10  11    -402     734   1
   2  10  11    -357     857   1
  -1 -16  12     565     764   1
   0 -16  12    -500    1143   1
  -1 -16   4    1000    1143  -2
   1 -16  12    1000    1143   1
  -4 -15  12     218    1046   1
  -3 -15  12    1236     905   1
  -2 -15  12     784    1536   1
  -1 -15  12    4182     996   1
   0 -15  12    1365    1028   1
  -1 -15   3   -1093    1697  -2
   1 -15  12   -1093    1697   1
  -2 -15   3    1179    1322  -2
   2 -15  12    1179    1322   1
  -3 -15   3     643    1286  -2
   3 -15  12     643    1286   1
  -4 -15   3    2251    1143  -2
   4 -15  12    2251    1143   1
  -6 -14  12    2372     837   1
  -5 -14  12   18781    1947   1
  -4 -14  12    -462     738   1
  -3 -14  12    1421     620   1
  -2 -14  12   -1003    1003   1
  -1 -14  12     256     963   1
   0 -14  12    5512    1026   1
  -1 -14   2   16412    1715  -2
   1 -14  12   16412    1715   1
  -2 -14   2    -118    1733  -2
   2 -14  12    -118    1733   1
  -3 -14   2     965    1429  -2
   3 -14  12     965    1429   1
  -4 -14   2    2679    1358  -2
   4 -14  12    2679    1358   1
  -5 -14   2    4447    1250  -2
   5 -14  12    4447    1250   1
   6 -14  12    1227     786   1
  -7 -13  12     914    1520   1
  -6 -13  12    1692     542   1
  -5 -13  12     719     815   1
  -4 -13  12    1551     776   1
  -3 -13  12    1407     598   1
  -2 -13  12   11418    1725   1
  -1 -13  12    2221     937   1
   0 -13  12    1754     963   1
  -1 -13   1    1465    1893  -2
   1 -13  12    1465    1893   1
  -2 -13   1     516     966  -2
   2 -13  12     516     966   1
  -3 -13   1    1669    1119  -2
   3 -13  12    1669    1119   1
  -4 -13   1     716     825  -2
   4 -13  12     716     825   1
  -5 -13   1    3502     732  -2
   5 -13  12    3502     732   1
  -6 -13   1    -164     648  -2
   6 -13  12    -164     648   1
   7 -13  12    1651     654   1
  -8 -12  12    -483     483   1
  -7 -12  12     882     509   1
  -6 -12  12    1954     871   1
  -5 -12  12    6893    1147   1
  -4 -12  12    7108     708   1
  -3 -12  12    7213    1359   1
  -2 -12  12   12856     888   1
  -1 -12  12   13654    1269   1
   0 -12  12     305    1129   1
  -1 -12   0    1651     889  -2
   1 -12  12    1651     889   1
  -2 -12   0    1311     854  -2
   2 -12  12    1311     854   1
  -3 -12   0    6759     769  -2
   3 -12  12    6759     769   1
  -4 -12   0    6590     789  -2
   4 -12  12    6590     789   1
  -5 -12   0    -344     578  -2
   5 -12  12    -344     578   1
  -6 -12   0     -63     551  -2
   6 -12  12     -63     551   1
  -7 -12   0    9865    1573  -2
   7 -12  12    9865    1573   1
   8 -12  12    4098     588   1
  -8 -11  12    3806     591   1
  -7 -11  12     415     555   1
  -6 -11  12     806     519   1
  -5 -11  12     929     545   1
  -4 -11  12    2591     648   1
  -3 -11  12    2927     770   1
  -2 -11  12    4449     640   1
  -1 -11  12     709     574   1
   0 -11  12     -49     719   1
  -1 -11  -1     638     828  -2
   1 -11  12     638     828   1
  -2 -11  -1     785     840  -2
   2 -11  12     785     840   1
  -3 -11  -1     245     835  -2
   3 -11  12     245     835   1
  -4 -11  -1    4810     680  -2
   4 -11  12    4810     680   1
  -5 -11  -1    1792     675  -2
   5 -11  12    1792     675   1
  -6 -11  -1    5004     647  -2
   6 -11  12    5004     647   1
  -7 -11  -1   16132    1428  -2
   7 -11  12   16132    1428   1
   8 -11  12     968     526   1
   9 -11  12    7327    1215   1
  -9 -10  12    1038     694   1
  -8 -10  12   29414    1047   1
  -7 -10  12    1513     763   1
  -6 -10  12    3101     558   1
  -5 -10  12    9702     708   1
  -4 -10  12    6090     662   1
  -3 -10  12   21913     959   1
  -2 -10  12   35208    1730   1
  -1 -10  12   78576    1591   1
   0 -10  -2   18266    1206  -2
   0 -10  12   18266    1206   1
  -1 -10  -2   20537    1055  -2
   1 -10  12   20537    1055   1
  -2 -10  -2  106434    1767  -2
   2 -10  12  106434    1767   1
  -3 -10  -2    1745     567  -2
   3 -10  12    1745     567   1
  -4 -10  -2   74166    1537  -2
   4 -10  12   74166    1537   1
  -5 -10  -2   24038    1037  -2
   5 -10  12   24038    1037   1
  -6 -10  -2   18516     906  -2
   6 -10  12   18516     906   1
  -7 -10  -2    6597     632  -2
   7 -10  12    6597     632   1
  -8 -10  -2     761     544  -2
   8 -10  12     761     544   1
[truncated: 156,931 more chars]
