# Supplementary material for: Crystal structure and Hirshfeld surface analysis of 2-(1H-indol-3-yl)ethanaminium acetate hemihydrate
Source: Acta Crystallogr E Crystallogr Commun. 2019 Mar 15;75(Pt 4):451–5. doi: 10.1107/S2056989019003347 (PMC6509690; doi:10.1107/S2056989019003347)
Supplement: Supplementary file 2 [file e-75-00451-Isup2.hkl]

data_I                                                                          
_shelx_title ' TCHTRI_A.RES IN P-1'                                             
_shelx_refln_list_code          4                                               
_shelx_F_calc_maximum      210.85                                               
_exptl_crystal_F_000       984.00                                               
_reflns_d_resolution_high  0.8077                                               
                                                                                
loop_                                                                           
 _space_group_symop_operation_xyz                                               
 'x, y, z'                                                                      
 '-x, -y, -z'                                                                   
                                                                                
_cell_length_a    10.8328                                                       
_cell_length_b    13.2452                                                       
_cell_length_c    18.1426                                                       
_cell_angle_alpha 111.276                                                       
_cell_angle_beta   90.182                                                       
_cell_angle_gamma  90.125                                                       
                                                                                
_shelx_F_squared_multiplier     1.000                                           
                                                                                
loop_                                                                           
 _refln_index_h                                                                 
 _refln_index_k                                                                 
 _refln_index_l                                                                 
 _refln_F_squared_calc                                                          
 _refln_F_squared_meas                                                          
 _refln_F_squared_sigma                                                         
 _refln_observed_status                                                         
   1   0   0       3423.79       3244.57        51.21 o                         
   2   0   0        126.98        154.10         3.24 o                         
   3   0   0         86.37         59.48         2.76 o                         
   4   0   0       4788.66       5000.68        73.20 o                         
   5   0   0       2255.21       2172.63        62.88 o                         
   6   0   0       1287.35       1302.04        40.98 o                         
  10   0   0        421.67          8.07        14.80 o                         
  11   0   0         75.90         37.38        19.04 o                         
  12   0   0          5.73          4.33        15.61 o                         
 -12   1   0          2.76         25.42        14.08 o                         
 -11   1   0         22.23         13.67        10.07 o                         
 -10   1   0          9.55         19.25        13.63 o                         
  -9   1   0          5.74          7.60        11.18 o                         
  -8   1   0        111.04        108.33        12.42 o                         
  -7   1   0        191.12        203.28        14.17 o                         
  -6   1   0        727.58        490.76        53.85 o                         
  -5   1   0        453.84        401.84        10.27 o                         
  -4   1   0        365.75        323.81         7.07 o                         
  -3   1   0        390.02        370.98         6.49 o                         
  -2   1   0        895.96        859.86        11.95 o                         
  -1   1   0         12.06         16.58         0.94 o                         
   0   1   0         15.12         13.69         2.70 o                         
   1   1   0         33.63         36.79         1.12 o                         
   2   1   0        446.14        419.62         6.40 o                         
   3   1   0        844.83        805.43        13.68 o                         
   4   1   0        627.76        566.23        11.67 o                         
   5   1   0       1175.08       1119.62        33.76 o                         
   6   1   0        643.67        589.18        24.21 o                         
   7   1   0        539.51        581.10        24.90 o                         
   8   1   0         60.95         52.36        15.79 o                         
   9   1   0         21.10         18.81        13.58 o                         
  10   1   0         27.30         56.47        14.14 o                         
  11   1   0         32.21         41.02        46.42 o                         
 -13   2   0          0.16        -10.07        12.59 o                         
 -12   2   0         55.84         53.80        10.79 o                         
 -11   2   0         10.72         11.49        12.36 o                         
 -10   2   0        289.96        313.27        19.16 o                         
  -9   2   0         44.22         45.38         8.89 o                         
  -8   2   0         28.58         31.46         9.94 o                         
  -7   2   0         26.55         44.07         8.00 o                         
  -6   2   0       1201.75       1107.29        22.34 o                         
  -5   2   0       5005.45       4953.11        73.62 o                         
  -4   2   0       4840.32       4384.68        49.96 o                         
  -3   2   0      44458.08      50263.94      1216.41 o                         
  -2   2   0         22.40          8.83         1.71 o                         
  -1   2   0        236.69        155.09         4.22 o                         
   1   2   0       1736.99       1629.81        18.23 o                         
   2   2   0      20213.97      20834.43       292.09 o                         
   3   2   0       1334.04       1234.25        15.25 o                         
   4   2   0       2911.48       2898.19        43.66 o                         
   5   2   0        449.65        489.77        10.15 o                         
   6   2   0          5.33         -1.30         4.30 o                         
   7   2   0        382.49        371.67        24.51 o                         
   8   2   0          0.29         -1.26        22.24 o                         
   9   2   0        180.32        197.77        24.85 o                         
  10   2   0        214.47        200.14        25.35 o                         
  11   2   0          3.81         -2.52        21.94 o                         
 -13   3   0          2.95        -11.43        13.04 o                         
 -12   3   0          8.06          9.52         8.70 o                         
 -11   3   0          7.78         13.03        30.57 o                         
 -10   3   0         43.56         57.86        14.33 o                         
  -9   3   0         61.94         65.67         8.69 o                         
  -8   3   0         58.31         55.78         8.07 o                         
  -7   3   0        121.15        126.39         7.53 o                         
  -6   3   0         13.10         25.09         5.39 o                         
  -5   3   0        282.74        252.22         8.70 o                         
  -4   3   0        501.16        441.84         7.91 o                         
  -3   3   0       2068.48       1966.45        23.75 o                         
  -2   3   0        120.45        107.04         2.89 o                         
  -1   3   0        309.91        275.07         6.75 o                         
   0   3   0         20.13         17.40         2.33 o                         
   1   3   0        239.05        218.78         4.29 o                         
   2   3   0        929.47        909.19        10.88 o                         
   3   3   0        194.39        197.72         4.48 o                         
   4   3   0         79.20         79.03         4.11 o                         
   5   3   0         52.27         48.30         4.66 o                         
   6   3   0         10.11         11.19         8.99 o                         
   7   3   0         37.05         35.02         8.54 o                         
   8   3   0         46.64         64.52        19.75 o                         
   9   3   0         80.65         88.27        18.07 o                         
  10   3   0        107.48        113.74        27.00 o                         
  11   3   0          8.72        -20.15        20.15 o                         
 -12   4   0         20.37         22.35         8.35 o                         
 -11   4   0         87.48         82.16         9.95 o                         
 -10   4   0         30.14         20.48         7.68 o                         
  -9   4   0        329.83        296.01        12.48 o                         
  -8   4   0         46.00         58.87         6.08 o                         
  -7   4   0        927.53        839.84        18.93 o                         
  -6   4   0       1077.41       1078.92        22.38 o                         
  -5   4   0        175.64        163.96         6.87 o                         
  -4   4   0        474.80        444.93         8.14 o                         
  -3   4   0       9819.35      10242.18       127.52 o                         
  -2   4   0        761.32        727.06        10.08 o                         
  -1   4   0         20.19         34.93         3.10 o                         
   0   4   0         77.29         53.97         3.85 o                         
   1   4   0        685.30        657.31         8.87 o                         
   2   4   0       1170.76       1246.35        13.90 o                         
   3   4   0        194.92        183.76         4.32 o                         
   4   4   0       3525.81       3778.16        39.96 o                         
   5   4   0          0.42          3.66         3.11 o                         
   6   4   0        302.35        303.74        10.22 o                         
   7   4   0          9.63          2.88         5.88 o                         
   8   4   0        335.75        374.98        67.21 o                         
   9   4   0         94.55        130.65        27.71 o                         
  10   4   0         69.80        121.63        33.11 o                         
  11   4   0         64.94         36.71        29.51 o                         
 -12   5   0          6.78          5.97         9.62 o                         
 -11   5   0          0.49          3.21         9.68 o                         
 -10   5   0         42.97         43.83         8.28 o                         
  -9   5   0         27.45         19.27         7.52 o                         
  -8   5   0          0.15          0.82         6.02 o                         
  -7   5   0          0.10          2.46         4.98 o                         
  -6   5   0          3.10         10.71         4.58 o                         
  -5   5   0        731.51        724.08        12.54 o                         
  -4   5   0       1579.23       1512.21        19.40 o                         
  -3   5   0        370.31        303.74         5.49 o                         
  -2   5   0        375.06        359.16         8.64 o                         
  -1   5   0         54.79         59.36         4.09 o                         
   0   5   0        343.43        327.37         5.78 o                         
   1   5   0        185.82        178.70         4.16 o                         
   2   5   0        178.49        168.33         5.33 o                         
   3   5   0        370.45        342.75         7.76 o                         
   4   5   0        204.92        191.15         9.10 o                         
   5   5   0        142.62        149.37         7.00 o                         
   6   5   0          6.89         13.91         4.86 o                         
   7   5   0        172.15        151.17        10.47 o                         
   8   5   0         60.00         53.49        13.43 o                         
   9   5   0         17.36         -1.92        11.17 o                         
  10   5   0          0.37          8.63        19.79 o                         
  11   5   0          3.46          3.24        27.70 o                         
 -12   6   0          0.40          6.56         7.49 o                         
 -11   6   0         10.42          3.98         6.82 o                         
 -10   6   0          2.65         -4.69         7.38 o                         
  -9   6   0         17.66         23.39         5.66 o                         
  -8   6   0        195.13        213.69        10.34 o                         
  -7   6   0         21.34         29.06         6.21 o                         
  -6   6   0        246.65        249.07         8.54 o                         
  -5   6   0        493.13        520.97         9.46 o                         
  -4   6   0        123.64        130.93         6.25 o                         
  -3   6   0        568.66        626.09        11.23 o                         
  -2   6   0         65.34         84.96         4.07 o                         
  -1   6   0          2.38          4.69         2.50 o                         
   0   6   0        383.41        355.82         8.01 o                         
   1   6   0       3304.81       3336.34        31.73 o                         
   2   6   0        149.61        117.66         8.04 o                         
   3   6   0        503.45        460.73        16.73 o                         
   4   6   0         61.84         69.48         5.53 o                         
   5   6   0        138.91        147.71         6.78 o                         
   6   6   0        390.76        400.71        11.32 o                         
   7   6   0        970.16        981.12        20.43 o                         
   8   6   0         15.59         14.70         7.91 o                         
   9   6   0          2.78         -8.81         9.53 o                         
  10   6   0         58.72         74.48        14.52 o                         
  11   6   0          5.81          0.00        18.71 o                         
 -11   7   0          2.59          9.61         6.58 o                         
 -10   7   0         20.28         19.77         5.23 o                         
  -9   7   0         10.60          1.44         5.92 o                         
  -8   7   0          5.94         10.56         4.93 o                         
  -7   7   0         17.87         22.31         5.61 o                         
  -6   7   0        140.03        162.41         7.83 o                         
  -5   7   0        135.78        148.34         6.55 o                         
  -4   7   0         13.72         33.72         4.38 o                         
  -3   7   0        463.39        435.33         8.99 o                         
  -2   7   0        247.06        237.68         7.90 o                         
  -1   7   0         21.32         20.15         3.61 o                         
   0   7   0         72.62         66.58         3.81 o                         
   1   7   0         45.00         43.26         5.62 o                         
   2   7   0         65.06         76.08         5.00 o                         
   3   7   0          8.02          7.74         3.69 o                         
   4   7   0        240.29        210.16         7.95 o                         
   5   7   0         57.59         65.98         6.39 o                         
   6   7   0         22.43         32.33         5.54 o                         
   7   7   0         50.25         51.34         6.72 o                         
   8   7   0         19.40         26.81         6.97 o                         
   9   7   0          3.37          7.83         8.52 o                         
  10   7   0          0.05         18.17        12.83 o                         
  11   7   0          1.12         53.61        35.26 o                         
 -11   8   0          1.50          1.41        13.56 o                         
 -10   8   0          0.54         -3.30         6.22 o                         
  -9   8   0          7.84         13.66         5.65 o                         
  -8   8   0         71.55         70.88         7.49 o                         
  -7   8   0         30.51         29.61         5.38 o                         
  -6   8   0       1469.45       1599.77        18.45 o                         
  -5   8   0         37.36         48.59         4.68 o                         
  -4   8   0          1.53          0.93         3.89 o                         
  -3   8   0          0.29          6.38         3.74 o                         
  -2   8   0        632.00        600.91        11.76 o                         
  -1   8   0        124.61        151.55         5.93 o                         
   0   8   0       2366.02       2382.21        25.32 o                         
   1   8   0        788.66        825.34        12.51 o                         
   2   8   0          9.43         13.44         3.93 o                         
   3   8   0       2252.57       2424.24        26.52 o                         
   4   8   0        994.60        997.73        15.36 o                         
   5   8   0         97.59        136.87         7.67 o                         
   6   8   0        301.87        285.37        12.09 o                         
   7   8   0        627.90        620.69        16.73 o                         
   8   8   0          5.30         19.56         7.56 o                         
   9   8   0        224.06        257.28        31.70 o                         
  10   8   0         49.75         47.27        10.26 o                         
 -10   9   0          3.00          0.81         5.80 o                         
  -9   9   0          5.01         -0.28         5.06 o                         
  -8   9   0         33.56         26.69         6.66 o                         
  -7   9   0          2.75          5.86         4.75 o                         
  -6   9   0        119.32        127.67         7.37 o                         
  -5   9   0        122.37        130.61         6.67 o                         
  -4   9   0         66.36         68.88         5.88 o                         
  -3   9   0        160.17        169.64         6.65 o                         
  -2   9   0         40.44         35.91         4.11 o                         
  -1   9   0         35.76         16.20         4.00 o                         
   0   9   0         66.96         63.41         4.62 o                         
   1   9   0         43.06         40.50         4.40 o                         
   2   9   0         32.21         23.13         4.46 o                         
   3   9   0        189.80        198.75         8.48 o                         
   4   9   0         71.69         75.13         6.64 o                         
   5   9   0          3.54          9.74         5.60 o                         
   6   9   0         45.55         38.58         6.58 o                         
   7   9   0          3.51          5.17         6.99 o                         
   8   9   0          5.92          1.30         7.04 o                         
   9   9   0         60.53         58.90         6.42 o                         
  10   9   0         22.75         28.69         7.94 o                         
 -10  10   0          0.02          6.53         4.58 o                         
  -9  10   0         13.49          5.40         4.49 o                         
  -8  10   0          0.00          6.69         7.14 o                         
  -7  10   0         30.50         22.17         7.23 o                         
  -6  10   0        107.43        104.12         7.13 o                         
  -5  10   0        150.39        141.04         8.36 o                         
  -4  10   0          3.05          1.62         4.80 o                         
  -3  10   0        311.74        298.39         8.86 o                         
  -2  10   0         80.26         95.29         5.66 o                         
  -1  10   0        838.27        789.67        14.07 o                         
   0  10   0        128.28        136.11         8.01 o                         
   1  10   0        596.29        584.96        13.24 o                         
   2  10   0        247.50        272.12         9.63 o                         
   3  10   0         23.59         27.28         6.09 o                         
   4  10   0        202.46        204.23         9.98 o                         
   5  10   0         16.78         -0.15         6.70 o                         
   6  10   0        787.60        816.34        17.27 o                         
   7  10   0         31.98         26.19         6.35 o                         
   8  10   0          0.08          9.55         6.30 o                         
   9  10   0          2.52         14.89         5.57 o                         
  10  10   0          4.89         -3.24         9.72 o                         
  -9  11   0         42.37         45.08         7.12 o                         
  -8  11   0          1.40          9.14         6.71 o                         
  -7  11   0          1.92          1.58         5.13 o                         
  -6  11   0          9.92          7.61         6.28 o                         
  -5  11   0         30.06         31.46         5.69 o                         
  -4  11   0          8.04          9.79         6.22 o                         
  -3  11   0         81.00         75.99         5.75 o                         
  -2  11   0          0.61          8.90         5.96 o                         
  -1  11   0          3.94         -3.63         8.16 o                         
   0  11   0         14.39          1.92         6.48 o                         
   1  11   0          9.10         -2.02         5.79 o                         
   2  11   0          6.86         10.39         5.58 o                         
   3  11   0          2.64          4.71         6.55 o                         
   4  11   0         47.76         39.84         6.46 o                         
   5  11   0         14.87         16.68         6.55 o                         
   6  11   0          9.27          5.38        10.09 o                         
   7  11   0         14.73         19.35         5.52 o                         
   8  11   0          1.16          0.17         5.23 o                         
   9  11   0          6.19          3.59         6.14 o                         
  -8  12   0          0.69          7.32         7.88 o                         
  -7  12   0         35.31         47.08         6.55 o                         
  -6  12   0         13.95         17.07        10.09 o                         
  -5  12   0        103.80        112.01         9.07 o                         
  -4  12   0         73.31         81.57         7.67 o                         
  -3  12   0         45.58         50.32        11.70 o                         
  -2  12   0        154.39        165.55        10.77 o                         
  -1  12   0        231.82        225.49        12.79 o                         
   0  12   0          1.57          5.50         6.85 o                         
   1  12   0         20.12         20.62        10.88 o                         
   2  12   0          0.50          0.17         6.27 o                         
   3  12   0         49.25         59.09         6.38 o                         
   4  12   0         83.92         97.77        10.61 o                         
   5  12   0         10.45         22.67         6.02 o                         
   6  12   0         40.48         33.71         6.00 o                         
   7  12   0        164.27        213.40        25.50 o                         
   8  12   0         65.73         69.34         6.35 o                         
  -7  13   0          0.98          8.55         5.52 o                         
  -6  13   0          8.62         19.74         6.04 o                         
  -5  13   0          0.08          0.88         8.36 o                         
  -4  13   0          2.42         -1.58         6.27 o                         
  -3  13   0          0.46          1.88         9.03 o                         
  -2  13   0         72.34         85.20         8.62 o                         
  -1  13   0         19.64         23.26         7.42 o                         
   0  13   0          0.00          6.13         9.39 o                         
   1  13   0         11.08         10.30         8.89 o                         
   2  13   0         44.18         44.72         8.20 o                         
   3  13   0         69.32         78.05         7.59 o                         
   4  13   0          2.59          8.55         6.99 o                         
   5  13   0          0.40          1.97         9.12 o                         
   6  13   0          4.72          2.59         5.16 o                         
  -5  14   0        220.28        272.07        17.66 o                         
  -4  14   0         11.13         11.15        11.51 o                         
  -3  14   0         11.42         15.79         9.84 o                         
  -2  14   0         10.72         27.25        16.05 o                         
  -1  14   0         73.88         60.71        14.12 o                         
   0  14   0         66.62         90.40        13.80 o                         
   1  14   0        161.01        168.64        15.10 o                         
   2  14   0         13.33         11.00        23.20 o                         
   3  14   0         29.47         39.16         8.98 o                         
   4  14   0          1.52         10.67         5.50 o                         
   5  14   0         13.59         15.53         4.59 o                         
   0  15   0          0.49          1.11         8.11 o                         
   1  15   0         10.68         -0.52         9.36 o                         
   2  15   0          3.93          8.40         7.55 o                         
  -3 -15   1          1.98          7.22         8.22 o                         
  -2 -15   1          0.04         -3.47         8.69 o                         
  -1 -15   1         17.79         13.24         8.38 o                         
   0 -15   1          0.00         -4.88        16.01 o                         
   1 -15   1         22.27          4.67        14.39 o                         
  -5 -14   1          7.74         -5.47         5.47 o                         
  -4 -14   1        143.94        171.32        23.31 o                         
  -3 -14   1         12.53         -7.57         7.57 o                         
  -2 -14   1         31.77         22.86        11.24 o                         
  -1 -14   1         21.22         20.07         8.64 o                         
   0 -14   1        203.17        280.83        21.19 o                         
   1 -14   1         89.99         96.99        15.12 o                         
   2 -14   1         20.71          8.46        10.17 o                         
   3 -14   1         39.63         66.93        20.87 o                         
   4 -14   1         69.27        114.82        17.27 o                         
  -7 -13   1          0.01          2.16         7.17 o                         
  -6 -13   1          4.57         -2.66         7.65 o                         
  -5 -13   1         40.58         42.60         6.92 o                         
  -4 -13   1         14.17          7.35         6.79 o                         
  -3 -13   1         21.87         31.65         7.23 o                         
  -2 -13   1        139.85        144.46        13.92 o                         
  -1 -13   1        106.72        103.69        10.22 o                         
   0 -13   1         30.97          6.94         9.10 o                         
   1 -13   1         70.04         87.54        11.09 o                         
   2 -13   1         46.11         39.38        10.41 o                         
   3 -13   1         97.97        105.49         9.87 o                         
   4 -13   1         68.33         75.72         9.62 o                         
   5 -13   1         31.21         33.57         7.04 o                         
   6 -13   1         11.65          9.89         6.49 o                         
  -8 -12   1        136.71        128.51        18.07 o                         
  -7 -12   1         36.25         19.95         5.75 o                         
  -6 -12   1         91.01         82.10         6.81 o                         
  -5 -12   1          0.05         14.70         7.13 o                         
  -4 -12   1        232.79        241.94        10.92 o                         
  -3 -12   1        649.60        646.30        14.73 o                         
  -2 -12   1         86.84         95.64         7.46 o                         
  -1 -12   1          2.80         13.15         5.49 o                         
   0 -12   1        214.74        213.44        13.17 o                         
   1 -12   1         78.39         73.26         7.57 o                         
   2 -12   1         10.66         18.25         6.55 o                         
   3 -12   1        509.90        570.79        15.69 o                         
   4 -12   1        311.13        270.30        10.63 o                         
   5 -12   1         29.53         29.78         8.06 o                         
   6 -12   1         95.40        107.48         9.45 o                         
   7 -12   1          5.51          1.00         5.92 o                         
   8 -12   1         15.27         14.23         5.51 o                         
  -9 -11   1         13.98         15.87         5.59 o                         
  -8 -11   1          0.04          6.67         5.83 o                         
  -7 -11   1         17.77         27.97         5.91 o                         
  -6 -11   1         23.73         20.88         5.64 o                         
  -5 -11   1         24.81         27.66         9.50 o                         
  -4 -11   1          7.24         13.54         6.43 o                         
  -3 -11   1         27.82         20.95         6.25 o                         
  -2 -11   1        122.57        124.01         7.57 o                         
  -1 -11   1        183.48        182.32         9.39 o                         
   0 -11   1        378.08        362.06        11.28 o                         
   1 -11   1        100.00        100.64         9.18 o                         
   2 -11   1         21.16         20.08         5.11 o                         
   3 -11   1        102.30         95.68         7.02 o                         
   4 -11   1         28.19         26.87         6.37 o                         
   5 -11   1          0.36         -6.29         6.29 o                         
   6 -11   1          7.98          9.94         5.59 o                         
   7 -11   1         39.44         48.44         5.93 o                         
   8 -11   1         14.15          9.80         4.74 o                         
   9 -11   1          3.18         -2.12         4.80 o                         
 -10 -10   1          5.59         -7.06        11.63 o                         
  -9 -10   1         14.30          2.02         5.75 o                         
  -8 -10   1         43.29         60.06         7.34 o                         
  -7 -10   1        202.12        195.80        10.44 o                         
  -6 -10   1        385.10        387.26        12.28 o                         
  -5 -10   1        311.36        298.61        11.02 o                         
  -4 -10   1        269.96        247.67        10.19 o                         
  -3 -10   1         42.37         24.80         5.72 o                         
  -2 -10   1        541.99        522.16        12.60 o                         
  -1 -10   1       3202.21       3367.58        35.11 o                         
   0 -10   1       1159.04       1123.48        15.75 o                         
   1 -10   1          7.32         15.48         4.70 o                         
   2 -10   1         48.13         51.51         5.41 o                         
   3 -10   1        146.51        150.53         8.24 o                         
   4 -10   1       1027.75       1067.65        14.67 o                         
   5 -10   1         29.00         41.36         5.60 o                         
   6 -10   1        460.96        472.93        11.54 o                         
   7 -10   1        166.96        193.40        11.69 o                         
   8 -10   1          4.07          9.33         4.63 o                         
   9 -10   1         74.20         62.42         6.38 o                         
  10 -10   1          8.70         -4.48         4.69 o                         
 -10  -9   1          0.45         13.25        14.09 o                         
  -9  -9   1         14.58         37.62         7.04 o                         
  -8  -9   1        185.63        190.09        17.03 o                         
  -7  -9   1        156.10        169.21         9.58 o                         
  -6  -9   1        131.77        125.70         7.92 o                         
  -5  -9   1          2.26          2.97         5.94 o                         
  -4  -9   1          4.49         14.66         4.80 o                         
  -3  -9   1        100.57        110.80         6.26 o                         
  -2  -9   1        204.16        217.77         9.62 o                         
  -1  -9   1         31.42         31.88         4.66 o                         
   0  -9   1        178.25        179.37         6.95 o                         
   1  -9   1        367.81        349.69         7.66 o                         
   2  -9   1        174.18        166.22         6.55 o                         
   3  -9   1        306.61        313.63         8.39 o                         
   4  -9   1          0.20         -1.31         3.95 o                         
   5  -9   1         39.64         46.85         6.64 o                         
   6  -9   1        183.69        173.37         8.08 o                         
   7  -9   1          9.87         17.47         4.93 o                         
   8  -9   1         10.78         12.99         5.62 o                         
   9  -9   1          0.69          0.53         4.81 o                         
  10  -9   1          0.37         -2.24         6.77 o                         
 -11  -8   1         17.37         -4.32        19.79 o                         
 -10  -8   1          0.65          7.90        11.96 o                         
  -9  -8   1        103.38        119.27        17.11 o                         
  -8  -8   1          7.25         10.97         7.99 o                         
  -7  -8   1         73.14         74.57         8.85 o                         
  -6  -8   1        242.22        229.63         9.72 o                         
  -5  -8   1        656.04        618.79        12.07 o                         
  -4  -8   1        110.36        119.73         7.09 o                         
  -3  -8   1       1005.62       1091.87        15.11 o                         
  -2  -8   1        520.95        511.35         9.62 o                         
  -1  -8   1        174.03        179.74         7.54 o                         
   0  -8   1        255.67        293.02         7.40 o                         
   1  -8   1        962.39        983.46        14.02 o                         
   2  -8   1       1901.16       1920.89        22.41 o                         
   3  -8   1        440.55        419.96         8.46 o                         
   4  -8   1         39.13         46.97         4.73 o                         
   5  -8   1        496.30        495.31         9.70 o                         
   6  -8   1         33.25         27.95         5.15 o                         
   7  -8   1        354.95        382.95        10.64 o                         
   8  -8   1         94.23         84.93         6.44 o                         
   9  -8   1         87.98        106.97         7.78 o                         
  10  -8   1          3.03          4.55         5.72 o                         
  11  -8   1         29.40         20.79         5.77 o                         
 -11  -7   1          4.80        -12.59        22.31 o                         
 -10  -7   1         49.18         82.37        21.37 o                         
  -9  -7   1         35.49         28.12        11.37 o                         
  -8  -7   1         57.33         66.88         8.45 o                         
  -7  -7   1        223.47        232.25        11.61 o                         
  -6  -7   1        438.93        413.07        10.81 o                         
  -5  -7   1        361.59        332.92         9.95 o                         
  -4  -7   1        278.82        263.83         8.38 o                         
  -3  -7   1        373.40        345.67         8.14 o                         
  -2  -7   1        459.47        453.29         9.32 o                         
  -1  -7   1          0.96         -2.73         2.73 o                         
   0  -7   1         28.15         22.83         3.16 o                         
   1  -7   1        194.58        184.43         6.74 o                         
   2  -7   1        169.06        174.31         5.86 o                         
   3  -7   1         67.18         67.99         4.84 o                         
   4  -7   1         14.74          9.45         3.53 o                         
   5  -7   1         89.01        118.84         6.09 o                         
   6  -7   1         42.13         49.44         4.72 o                         
   7  -7   1          6.89          7.22         5.80 o                         
   8  -7   1        116.56        118.67         7.74 o                         
   9  -7   1         28.08         35.01         6.39 o                         
  10  -7   1          8.42         15.93        10.07 o                         
  11  -7   1         14.02         14.91         7.78 o                         
  12  -7   1          4.12          3.28         5.67 o                         
 -11  -6   1        100.28         83.52        25.92 o                         
 -10  -6   1         47.53         66.57        18.00 o                         
  -9  -6   1         39.57         57.26        20.96 o                         
  -8  -6   1        340.28        333.17        15.67 o                         
  -7  -6   1          0.28         -5.99         5.99 o                         
  -6  -6   1         78.21         96.50         6.53 o                         
  -5  -6   1        408.50        430.59        10.08 o                         
  -4  -6   1       1037.42       1142.86        17.52 o                         
  -3  -6   1         56.55         62.48         4.32 o                         
  -2  -6   1       1633.29       1753.53        23.53 o                         
  -1  -6   1        128.88        119.67         4.88 o                         
   0  -6   1       6810.18       7370.54       112.80 o                         
   1  -6   1        459.24        526.59         9.03 o                         
   2  -6   1        928.10        891.92        13.28 o                         
   3  -6   1        432.14        403.01         8.05 o                         
   4  -6   1       3952.97       4079.76        45.36 o                         
   5  -6   1         49.24         36.43         4.49 o                         
   6  -6   1          0.28          2.16         5.89 o                         
   7  -6   1       1121.60       1153.21        15.16 o                         
   8  -6   1         11.74         16.14         5.54 o                         
   9  -6   1          0.04          5.04         6.37 o                         
  10  -6   1         95.47        127.82        10.46 o                         
  11  -6   1        143.84        155.59        13.91 o                         
  12  -6   1          8.73          3.21         7.11 o                         
 -12  -5   1          0.32         17.62        16.19 o                         
 -11  -5   1         12.09          4.32        18.71 o                         
 -10  -5   1         44.52         68.73        21.59 o                         
  -9  -5   1         25.23         21.23        12.01 o                         
  -8  -5   1         27.14         46.50         9.94 o                         
  -7  -5   1          1.05         -2.22         5.81 o                         
  -6  -5   1        161.68        163.36         7.88 o                         
  -5  -5   1        176.50        166.75         7.74 o                         
  -4  -5   1          4.12          3.19         2.67 o                         
  -3  -5   1         10.39          8.78         2.69 o                         
  -2  -5   1         21.58         16.65         2.44 o                         
  -1  -5   1         51.86         56.05         3.64 o                         
   0  -5   1        299.09        297.99         5.40 o                         
   1  -5   1        355.42        351.87         6.04 o                         
   2  -5   1        118.48        121.08         5.50 o                         
   3  -5   1        803.19        783.84        11.63 o                         
   4  -5   1        476.30        502.72         9.10 o                         
   5  -5   1         67.95         60.98         5.25 o                         
   6  -5   1         43.78         42.61         4.62 o                         
   7  -5   1         56.44         60.80         5.99 o                         
   8  -5   1          2.52         -3.52         6.70 o                         
   9  -5   1          1.67         12.43         6.72 o                         
  10  -5   1          3.98         13.26         9.27 o                         
  11  -5   1          4.56          0.07         9.29 o                         
  12  -5   1          0.33         -6.73         7.47 o                         
 -12  -4   1         51.43         50.02        34.54 o                         
 -11  -4   1         24.38          3.96        19.07 o                         
 -10  -4   1        632.38        556.84        62.05 o                         
  -9  -4   1        704.72        718.97        32.38 o                         
  -8  -4   1        123.57        171.10        18.40 o                         
  -7  -4   1        384.15        381.47        12.07 o                         
  -6  -4   1         90.49        110.29        10.60 o                         
  -5  -4   1       1153.49       1229.13        17.71 o                         
  -4  -4   1       3508.64       3690.51        39.40 o                         
  -3  -4   1        821.77        850.00         9.73 o                         
  -2  -4   1        941.21        940.69        10.43 o                         
  -1  -4   1        423.87        314.78         5.97 o                         
   0  -4   1       2029.42       1875.34        22.61 o                         
   1  -4   1      10338.53      10057.34       124.28 o                         
   2  -4   1      11195.45      11200.85       112.93 o                         
   3  -4   1        535.67        595.14         8.97 o                         
   4  -4   1        423.63        469.23        10.00 o                         
   5  -4   1         71.11         73.52         6.83 o                         
   6  -4   1        997.60        974.81        24.08 o                         
   7  -4   1       2170.68       2133.18        23.83 o                         
   8  -4   1         82.70         85.09         7.98 o                         
   9  -4   1        267.25        288.27        13.67 o                         
  10  -4   1         77.22         92.64        11.40 o                         
  11  -4   1          8.31          6.58         7.92 o                         
  12  -4   1         23.68         20.18         8.42 o                         
 -12  -3   1          5.16          9.36        25.90 o                         
 -11  -3   1          3.90         -3.71        14.39 o                         
 -10  -3   1        220.39        180.73        23.54 o                         
  -9  -3   1         29.93         42.29        17.80 o                         
  -8  -3   1        202.64        188.03        22.24 o                         
  -7  -3   1        235.28        228.57        24.03 o                         
  -6  -3   1         17.48         18.74         8.10 o                         
  -5  -3   1         31.66         29.70         5.10 o                         
  -4  -3   1        160.97        161.54         5.47 o                         
  -3  -3   1        313.47        299.04         5.73 o                         
  -2  -3   1         96.59        109.68         3.09 o                         
  -1  -3   1        196.92        168.49         3.32 o                         
   0  -3   1        141.54        131.75         3.17 o                         
   1  -3   1        431.04        379.43         6.25 o                         
   2  -3   1        172.77        169.24         4.62 o                         
   3  -3   1        329.75        326.29         8.43 o                         
   4  -3   1        104.86        105.13         6.11 o                         
   5  -3   1        146.36        143.07         9.01 o                         
   6  -3   1        341.05        350.03        16.22 o                         
   7  -3   1         21.13         25.83         6.58 o                         
   8  -3   1          2.95         -6.56         9.96 o                         
   9  -3   1         26.93         17.87        13.80 o                         
  10  -3   1         54.36         48.18        11.93 o                         
  11  -3   1         73.62         90.12        10.92 o                         
  12  -3   1         50.10         55.77        10.43 o                         
  13  -3   1         15.39         -2.16        11.51 o                         
 -12  -2   1         12.90         13.31        18.71 o                         
 -11  -2   1         69.80         94.29        29.87 o                         
 -10  -2   1          0.78          3.02        16.12 o                         
  -9  -2   1        865.96        866.33        35.78 o                         
  -8  -2   1        132.13        128.16        14.36 o                         
  -7  -2   1        615.72        678.81        44.58 o                         
  -6  -2   1         82.79         79.43         8.64 o                         
  -5  -2   1         13.40         11.86         3.53 o                         
  -4  -2   1        291.95        317.56         7.44 o                         
  -3  -2   1        758.10        793.96        11.39 o                         
  -1  -2   1      14854.81      15626.91       268.17 o                         
   0  -2   1          0.01         -0.04         0.70 o                         
   1  -2   1      14731.84      15552.00       266.93 o                         
   2  -2   1      29750.39      33561.06       811.95 o                         
   3  -2   1        693.61        728.81        11.01 o                         
   4  -2   1        279.67        299.09         7.51 o                         
   5  -2   1         13.18         14.03         4.27 o                         
   6  -2   1         28.20         21.43         6.92 o                         
   7  -2   1        851.23        933.71        22.35 o                         
   8  -2   1        215.55        184.99        18.83 o                         
   9  -2   1        736.60        724.92        19.38 o                         
  10  -2   1          3.86          7.74        11.29 o                         
  11  -2   1         47.51         46.47        22.49 o                         
  12  -2   1          6.20         12.23         9.75 o                         
  13  -2   1         50.46          6.12        13.31 o                         
 -12  -1   1          0.96          7.86        14.21 o                         
 -11  -1   1         12.78         28.87        15.58 o                         
 -10  -1   1         67.39         68.56        15.48 o                         
  -9  -1   1         66.56         85.82        13.43 o                         
  -8  -1   1         76.32         79.87        11.67 o                         
  -7  -1   1        167.80        171.57        28.07 o                         
  -6  -1   1        144.58        134.73         9.58 o                         
  -5  -1   1        111.50        115.56        11.88 o                         
  -4  -1   1         31.33         30.54         3.07 o                         
  -3  -1   1        188.79        183.81         4.49 o                         
  -2  -1   1        183.44        198.39         3.44 o                         
  -1  -1   1         28.66         27.53         0.93 o                         
   0  -1   1        180.66        159.75         1.89 o                         
   1  -1   1         42.42         43.43         1.31 o                         
   2  -1   1        336.89        309.07         5.71 o                         
   3  -1   1        337.74        317.65         6.81 o                         
   4  -1   1         50.13         51.96         4.23 o                         
   5  -1   1        104.02        122.39         6.48 o                         
   6  -1   1         59.88         87.06        15.47 o                         
   7  -1   1        217.39        125.33        15.49 o                         
   8  -1   1          7.97          6.78        12.66 o                         
   9  -1   1         97.39        104.58        16.65 o                         
  10  -1   1         74.26         80.86        14.07 o                         
  11  -1   1         53.88         43.99        24.47 o                         
  12  -1   1          3.56         11.55        11.30 o                         
 -12   0   1          0.11        -10.38        10.42 o                         
 -11   0   1          2.75         13.15        18.02 o                         
 -10   0   1          1.71          8.97        14.08 o                         
  -9   0   1          0.49        -12.14        28.78 o                         
  -8   0   1          0.25          5.51        12.05 o                         
  -7   0   1          0.15         -6.74         6.74 o                         
  -6   0   1          0.36         -7.92         7.92 o                         
  -5   0   1          4.84          3.48         3.58 o                         
  -4   0   1          0.01          2.26         2.57 o                         
  -3   0   1          1.20          1.16         1.88 o                         
  -2   0   1          0.00          1.15         0.86 o                         
  -1   0   1          0.01          0.64         0.41 o                         
   0   0   1          1.15          1.36         0.44 o                         
   1   0   1          0.81          1.15         0.59 o                         
   2   0   1          0.96          1.52         0.96 o                         
   3   0   1          0.27          0.77         4.14 o                         
   4   0   1          0.07         -2.54         2.54 o                         
   5   0   1          1.11          1.33         5.37 o                         
   6   0   1          1.17         -5.04         7.55 o                         
   8   0   1         15.61         29.32        13.34 o                         
   9   0   1          6.96        -20.15        20.15 o                         
  10   0   1          4.53         16.09        10.87 o                         
  11   0   1          0.27         20.90        15.46 o                         
 -12   1   1         22.49         16.77         8.46 o                         
 -11   1   1         24.41         26.14         9.74 o                         
 -10   1   1          4.75          1.03        11.91 o                         
  -9   1   1         15.18         19.37        11.55 o                         
  -8   1   1         38.39         57.75         8.30 o                         
  -7   1   1         17.42         12.97        10.17 o                         
  -6   1   1        247.43        233.86         9.82 o                         
  -5   1   1        738.62        704.40        11.34 o                         
  -4   1   1        306.64        300.89         5.66 o                         
  -3   1   1        350.82        354.29         5.77 o                         
  -2   1   1        109.07        116.69         2.84 o                         
  -1   1   1         51.20         52.25         2.02 o                         
   0   1   1         60.57         51.04         1.70 o                         
   1   1   1         10.89         12.12         0.81 o                         
   2   1   1         62.04         68.31         2.21 o                         
   3   1   1        176.03        169.97         4.82 o                         
   4   1   1        282.81        300.77        12.77 o                         
   5   1   1         60.32         71.60         7.63 o                         
   6   1   1         91.19         70.18        11.52 o                         
   7   1   1         56.18         66.58        16.19 o                         
   8   1   1         16.62         29.26        15.82 o                         
   9   1   1         40.35         62.25        29.87 o                         
  10   1   1          9.25         16.90        13.70 o                         
  11   1   1         64.54         75.57        25.91 o                         
 -13   2   1         60.63         16.32         8.71 o                         
 -12   2   1        108.72        109.75         9.90 o                         
 -11   2   1         68.17         86.68        11.08 o                         
 -10   2   1         60.07         81.98        12.39 o                         
  -9   2   1         78.77         73.53         8.85 o                         
  -8   2   1          2.14         12.00         7.41 o                         
  -7   2   1        888.34        804.61        18.59 o                         
  -6   2   1       1612.00       1728.47        31.05 o                         
  -5   2   1       1566.14       1663.77        24.62 o                         
  -4   2   1          9.29         13.58         2.68 o                         
  -3   2   1       2927.39       3012.08        34.93 o                         
  -2   2   1      12000.17      11983.75       130.95 o                         
  -1   2   1      28072.76      31361.61       759.62 o                         
   0   2   1       8352.06       7814.02       110.77 o                         
   1   2   1        343.00        303.81         4.63 o                         
   2   2   1        250.17        232.47         3.58 o                         
   3   2   1       3197.07       3142.02        40.03 o                         
   4   2   1        647.90        673.93        13.94 o                         
   5   2   1         50.47         55.70         4.66 o                         
   6   2   1       1751.17       1914.32        54.91 o                         
   8   2   1         79.37         82.77        39.59 o                         
   9   2   1         31.39          4.32        35.26 o                         
  10   2   1         44.23         67.29        36.35 o                         
  11   2   1        197.10        145.48        36.73 o                         
 -13   3   1          0.05          2.16        11.15 o                         
 -12   3   1          0.07          6.72         8.23 o                         
 -11   3   1         36.47         20.49         9.48 o                         
 -10   3   1          1.49          5.30         7.83 o                         
  -9   3   1         37.53         41.90         7.64 o                         
  -8   3   1         48.99         63.45         6.44 o                         
  -7   3   1         18.14         13.96         8.98 o                         
  -6   3   1        202.17        193.37         9.28 o                         
  -5   3   1          9.53          4.34         5.09 o                         
  -4   3   1        390.17        395.60         7.61 o                         
  -3   3   1        235.64        243.63         5.00 o                         
  -2   3   1       1045.81       1063.00        13.78 o                         
  -1   3   1         71.88         64.26         3.17 o                         
   0   3   1         33.87         35.78         3.37 o                         
   1   3   1         73.69         80.69         3.87 o                         
   2   3   1        105.63        119.56         2.90 o                         
   3   3   1         29.82         36.84         3.11 o                         
   4   3   1        262.78        252.74         5.30 o                         
   5   3   1        121.87        120.51         5.17 o                         
   6   3   1         18.88         17.58         6.30 o                         
   7   3   1        122.27        146.85        36.70 o                         
   8   3   1          7.34         78.78        36.70 o                         
   9   3   1          1.77          1.44        24.82 o                         
  10   3   1         30.53         70.89        35.98 o                         
  11   3   1         29.86         21.94        22.67 o                         
 -12   4   1         19.60         24.21         8.24 o                         
 -11   4   1        149.66        153.58        12.26 o                         
 -10   4   1          2.35         19.84         8.01 o                         
  -9   4   1         63.67         79.63         6.88 o                         
  -8   4   1          5.31         10.15         5.66 o                         
  -7   4   1        584.03        583.19        13.33 o                         
  -6   4   1       1340.47       1283.23        23.13 o                         
  -5   4   1       1830.02       1775.30        26.51 o                         
  -4   4   1       9808.42      10062.42       132.26 o                         
  -3   4   1       3569.13       3677.01        47.02 o                         
  -2   4   1       1174.25       1172.10        15.55 o                         
  -1   4   1        801.59        907.61        13.10 o                         
   0   4   1        290.76        291.29         5.99 o                         
   1   4   1       1213.93       1218.21        12.41 o                         
   2   4   1       3094.06       3085.30        29.08 o                         
   3   4   1         23.60         30.20         2.94 o                         
   4   4   1        454.02        490.64        10.43 o                         
   5   4   1        447.12        459.78        12.13 o                         
   6   4   1       2747.78       2745.00        63.74 o                         
   7   4   1        199.95        174.03        19.19 o                         
   8   4   1         16.26         19.59        10.90 o                         
   9   4   1         23.72         48.93        27.34 o                         
  10   4   1          8.62         -3.60        21.94 o                         
  11   4   1        117.16         78.47        32.03 o                         
 -12   5   1         32.07         37.21         7.79 o                         
 -11   5   1          2.37          7.77         6.21 o                         
 -10   5   1          3.35         13.82         6.78 o                         
  -9   5   1         26.43         30.09         7.10 o                         
  -8   5   1         44.88         59.57         6.09 o                         
  -7   5   1         37.47         29.43         5.27 o                         
  -6   5   1        152.63        159.97         8.18 o                         
  -5   5   1        309.03        326.62         8.86 o                         
  -4   5   1        449.50        395.20         9.48 o                         
  -3   5   1        226.94        237.17         8.62 o                         
  -2   5   1        151.29        144.75         4.93 o                         
  -1   5   1        417.15        415.20        12.59 o                         
   0   5   1        318.87        308.79         5.48 o                         
   1   5   1        437.63        386.24         6.38 o                         
   2   5   1        967.78        971.23        13.60 o                         
   3   5   1       1087.00       1115.59        15.88 o                         
   4   5   1        176.20        179.51         6.74 o                         
   5   5   1        141.69        152.94         8.07 o                         
   6   5   1          4.49         -5.29         5.29 o                         
   7   5   1         72.88         80.57        14.32 o                         
   8   5   1        423.62        397.92        36.39 o                         
   9   5   1        145.02        152.68        18.24 o                         
  11   5   1          4.96          9.72        30.57 o                         
 -12   6   1         19.86         11.78         7.78 o                         
 -11   6   1          0.01         -5.93         5.93 o                         
 -10   6   1         76.99         69.05         8.08 o                         
  -9   6   1        280.63        292.04        11.51 o                         
  -8   6   1         11.08         14.11         6.20 o                         
  -7   6   1         54.22         56.41         5.78 o                         
  -6   6   1        421.98        453.32        10.64 o                         
  -5   6   1        248.07        280.94         8.47 o                         
  -4   6   1       5609.16       5682.94        61.62 o                         
  -3   6   1        225.58        229.36         6.52 o                         
  -2   6   1        537.28        559.67         9.12 o                         
  -1   6   1        637.63        676.33        10.49 o                         
   0   6   1       3511.00       3568.23        31.90 o                         
   1   6   1         47.54         72.31         3.98 o                         
   2   6   1       3787.42       3865.03        56.23 o                         
   3   6   1        947.79       1043.17        15.00 o                         
   4   6   1        144.56        151.13         7.11 o                         
   5   6   1        213.66        230.58         7.94 o                         
   6   6   1          9.72          9.73         7.09 o                         
   7   6   1         29.86         42.69         8.34 o                         
   8   6   1       2208.63       2125.21        35.12 o                         
   9   6   1         11.42         20.65        11.22 o                         
  10   6   1         20.42         26.61        15.29 o                         
 -11   7   1          6.13          9.02         5.50 o                         
 -10   7   1         19.83         22.35         5.49 o                         
  -9   7   1          0.14         -1.77         4.76 o                         
  -8   7   1         43.73         35.64         6.71 o                         
  -7   7   1        243.03        206.47         8.83 o                         
  -6   7   1        314.43        350.71        12.28 o                         
  -5   7   1         39.78         56.63         5.49 o                         
  -4   7   1         25.00         32.58         4.47 o                         
  -3   7   1          4.09         15.26         3.98 o                         
  -2   7   1          9.60         10.41         3.48 o                         
  -1   7   1         22.00         24.80         3.38 o                         
   0   7   1         53.37         58.56         3.83 o                         
   1   7   1        137.89        121.72         5.97 o                         
   2   7   1        196.53        183.11         6.82 o                         
   3   7   1        454.24        439.55         9.30 o                         
   4   7   1        450.77        480.79        10.23 o                         
   5   7   1        113.73        121.86         7.70 o                         
   6   7   1          1.42         -0.02         6.75 o                         
   7   7   1         15.91          9.16         7.78 o                         
   8   7   1          4.97         -5.16         8.91 o                         
   9   7   1        104.44        114.42         9.51 o                         
  10   7   1         91.71         81.49        11.21 o                         
 -11   8   1          0.70          1.28         5.64 o                         
 -10   8   1         12.84         21.11         5.80 o                         
  -9   8   1         85.01        101.64         6.95 o                         
  -8   8   1         16.44         14.09         5.36 o                         
  -7   8   1          8.70         10.39         4.73 o                         
  -6   8   1        597.85        641.54        11.52 o                         
  -5   8   1        392.35        404.81        18.15 o                         
  -4   8   1         12.77         10.07         3.82 o                         
  -3   8   1        305.13        322.16         7.61 o                         
  -2   8   1        188.66        186.12         6.53 o                         
  -1   8   1        490.21        485.94         8.45 o                         
   0   8   1        610.11        631.03         8.81 o                         
   1   8   1          3.89          5.46         4.20 o                         
   2   8   1        605.77        626.45        10.79 o                         
   3   8   1       1071.04       1065.13        15.38 o                         
   4   8   1        152.19        141.49         7.66 o                         
   5   8   1        253.79        246.28        12.77 o                         
   6   8   1          7.01          4.21         6.33 o                         
   7   8   1          0.75          4.05         7.02 o                         
   8   8   1         55.47         81.05        12.41 o                         
   9   8   1        264.53        241.60        14.40 o                         
  10   8   1         20.17          9.86         8.10 o                         
 -10   9   1         43.74         34.70         5.58 o                         
  -9   9   1          2.19          5.35         5.14 o                         
  -8   9   1         13.35         14.06         5.54 o                         
  -7   9   1         21.46         20.15         5.25 o                         
  -6   9   1         18.82         29.30         5.54 o                         
  -5   9   1         39.55         46.46         5.40 o                         
  -4   9   1          0.03         -1.40         4.53 o                         
  -3   9   1         56.33         77.06         6.47 o                         
  -2   9   1        115.35        124.08         6.21 o                         
  -1   9   1        111.01        100.84         5.83 o                         
   0   9   1        232.84        212.13         8.46 o                         
   1   9   1         40.44         37.33         4.91 o                         
   2   9   1         14.29          6.71         4.67 o                         
   3   9   1        176.13        172.64         8.72 o                         
   4   9   1        268.59        286.82        11.68 o                         
   5   9   1        132.94        153.53         9.95 o                         
   6   9   1          3.26         -0.32         6.80 o                         
   7   9   1          1.96         11.08         6.68 o                         
   8   9   1          0.38         -4.28         7.48 o                         
   9   9   1          4.05         11.35         6.68 o                         
  10   9   1          0.04         11.82         7.60 o                         
  -9  10   1        161.75        150.60        10.21 o                         
  -8  10   1          9.92          9.37         5.40 o                         
  -7  10   1        326.54        305.01        11.20 o                         
  -6  10   1          1.98          0.06         7.05 o                         
  -5  10   1          4.40         -1.06         4.79 o                         
  -4  10   1        155.28        170.11         7.80 o                         
  -3  10   1        419.24        464.90         9.16 o                         
  -2  10   1       1107.66       1117.09        14.93 o                         
  -1  10   1         42.86         46.33         6.00 o                         
   0  10   1        457.13        446.55        14.34 o                         
   1  10   1        306.03        299.69         9.76 o                         
   2  10   1        177.60        194.95         9.82 o                         
   3  10   1        252.41        288.58        10.73 o                         
   4  10   1        167.32        165.90        10.55 o                         
   5  10   1        330.66        400.68        12.49 o                         
   6  10   1        357.91        330.05        17.29 o                         
   7  10   1         43.14         50.24         6.70 o                         
   8  10   1        136.22        128.96         9.43 o                         
   9  10   1         31.04         27.86         7.31 o                         
  -9  11   1         22.53         10.38         8.89 o                         
  -8  11   1         48.74         52.48        10.11 o                         
  -7  11   1          0.04          3.12         5.29 o                         
  -6  11   1          0.01         -1.11         6.20 o                         
  -5  11   1          5.99         12.69         5.62 o                         
  -4  11   1         11.03         15.24         5.87 o                         
  -3  11   1          0.62         10.91         5.68 o                         
  -2  11   1         57.54         57.38         9.09 o                         
  -1  11   1        176.07        176.03        10.02 o                         
   0  11   1          0.35          1.48         6.14 o                         
   1  11   1          8.61          5.79         5.78 o                         
   2  11   1         73.20         68.54         7.21 o                         
   3  11   1         24.46         28.89         6.81 o                         
   4  11   1          4.16          6.84         6.06 o                         
   5  11   1         10.92         12.38         6.34 o                         
   6  11   1          8.50         -0.32         5.91 o                         
   7  11   1         43.98         35.79         8.80 o                         
   8  11   1          0.00          8.82         5.84 o                         
  -8  12   1          8.20         14.03         9.36 o                         
  -7  12   1         21.64         20.94         5.44 o                         
  -6  12   1         27.72         38.43        10.16 o                         
  -5  12   1          0.83         -3.35         6.16 o                         
  -4  12   1         11.50         22.64         6.54 o                         
  -3  12   1        157.65        159.70        10.55 o                         
  -2  12   1        190.97        169.60        11.76 o                         
  -1  12   1         67.35         77.76         9.57 o                         
   0  12   1         51.31         57.05         8.63 o                         
   1  12   1          8.33         -1.26         8.45 o                         
   2  12   1         71.48         72.50         7.78 o                         
   3  12   1        487.24        467.55        13.75 o                         
   4  12   1         41.53         40.47         6.45 o                         
   5  12   1        201.67        194.17         9.66 o                         
   6  12   1        186.39        200.05         9.11 o                         
   7  12   1          3.21         12.64         6.02 o                         
  -6  13   1          3.30          3.48         5.44 o                         
  -5  13   1         38.29         34.92        14.21 o                         
  -4  13   1         20.21         42.46        20.69 o                         
  -3  13   1         30.95         35.12         9.21 o                         
  -2  13   1        151.25        142.57        12.37 o                         
  -1  13   1         60.56         60.98         9.47 o                         
   0  13   1         26.30          9.61         8.88 o                         
   1  13   1         42.55         18.71        11.45 o                         
   2  13   1         25.79         32.77         7.97 o                         
   3  13   1         17.14         14.24         7.85 o                         
   4  13   1          4.66          0.22        10.43 o                         
   5  13   1          2.31         -2.07         4.97 o                         
   6  13   1          4.12         -0.90         5.52 o                         
  -4  14   1          1.18         11.51        10.07 o                         
  -3  14   1        103.87         46.80        18.00 o                         
  -2  14   1         84.80         99.67        17.38 o                         
  -1  14   1         27.13         25.02         7.63 o                         
   0  14   1          2.15          8.41         9.30 o                         
   1  14   1         53.27         34.43        10.81 o                         
   2  14   1        133.25         48.61        23.77 o                         
   4  14   1        110.99         97.45        11.99 o                         
   0  15   1          8.26          5.76         8.99 o                         
  -4 -15   2          7.11          2.74         6.92 o                         
  -3 -15   2          1.86         -4.02        12.87 o                         
  -2 -15   2          0.32          5.63         8.55 o                         
  -1 -15   2          0.73         -1.07        23.93 o                         
   0 -15   2         12.84         16.11        10.16 o                         
   1 -15   2         72.67        104.02        30.96 o                         
   2 -15   2          8.30        -11.51        14.03 o                         
  -6 -14   2          0.01         10.05         6.54 o                         
  -5 -14   2         37.37         34.29         9.55 o                         
  -4 -14   2          3.97          8.24         8.83 o                         
  -3 -14   2         14.01          1.61         6.73 o                         
  -2 -14   2         67.69         54.99         9.35 o                         
  -1 -14   2        204.63        216.98        42.91 o                         
   0 -14   2         66.98         46.83        16.02 o                         
   1 -14   2          0.49          6.90        11.52 o                         
   2 -14   2          0.06          7.35        12.26 o                         
   3 -14   2         16.94         28.15        11.33 o                         
   4 -14   2          4.34         11.67        10.36 o                         
   5 -14   2        153.58        146.50        10.38 o                         
   6 -14   2         41.13         20.88         9.36 o                         
  -7 -13   2          9.93         18.60         5.79 o                         
  -6 -13   2         10.11         25.81         6.25 o                         
  -5 -13   2          0.58          1.70         8.03 o                         
  -4 -13   2          1.65          9.43         6.25 o                         
  -3 -13   2          7.84          7.78         7.99 o                         
  -2 -13   2         12.60         12.17         6.67 o                         
  -1 -13   2         34.72         24.38        14.31 o                         
   0 -13   2         10.19         31.50         9.08 o                         
   1 -13   2          3.28         17.96        11.17 o                         
   2 -13   2         41.50         35.04         8.04 o                         
   3 -13   2         26.01         12.21         7.54 o                         
   4 -13   2         56.82         67.82         8.37 o                         
   5 -13   2          4.28         21.80        10.69 o                         
   6 -13   2         37.58         46.40         7.89 o                         
   7 -13   2          0.30          3.13         5.19 o                         
  -8 -12   2         94.70         97.18         7.17 o                         
  -7 -12   2          1.67          8.54         8.25 o                         
  -6 -12   2          7.15          6.49         5.22 o                         
  -5 -12   2         49.38         58.42         9.28 o                         
  -4 -12   2          0.21          0.74         5.98 o                         
  -3 -12   2        132.39        137.94         9.74 o                         
  -2 -12   2         26.69         23.54         5.58 o                         
  -1 -12   2        509.35        490.99        13.50 o                         
   0 -12   2         35.46         31.02         7.09 o                         
   1 -12   2        566.76        560.52        13.90 o                         
   2 -12   2        266.52        277.79        11.19 o                         
   3 -12   2        260.59        283.67        10.04 o                         
   4 -12   2         18.95         11.89         6.40 o                         
   5 -12   2          9.77          1.84         4.95 o                         
   6 -12   2          0.42         -4.92         4.92 o                         
   7 -12   2        181.01        192.53        16.35 o                         
   8 -12   2         15.47         24.39         5.34 o                         
  -9 -11   2         35.88         38.92         7.96 o                         
  -8 -11   2         57.64         51.53         6.04 o                         
  -7 -11   2         49.91         44.74        11.13 o                         
  -6 -11   2         13.29         27.39         6.80 o                         
  -5 -11   2         48.02         47.59         7.95 o                         
  -4 -11   2         10.76          4.76         5.79 o                         
  -3 -11   2          2.99          1.67         6.10 o                         
  -2 -11   2        205.57        205.72         9.38 o                         
  -1 -11   2         43.19         34.82         7.27 o                         
   0 -11   2        164.42        158.27         8.46 o                         
   1 -11   2         88.62         80.47         7.07 o                         
   2 -11   2         18.73         23.15         5.15 o                         
   3 -11   2          3.49         -0.47         5.83 o                         
   4 -11   2         47.98         41.42         5.46 o                         
   5 -11   2         12.22          8.59         5.50 o                         
   6 -11   2         72.77         79.96         7.40 o                         
   7 -11   2          2.17          5.27         5.62 o                         
   8 -11   2          1.16         10.94         5.64 o                         
   9 -11   2         10.49          3.44         6.86 o                         
 -10 -10   2         38.31         30.02        10.39 o                         
  -9 -10   2          3.25          4.60         7.37 o                         
  -8 -10   2         25.83         28.44         8.14 o                         
  -7 -10   2         35.64         54.99         7.29 o                         
  -6 -10   2        201.29        189.26         9.66 o                         
  -5 -10   2         12.38          3.50         5.44 o                         
  -4 -10   2        261.65        266.59         9.81 o                         
  -3 -10   2         12.59          6.95         4.66 o                         
  -2 -10   2        298.02        317.22         9.71 o                         
  -1 -10   2         44.94         51.77         5.63 o                         
   0 -10   2          3.96          6.14         4.41 o                         
   1 -10   2        157.00        145.06         7.35 o                         
   2 -10   2        234.33        221.00         8.87 o                         
   3 -10   2        495.07        530.31        11.32 o                         
   4 -10   2        470.05        485.15        10.19 o                         
   5 -10   2          3.65          0.75         5.54 o                         
   6 -10   2         20.06         12.86         6.57 o                         
   7 -10   2        139.40        134.48         7.74 o                         
   8 -10   2          5.58         15.59         4.79 o                         
   9 -10   2         24.30         41.45         4.88 o                         
  10 -10   2         19.89         28.71         5.14 o                         
 -11  -9   2         14.62          9.72        12.95 o                         
 -10  -9   2          0.20         22.72        16.29 o                         
  -9  -9   2          0.48          0.75         7.08 o                         
  -8  -9   2         34.67         45.64         7.80 o                         
  -7  -9   2         52.66         54.99         6.92 o                         
  -6  -9   2        146.39        152.74         8.46 o                         
  -5  -9   2        114.16        122.92         8.15 o                         
  -4  -9   2         38.39         34.81         6.45 o                         
  -3  -9   2          7.27          2.45         4.42 o                         
  -2  -9   2         10.28          6.29         4.36 o                         
  -1  -9   2         52.89         52.30         4.90 o                         
   0  -9   2          1.65          2.70         4.06 o                         
   1  -9   2        139.43        134.10         6.00 o                         
   2  -9   2        128.78        141.39         6.59 o                         
   3  -9   2         55.44         60.37         5.58 o                         
   4  -9   2         11.23         15.40         4.02 o                         
   5  -9   2         11.74         13.05         5.02 o                         
   6  -9   2          8.42          8.90         5.07 o                         
   7  -9   2         12.64         14.40         5.80 o                         
   8  -9   2         19.72         19.45         5.02 o                         
   9  -9   2         20.15         23.52         5.00 o                         
  10  -9   2         34.39         43.87         6.49 o                         
  11  -9   2         14.14         10.85         6.28 o                         
 -11  -8   2         10.25         -5.04        21.59 o                         
 -10  -8   2          2.89        -10.84        13.05 o                         
  -9  -8   2        186.18        188.59        15.30 o                         
  -8  -8   2        456.52        503.55        24.46 o                         
  -7  -8   2        165.80        166.25         9.83 o                         
  -6  -8   2         41.45         30.92         5.50 o                         
  -5  -8   2        266.09        257.18         9.15 o                         
  -4  -8   2        395.29        410.93         9.82 o                         
  -3  -8   2       2163.06       2169.93        25.96 o                         
  -2  -8   2       1057.89       1166.93        17.12 o                         
  -1  -8   2        493.77        481.23        10.26 o                         
   0  -8   2         16.56          7.00         3.47 o                         
   1  -8   2         48.99         36.20         3.87 o                         
   2  -8   2          8.44          4.93         3.36 o                         
   3  -8   2          0.72          1.92         3.81 o                         
   4  -8   2        210.74        198.72         7.46 o                         
   5  -8   2        195.85        187.03         7.70 o                         
   6  -8   2        299.08        355.32        10.89 o                         
   7  -8   2         62.01         54.59         6.12 o                         
   8  -8   2          1.20         -0.37         4.79 o                         
   9  -8   2         66.73         86.65         6.67 o                         
  10  -8   2        110.80        117.70         8.36 o                         
  11  -8   2          6.15          3.76         6.70 o                         
 -11  -7   2          3.86         18.71        16.19 o                         
 -10  -7   2          8.01          7.03        20.87 o                         
  -9  -7   2          1.52         -1.88         7.76 o                         
  -8  -7   2         31.40         36.87         7.08 o                         
  -7  -7   2        137.87        140.39         9.25 o                         
  -6  -7   2         18.89         21.51         4.45 o                         
  -5  -7   2         25.90         39.96         7.77 o                         
  -4  -7   2         52.18         59.60         5.07 o                         
  -3  -7   2         19.85         31.71         5.79 o                         
  -2  -7   2        135.28        158.71         9.42 o                         
  -1  -7   2        154.68        169.94         6.11 o                         
   0  -7   2        203.74        208.73         6.16 o                         
   1  -7   2        593.11        558.02        11.89 o                         
   2  -7   2        645.01        678.29        10.58 o                         
   3  -7   2         25.72         29.43         3.64 o                         
   4  -7   2         65.29         65.69         4.59 o                         
   5  -7   2         10.59         14.10         4.03 o                         
   6  -7   2          6.97         12.66         4.81 o                         
   7  -7   2        147.50        171.70         8.86 o                         
   8  -7   2         23.69         32.10         5.30 o                         
   9  -7   2          8.27          9.76         6.67 o                         
  10  -7   2         12.39         18.43         6.88 o                         
  11  -7   2          5.07          5.88         9.54 o                         
  12  -7   2          1.73          1.52         6.14 o                         
 -12  -6   2          5.01        -14.03        14.03 o                         
 -11  -6   2          5.17         26.26        17.27 o                         
 -10  -6   2         42.32         45.92        22.13 o                         
  -9  -6   2        169.02        186.58        13.39 o                         
  -8  -6   2         22.28         26.10         8.47 o                         
  -7  -6   2        732.85        748.14        14.22 o                         
  -6  -6   2          2.19          0.90         5.24 o                         
  -5  -6   2        142.72        157.29         7.29 o                         
  -4  -6   2        260.05        299.74         6.90 o                         
  -3  -6   2        739.20        784.35        14.47 o                         
  -2  -6   2        814.46        832.67        13.08 o                         
  -1  -6   2       3045.18       3301.95        47.83 o                         
   0  -6   2         93.48         63.82         4.05 o                         
   1  -6   2         36.20         40.87         2.55 o                         
   2  -6   2        955.78        866.61        12.89 o                         
   3  -6   2       1872.80       1930.73        21.66 o                         
   4  -6   2        298.71        305.54         7.42 o                         
   5  -6   2        135.16        141.72         6.74 o                         
   6  -6   2         84.89         95.73         7.97 o                         
   7  -6   2         11.94          6.95         4.68 o                         
   8  -6   2          1.51          3.49         5.95 o                         
   9  -6   2        249.82        270.69        12.70 o                         
  10  -6   2          6.74         -0.24         6.07 o                         
  11  -6   2          5.82          3.18         7.13 o                         
  12  -6   2         24.67         14.00         7.54 o                         
 -12  -5   2         16.76         15.12        16.91 o                         
 -11  -5   2          7.62        -14.75        17.62 o                         
 -10  -5   2         16.05         -1.14        12.58 o                         
  -9  -5   2         17.12         34.41        10.48 o                         
  -8  -5   2         31.18         31.19         9.65 o                         
  -7  -5   2        112.72         94.81        10.57 o                         
  -6  -5   2          5.93          2.68         4.82 o                         
  -5  -5   2          3.27          5.29         3.64 o                         
  -4  -5   2          0.35         -2.16         2.79 o                         
  -3  -5   2         15.20         21.51         2.41 o                         
  -2  -5   2         98.54        114.04         5.35 o                         
  -1  -5   2        170.38        174.81         4.90 o                         
   0  -5   2        683.77        634.31        10.12 o                         
   1  -5   2       1771.16       1710.91        20.31 o                         
   2  -5   2        428.64        433.56         8.45 o                         
   3  -5   2         46.91         61.73         3.96 o                         
   4  -5   2         41.75         50.33         4.10 o                         
   5  -5   2        143.82        145.53         7.40 o                         
   6  -5   2        141.46        152.57         7.21 o                         
   7  -5   2        229.69        250.24         9.48 o                         
   8  -5   2        110.02        100.91         9.53 o                         
   9  -5   2         35.27         33.33         7.23 o                         
  10  -5   2         15.08         38.37         9.92 o                         
  11  -5   2         29.62         30.79         8.70 o                         
  12  -5   2          5.45         -2.15         7.91 o                         
 -12  -4   2         36.75         24.11        16.19 o                         
 -11  -4   2         64.24        108.81        21.23 o                         
 -10  -4   2         12.30          3.68        40.29 o                         
  -9  -4   2        126.42        154.95        54.34 o                         
  -8  -4   2         28.01         30.79         8.60 o                         
  -7  -4   2        183.81        192.99         9.59 o                         
  -6  -4   2        786.04        827.76        22.74 o                         
  -5  -4   2        934.76       1003.40        16.87 o                         
  -4  -4   2        135.79        124.61         5.19 o                         
  -3  -4   2       2914.03       3009.33        28.23 o                         
  -2  -4   2          3.94         12.57         1.78 o                         
  -1  -4   2       8635.13       8256.66        83.45 o                         
   0  -4   2      15149.61      14115.31       154.37 o                         
   1  -4   2       8726.69       8268.58       130.12 o                         
   2  -4   2         31.32         50.28         3.01 o                         
   3  -4   2       2780.14       2912.34        31.67 o                         
   4  -4   2        196.32        177.90         6.00 o                         
   5  -4   2        966.76       1044.48        24.51 o                         
   6  -4   2        636.54        650.16        14.20 o                         
   7  -4   2        172.41        165.92         8.99 o                         
   8  -4   2         30.12         21.74         7.77 o                         
   9  -4   2         93.65         88.10         9.55 o                         
  10  -4   2          5.44         19.62        10.17 o                         
  11  -4   2         53.23         49.31        11.22 o                         
  12  -4   2         45.30         41.75         9.02 o                         
 -12  -3   2          5.22         -2.72        16.36 o                         
 -11  -3   2         21.49         38.14        23.38 o                         
 -10  -3   2         17.46         -1.20        19.47 o                         
  -9  -3   2         20.64         24.92        19.26 o                         
  -8  -3   2          7.23          6.05        16.09 o                         
  -7  -3   2         23.72         35.24        11.48 o                         
  -6  -3   2         44.31         39.38         7.50 o                         
  -5  -3   2        223.94        204.68        21.72 o                         
  -4  -3   2        265.42        224.86         6.68 o                         
  -3  -3   2         29.87         27.81         1.84 o                         
  -2  -3   2        345.40        333.42         4.60 o                         
  -1  -3   2        739.64        693.13         8.54 o                         
   0  -3   2         12.40         11.77         1.05 o                         
   1  -3   2         29.37         29.92         2.50 o                         
   2  -3   2       1222.55       1199.56        16.96 o                         
   3  -3   2        755.99        760.39        10.30 o                         
   4  -3   2         52.65         51.27         3.82 o                         
   5  -3   2        127.73        133.22         6.45 o                         
   6  -3   2         15.54         18.71         8.10 o                         
   7  -3   2         38.02         34.85         6.54 o                         
   8  -3   2         33.26         37.92         9.90 o                         
   9  -3   2         40.19         24.62        12.18 o                         
  10  -3   2         33.52         37.00        11.20 o                         
  11  -3   2         11.24          7.55        20.50 o                         
  12  -3   2         10.92          2.44        11.47 o                         
  13  -3   2          5.25        -10.80        11.51 o                         
 -12  -2   2         56.25         52.30        39.59 o                         
 -11  -2   2         18.50         31.66        32.38 o                         
 -10  -2   2        248.11        216.15        41.95 o                         
  -9  -2   2         49.37         88.09        25.91 o                         
  -8  -2   2         50.19         54.79        12.53 o                         
  -7  -2   2         15.05         13.67        12.67 o                         
  -6  -2   2       1162.56       1138.75        25.44 o                         
  -5  -2   2       5030.86       5121.14        67.14 o                         
  -4  -2   2       5096.14       4586.50        52.58 o                         
  -2  -2   2         18.97          6.60         1.01 o                         
  -1  -2   2        257.83        162.69         2.53 o                         
   0  -2   2          1.13          1.91         0.54 o                         
   1  -2   2       1939.92       1813.74        28.65 o                         
   3  -2   2        993.48        933.02        14.73 o                         
   4  -2   2       2389.66       2361.03        39.85 o                         
   5  -2   2        324.33        347.85        10.65 o                         
   6  -2   2         13.14          3.24         5.62 o                         
   7  -2   2        389.63        385.13        26.63 o                         
   8  -2   2          1.35        -10.33        10.33 o                         
   9  -2   2        166.42        213.57        19.27 o                         
  10  -2   2        207.48        202.58        18.73 o                         
  11  -2   2          3.80         10.32         8.89 o                         
  12  -2   2        272.37        366.20        26.25 o                         
  13  -2   2         39.42         24.82        20.87 o                         
 -12  -1   2         40.96         85.56        16.75 o                         
 -11  -1   2          4.22         -4.46        11.89 o                         
 -10  -1   2          8.71         21.60        14.30 o                         
  -9  -1   2         34.51         28.51        13.41 o                         
  -8  -1   2          3.82         20.96        11.27 o                         
  -7  -1   2         12.06         -0.52         9.03 o                         
  -6  -1   2        137.41        133.97        13.69 o                         
  -5  -1   2        162.20        163.84         6.03 o                         
  -4  -1   2       1215.86       1159.05        15.50 o                         
  -3  -1   2       1213.81       1188.34        16.95 o                         
  -2  -1   2       1036.39       1007.21        11.31 o                         
  -1  -1   2        199.98        206.91         2.67 o                         
   0  -1   2          5.82          5.13         0.83 o                         
   1  -1   2          7.26          7.01         0.75 o                         
   2  -1   2        519.28        475.25        10.51 o                         
   3  -1   2        257.28        237.22         5.47 o                         
   4  -1   2       1522.45       1473.05        23.73 o                         
   5  -1   2        751.15        707.48        14.81 o                         
   6  -1   2        374.57        345.45        19.84 o                         
   8  -1   2         10.59          2.34        14.95 o                         
   9  -1   2          7.64        -11.49        18.71 o                         
  10  -1   2         40.74         44.06        25.06 o                         
  11  -1   2         10.31         13.31        17.99 o                         
  12  -1   2          6.58         -3.93        25.19 o                         
 -13   0   2         43.84         -5.04        11.51 o                         
 -12   0   2         39.89         34.14         9.94 o                         
 -11   0   2          7.68          0.21        12.72 o                         
 -10   0   2          0.73          9.06        12.55 o                         
  -9   0   2       1242.63       1172.92        56.10 o                         
  -8   0   2        953.42        976.48        20.83 o                         
  -7   0   2         14.80         -0.43         7.78 o                         
  -6   0   2        563.39        559.43        14.49 o                         
  -5   0   2         47.51         65.80         7.20 o                         
  -4   0   2       5585.76       5808.54        59.78 o                         
  -2   0   2      20961.18      20991.61       509.43 o                         
  -1   0   2       3580.56       3516.58        44.37 o                         
   1   0   2       5306.81       5436.34       132.75 o                         
   2   0   2      13086.91      13536.78       328.51 o                         
   3   0   2      12706.10      13291.10       229.35 o                         
   4   0   2          4.73         17.71         3.24 o                         
   5   0   2        302.26        301.38        13.32 o                         
   6   0   2       3610.64       3558.84        93.11 o                         
   8   0   2        139.99        184.08        24.34 o                         
   9   0   2         58.67         47.43        17.69 o                         
  10   0   2         37.78         29.91        24.11 o                         
  11   0   2        108.86        116.98        27.71 o                         
  12   0   2          6.53        -18.71        18.71 o                         
 -13   1   2          1.61          8.35         8.98 o                         
 -12   1   2          8.25          6.54         9.32 o                         
 -11   1   2          9.33          3.98         9.74 o                         
 -10   1   2         17.17         30.70        13.21 o                         
  -9   1   2         14.66         15.44         8.05 o                         
  -8   1   2         89.76         96.53         8.39 o                         
  -7   1   2         20.06         22.86         5.87 o                         
  -6   1   2        212.92        211.33        13.39 o                         
  -5   1   2         89.46         89.87         4.79 o                         
  -4   1   2       1149.98       1055.84        14.26 o                         
  -3   1   2       1920.99       1855.21        22.33 o                         
  -2   1   2        143.76        139.40         3.37 o                         
  -1   1   2        857.96        829.33         9.39 o                         
   0   1   2        228.86        234.01         4.85 o                         
   1   1   2         15.61         19.38         1.03 o                         
   2   1   2         18.16         20.27         2.41 o                         
   3   1   2         56.25         55.15         6.38 o                         
   4   1   2        409.43        397.32        12.36 o                         
   5   1   2        361.96        347.86        12.61 o                         
   6   1   2          5.39          4.67         7.92 o                         
   8   1   2          6.16          0.38        20.24 o                         
   9   1   2          9.77        -30.22        30.22 o                         
  10   1   2          8.77         39.93        33.82 o                         
  11   1   2        117.29         15.48        38.16 o                         
 -13   2   2          1.77         -2.30         8.33 o                         
 -12   2   2         28.14         35.67         8.41 o                         
 -11   2   2         30.18         54.01        11.86 o                         
 -10   2   2         17.57         30.25        10.32 o                         
  -9   2   2         29.28         38.95         9.89 o                         
  -8   2   2         19.22         31.38         6.56 o                         
  -7   2   2         20.61         30.27         6.25 o                         
  -6   2   2        508.83        492.81        15.07 o                         
  -5   2   2        254.46        210.98         6.20 o                         
  -4   2   2        120.79        132.52         4.96 o                         
  -3   2   2       2127.19       2031.33        24.61 o                         
  -1   2   2       2679.58       2835.59        42.02 o                         
   0   2   2       2968.96       2330.23        30.02 o                         
   1   2   2       8506.80       7516.39        82.47 o                         
   2   2   2       4683.93       4577.20        65.38 o                         
   3   2   2       4191.27       4327.31        63.29 o                         
   4   2   2          9.08          8.26         4.83 o                         
   5   2   2        763.87        804.69        23.36 o                         
   6   2   2         59.88         66.21        12.24 o                         
   8   2   2         21.43         43.17        42.81 o                         
   9   2   2         13.53         34.54        41.02 o                         
 -12   3   2          0.83          4.32         7.65 o                         
 -11   3   2         26.67         25.18         9.37 o                         
 -10   3   2          1.30          2.19         8.07 o                         
  -9   3   2          2.83          6.23         7.15 o                         
  -8   3   2         71.92         71.88         7.15 o                         
  -7   3   2        158.65        145.49         8.09 o                         
  -6   3   2        380.35        329.99        13.88 o                         
  -5   3   2         16.51         20.55         3.80 o                         
  -4   3   2        554.67        605.17        11.31 o                         
  -3   3   2          6.67         13.38         1.99 o                         
  -2   3   2        913.55        918.13        13.29 o                         
  -1   3   2        612.52        692.07        11.30 o                         
   0   3   2       1116.12       1173.08        16.74 o                         
   1   3   2       1720.21       1711.96        18.65 o                         
   2   3   2       1073.11       1095.21        12.57 o                         
   3   3   2        711.94        711.13        13.13 o                         
   4   3   2         63.97         70.70         5.30 o                         
   5   3   2         38.26         47.86         4.97 o                         
   6   3   2          2.77         -3.96         7.19 o                         
   7   3   2         30.90         49.48        21.37 o                         
   8   3   2         29.39         39.58        39.58 o                         
   9   3   2          0.61        -12.95        39.57 o                         
  10   3   2          7.87         67.63        45.33 o                         
 -12   4   2          8.26          1.75        12.48 o                         
 -11   4   2         21.60         10.85         8.08 o                         
 -10   4   2         10.89         12.31         6.84 o                         
  -9   4   2        272.80        275.46        10.60 o                         
  -8   4   2          0.00          0.38         6.84 o                         
  -7   4   2         26.36         31.37         6.79 o                         
  -6   4   2        711.69        693.24        14.03 o                         
  -5   4   2       5952.88       6062.40        69.93 o                         
  -4   4   2        828.93        785.76        12.75 o                         
  -3   4   2       2601.65       2765.97        30.55 o                         
  -2   4   2       1133.11       1075.09        17.12 o                         
  -1   4   2        904.37       1084.67        15.07 o                         
   0   4   2        432.94        426.97         9.05 o                         
   1   4   2       2159.07       2231.40        22.67 o                         
   2   4   2       1910.92       1977.90        22.09 o                         
   3   4   2        513.42        550.14        10.05 o                         
   4   4   2        784.92        807.11        14.55 o                         
   5   4   2       1365.88       1611.80        27.61 o                         
   6   4   2        529.98        539.50        20.54 o                         
   7   4   2         40.90         38.02         8.60 o                         
   8   4   2        247.93        233.73        20.17 o                         
   9   4   2        131.78        127.61        18.93 o                         
  10   4   2        125.70         86.40        36.36 o                         
 -12   5   2          0.00          1.69         8.79 o                         
 -11   5   2          3.96         -6.74         6.74 o                         
 -10   5   2         28.57         24.66         6.55 o                         
  -9   5   2          2.40         -5.49         5.49 o                         
  -8   5   2        175.73        174.67         8.62 o                         
  -7   5   2          8.43          4.85         4.70 o                         
  -6   5   2         31.80         35.28         6.18 o                         
  -5   5   2        463.31        445.79        10.50 o                         
  -4   5   2        297.10        249.30         9.00 o                         
  -3   5   2        746.43        673.01         9.49 o                         
  -2   5   2        303.27        263.66         8.11 o                         
  -1   5   2        474.48        472.77         8.50 o                         
   0   5   2        492.38        496.55         7.95 o                         
   1   5   2        676.60        623.59         8.68 o                         
   2   5   2        851.40        863.31        14.80 o                         
   3   5   2        103.11        118.81         6.20 o                         
   4   5   2         41.44         40.71         6.02 o                         
   5   5   2         81.63         94.69         9.29 o                         
   6   5   2          9.85         17.06        11.60 o                         
   7   5   2         83.67         71.71        10.54 o                         
   8   5   2         18.73         41.44        11.09 o                         
   9   5   2          7.22          7.51        11.61 o                         
  10   5   2          5.48         -7.19        24.82 o                         
 -12   6   2         21.66         11.32         6.07 o                         
 -11   6   2         68.90         62.92         6.22 o                         
 -10   6   2         13.28         13.31         5.87 o                         
  -9   6   2         64.97         64.65         8.33 o                         
  -8   6   2        353.52        363.35        10.41 o                         
  -7   6   2       1049.49       1058.86        14.82 o                         
  -6   6   2        587.78        604.00        11.21 o                         
  -5   6   2         79.83         82.00         4.83 o                         
  -4   6   2        754.09        873.39        14.78 o                         
  -3   6   2          0.64          2.22         3.07 o                         
  -2   6   2         44.38         51.63         3.93 o                         
  -1   6   2        555.95        435.10         7.67 o                         
   0   6   2       2385.47       2486.14        24.88 o                         
   1   6   2          7.81         13.72         2.72 o                         
   2   6   2       1286.35       1493.97        19.41 o                         
   3   6   2        168.11        174.40         7.65 o                         
   4   6   2         28.71         27.13         5.15 o                         
   5   6   2         88.08         94.76         7.76 o                         
   6   6   2        679.10        730.39        27.15 o                         
   7   6   2         57.49         60.81        14.18 o                         
   8   6   2         24.62         25.82         8.51 o                         
   9   6   2         34.16         49.16        10.26 o                         
  10   6   2         30.19         37.13        13.92 o                         
 -11   7   2          0.15          5.50         5.06 o                         
 -10   7   2         39.74         36.06         5.41 o                         
  -9   7   2          2.65         -3.35         5.30 o                         
  -8   7   2          0.94          6.89         5.37 o                         
  -7   7   2         73.16         71.03         5.69 o                         
  -6   7   2        689.19        680.93        14.19 o                         
  -5   7   2         46.81         39.75         4.31 o                         
  -4   7   2         11.76         15.95         5.82 o                         
  -3   7   2         22.61         24.60         4.28 o                         
  -2   7   2         10.06          2.50         3.64 o                         
  -1   7   2         17.98         19.29         4.01 o                         
   0   7   2         23.95         20.60         2.84 o                         
   1   7   2        246.79        223.12         7.07 o                         
   2   7   2        190.53        179.09         6.60 o                         
   3   7   2        251.79        266.88         8.16 o                         
   4   7   2        161.49        158.74         7.86 o                         
   5   7   2         28.70         22.28         5.23 o                         
   6   7   2         26.50         15.45         7.18 o                         
   7   7   2         16.30         20.85         6.18 o                         
   8   7   2         84.28         84.39         8.54 o                         
   9   7   2         18.97         12.80        18.02 o                         
  10   7   2          9.52          0.16        10.11 o                         
 -11   8   2          0.75         -0.13         5.58 o                         
 -10   8   2        161.43        152.11         8.12 o                         
  -9   8   2        304.26        307.98         9.13 o                         
  -8   8   2        221.84        208.40         7.75 o                         
  -7   8   2        244.69        239.53         8.79 o                         
  -6   8   2        419.34        482.63        10.44 o                         
  -5   8   2       1343.23       1411.19        16.01 o                         
  -4   8   2        315.34        308.79         7.97 o                         
  -3   8   2          0.24         -0.92         3.88 o                         
  -2   8   2        279.38        265.61         7.10 o                         
  -1   8   2          2.65          0.05         3.54 o                         
   0   8   2        278.23        296.73         8.83 o                         
   1   8   2         90.50         88.62         5.46 o                         
   2   8   2          0.68          6.32         3.96 o                         
   3   8   2         84.70         77.62         5.90 o                         
   4   8   2        288.11        263.50         9.29 o                         
   5   8   2        590.54        606.89        14.74 o                         
   6   8   2        206.60        196.02        11.57 o                         
   7   8   2          0.12         13.87         7.39 o                         
   8   8   2          3.77          1.43         5.95 o                         
   9   8   2         34.95         46.19         6.51 o                         
  10   8   2         93.99         47.88        11.16 o                         
 -10   9   2         22.90         17.96         4.73 o                         
  -9   9   2         18.79          8.60         5.43 o                         
  -8   9   2        169.23        177.58         7.74 o                         
  -7   9   2         25.59         23.59         4.81 o                         
  -6   9   2          0.00         -5.32         5.42 o                         
  -5   9   2         10.01          4.17         4.52 o                         
  -4   9   2          0.46          7.79         4.70 o                         
  -3   9   2          8.73         12.00         5.07 o                         
  -2   9   2          7.86         17.40         4.41 o                         
  -1   9   2         43.75         50.36         5.11 o                         
   0   9   2        192.60        166.75         7.53 o                         
   1   9   2         84.55         78.78         5.57 o                         
   2   9   2         15.78         13.17         4.75 o                         
   3   9   2         43.57         49.84         6.12 o                         
   4   9   2         14.16         14.44         6.11 o                         
   5   9   2         62.00         42.58         7.75 o                         
   6   9   2         97.49         98.05        13.44 o                         
   7   9   2         14.21         14.10         6.08 o                         
   8   9   2         41.45         40.20         6.25 o                         
   9   9   2         37.44         37.38         7.13 o                         
  10   9   2          0.19          0.36        15.47 o                         
  -9  10   2          4.66          9.13         5.33 o                         
  -8  10   2        220.97        224.39         8.50 o                         
  -7  10   2          0.00         -0.88         4.57 o                         
  -6  10   2         78.85         77.86         5.52 o                         
  -5  10   2         61.97         68.35         5.37 o                         
  -4  10   2         50.71         53.39         5.50 o                         
  -3  10   2        191.92        171.30         7.63 o                         
  -2  10   2        409.96        437.39         9.82 o                         
  -1  10   2        681.33        727.90        14.56 o                         
   0  10   2        256.97        238.97        12.12 o                         
   1  10   2        139.57        166.36         9.10 o                         
   2  10   2       1004.50       1002.14        16.07 o                         
   3  10   2         20.68         21.62         5.61 o                         
   4  10   2        985.69       1027.86        20.12 o                         
   5  10   2        176.12        177.38        13.56 o                         
   6  10   2        208.23        205.57        11.11 o                         
   7  10   2        140.61        124.98        11.80 o                         
   8  10   2          0.36         -0.18         8.01 o                         
   9  10   2         58.22         38.18         6.87 o                         
  -8  11   2         52.71         36.28         5.50 o                         
  -7  11   2          6.89          3.62         6.10 o                         
  -6  11   2         29.03         20.75         5.26 o                         
  -5  11   2         21.65         29.60         5.73 o                         
  -4  11   2          2.63          1.67         5.39 o                         
  -3  11   2         28.02         41.19         6.78 o                         
  -2  11   2         37.08         40.17         6.57 o                         
  -1  11   2          1.68         15.43         6.59 o                         
   0  11   2          0.28         -6.43         7.19 o                         
   1  11   2          4.16         -6.35         6.35 o                         
   2  11   2          3.57         10.84         7.97 o                         
   3  11   2          6.39         -1.27         8.05 o                         
   4  11   2          0.09          0.26         6.01 o                         
   5  11   2          7.53          6.17         7.58 o                         
   6  11   2         27.80         33.62         6.06 o                         
   7  11   2          1.84         11.81         7.06 o                         
   8  11   2         29.52         15.05         7.15 o                         
  -7  12   2         33.88         34.54        10.43 o                         
  -6  12   2          6.12         54.88        14.38 o                         
  -5  12   2         28.97         33.58         7.26 o                         
  -4  12   2         29.53         32.45         6.25 o                         
  -3  12   2         75.31         78.47         7.79 o                         
  -2  12   2         77.56         78.11        12.96 o                         
  -1  12   2         47.49         60.99         9.78 o                         
   0  12   2         74.33         72.28         9.43 o                         
   1  12   2         46.11         37.57         8.53 o                         
   2  12   2         83.66         93.02         8.04 o                         
   3  12   2         57.28         42.23         9.52 o                         
   4  12   2         42.53         49.77         6.67 o                         
   5  12   2         79.66         96.59         7.50 o                         
   6  12   2         11.93         17.12         5.75 o                         
   7  12   2         41.28         30.37         5.29 o                         
  -6  13   2          0.40          8.99         8.99 o                         
  -5  13   2         26.64         11.51        13.68 o                         
  -4  13   2          0.27          9.95         9.34 o                         
  -3  13   2         27.59         27.51         9.00 o                         
  -2  13   2         42.05         43.28         8.12 o                         
  -1  13   2          5.37         11.85        10.38 o                         
   0  13   2          0.12         -7.47         7.47 o                         
   1  13   2         35.75         23.95        20.91 o                         
   2  13   2          3.71          3.59        12.57 o                         
   3  13   2         36.77         31.39         8.72 o                         
   4  13   2         26.46         21.37         7.68 o                         
   5  13   2          3.21         -0.22        12.36 o                         
   6  13   2          5.23          3.09         8.21 o                         
  -4  14   2         60.91         72.35        14.04 o                         
  -3  14   2         43.97         22.67        10.80 o                         
  -2  14   2         53.63         45.33         9.54 o                         
  -1  14   2         29.27         29.14        10.43 o                         
   0  14   2          2.12        -11.41        11.41 o                         
   1  14   2         14.08         17.46        11.86 o                         
   2  14   2          3.15         12.18        11.69 o                         
   3  14   2         81.75          6.12        26.64 o                         
  -4 -15   3          1.11         12.65         6.46 o                         
  -3 -15   3         41.70         36.18         6.18 o                         
  -2 -15   3         33.43         26.91         8.92 o                         
  -1 -15   3         56.76         21.02        12.54 o                         
   0 -15   3         21.09         18.30         9.48 o                         
   1 -15   3         56.69         62.24        12.97 o                         
   2 -15   3          8.99         -2.52        23.75 o                         
  -6 -14   3        117.25         78.12        12.06 o                         
  -5 -14   3         28.29         24.72         5.27 o                         
  -4 -14   3        176.10        175.31        10.05 o                         
  -3 -14   3        162.97        150.27        12.06 o                         
  -2 -14   3         13.37         11.30         7.53 o                         
  -1 -14   3          0.57          3.06         7.19 o                         
   0 -14   3        338.43        310.55        22.02 o                         
   1 -14   3          1.93          4.69         9.40 o                         
   2 -14   3          5.29          5.48        10.88 o                         
   3 -14   3         56.62         47.63        14.87 o                         
   4 -14   3          4.78         13.29         8.57 o                         
   5 -14   3          0.65         12.63         9.36 o                         
   6 -14   3         23.96         27.54         8.81 o                         
  -7 -13   3          6.85         14.85         5.41 o                         
  -6 -13   3          2.17          3.29         5.73 o                         
  -5 -13   3         64.82         57.03         5.78 o                         
  -4 -13   3         83.48         92.38         8.54 o                         
  -3 -13   3          5.75         -4.89         5.59 o                         
  -2 -13   3         17.35         17.06         6.97 o                         
  -1 -13   3        201.28        195.64        12.73 o                         
   0 -13   3        387.65        364.64        16.53 o                         
   1 -13   3         64.39         78.88        11.96 o                         
   2 -13   3         17.08         18.14        14.20 o                         
   3 -13   3          0.27         29.52        10.03 o                         
   4 -13   3          6.27         14.24         6.57 o                         
   5 -13   3          5.82         10.70         7.42 o                         
   6 -13   3         40.68         34.63         6.02 o                         
   7 -13   3         45.09         60.91        10.28 o                         
  -8 -12   3          0.88          7.54         4.82 o                         
  -7 -12   3        123.61        129.24         7.88 o                         
  -6 -12   3          0.06          1.45         5.75 o                         
  -5 -12   3          3.68         16.93         5.45 o                         
  -4 -12   3        197.74        231.39        15.77 o                         
  -3 -12   3         88.99        105.22         8.03 o                         
  -2 -12   3         73.27         74.78         7.31 o                         
  -1 -12   3         33.36         29.29         8.91 o                         
   0 -12   3        322.52        305.89        13.55 o                         
   1 -12   3        358.33        323.95        12.57 o                         
   2 -12   3         62.97         65.99         9.14 o                         
   3 -12   3        270.80        289.28        16.53 o                         
   4 -12   3        189.92        206.80        11.32 o                         
   5 -12   3         78.18         95.31         7.68 o                         
   6 -12   3          7.27          6.79         5.39 o                         
   7 -12   3         14.68         16.50         5.66 o                         
   8 -12   3         16.01         30.76         6.38 o                         
  -9 -11   3          4.83          1.86        12.31 o                         
  -8 -11   3          0.25         -2.68         4.83 o                         
  -7 -11   3          0.01         12.92         6.04 o                         
  -6 -11   3          8.79          5.12         6.40 o                         
  -5 -11   3         19.82         22.14         5.75 o                         
  -4 -11   3        148.52        154.80         8.66 o                         
  -3 -11   3        159.83        168.25         8.91 o                         
  -2 -11   3         51.80         44.68         5.87 o                         
  -1 -11   3        136.57        134.11         8.59 o                         
   0 -11   3        225.25        219.45         9.46 o                         
   1 -11   3        314.33        274.11        10.95 o                         
   2 -11   3        226.87        214.01         8.66 o                         
   3 -11   3        491.97        496.61        11.40 o                         
   4 -11   3         81.35         84.68         6.43 o                         
   5 -11   3         36.37         44.54         6.05 o                         
   6 -11   3          1.43          4.55         5.45 o                         
   7 -11   3         25.59         22.57         5.64 o                         
   8 -11   3        177.27        183.17         8.38 o                         
   9 -11   3          8.50         11.24         5.36 o                         
 -10 -10   3         22.75         33.85        10.18 o                         
  -9 -10   3          6.68         -8.73         8.73 o                         
  -8 -10   3        104.94        113.58         8.74 o                         
  -7 -10   3         50.17         34.09         5.79 o                         
  -6 -10   3         30.04         32.11         6.43 o                         
  -5 -10   3         55.46         46.03         6.20 o                         
  -4 -10   3         38.28         29.36         5.78 o                         
  -3 -10   3        938.00        924.48        16.68 o                         
  -2 -10   3          1.29          3.12         4.64 o                         
  -1 -10   3         85.33         79.43         5.67 o                         
   0 -10   3         12.17         13.89         4.66 o                         
   1 -10   3        672.33        689.09        11.54 o                         
   2 -10   3         80.26         67.57         5.92 o                         
   3 -10   3        164.34        144.26         8.10 o                         
   4 -10   3        220.19        231.13        10.89 o                         
   5 -10   3          0.09         -4.66         4.80 o                         
   6 -10   3          4.64          5.57         6.82 o                         
   7 -10   3         23.82         21.70         5.47 o                         
   8 -10   3          2.75          9.09         5.51 o                         
   9 -10   3         12.58         11.81         4.49 o                         
  10 -10   3          1.12          6.03         6.65 o                         
 -11  -9   3          1.35          8.63        12.24 o                         
 -10  -9   3          0.44         12.26         9.91 o                         
  -9  -9   3          0.94          2.25         8.28 o                         
  -8  -9   3          1.30          2.10         8.15 o                         
  -7  -9   3          0.76         -0.21         6.07 o                         
  -6  -9   3         14.91         23.78         5.40 o                         
  -5  -9   3         97.84         81.65         7.32 o                         
  -4  -9   3         42.23         44.47         7.11 o                         
  -3  -9   3         46.06         54.20         5.02 o                         
  -2  -9   3          6.09          2.09         3.99 o                         
  -1  -9   3         26.06         44.44         5.43 o                         
   0  -9   3          2.20          6.68         4.75 o                         
   1  -9   3         63.40         73.42         5.14 o                         
   2  -9   3         84.84         81.82         5.21 o                         
   3  -9   3        144.66        134.14         6.51 o                         
   4  -9   3        233.58        249.35         8.51 o                         
   5  -9   3        196.25        199.10         9.70 o                         
   6  -9   3          3.45          7.54         4.87 o                         
   7  -9   3         42.23         45.73         6.23 o                         
   8  -9   3          1.71          6.56         7.00 o                         
   9  -9   3          6.79          1.63         4.38 o                         
  10  -9   3          9.23          8.88         5.49 o                         
  11  -9   3          3.18         11.82         8.91 o                         
 -11  -8   3          7.97          7.92        14.03 o                         
 -10  -8   3         96.39        113.65        11.63 o                         
  -9  -8   3          1.72          4.65         7.02 o                         
  -8  -8   3          1.35         -6.80         7.77 o                         
  -7  -8   3        527.23        548.96        14.18 o                         
  -6  -8   3        188.66        187.82         9.71 o                         
  -5  -8   3        233.41        220.00        10.22 o                         
  -4  -8   3        329.71        336.10         8.75 o                         
  -3  -8   3          0.89          1.20         3.47 o                         
  -2  -8   3       1291.95       1392.60        19.20 o                         
  -1  -8   3        269.65        297.20         7.77 o                         
   0  -8   3        789.28        802.07        11.19 o                         
   1  -8   3        441.54        404.20         8.35 o                         
   2  -8   3       1755.74       1773.36        21.39 o                         
   3  -8   3          3.78          3.44         3.40 o                         
   4  -8   3         17.05         19.28         5.93 o                         
   5  -8   3         25.48         19.11         4.61 o                         
   6  -8   3         16.77         26.50         6.25 o                         
   7  -8   3        679.54        677.07        12.41 o                         
   8  -8   3         15.83         24.55         6.03 o                         
   9  -8   3         29.04         30.86         5.67 o                         
  10  -8   3          1.10         -0.03         4.94 o                         
  11  -8   3         12.17         28.82        14.86 o                         
 -12  -7   3          1.54         19.43        12.95 o                         
 -11  -7   3         13.56         20.15        15.47 o                         
 -10  -7   3         12.26         30.27        10.16 o                         
  -9  -7   3          7.45          5.57         8.21 o                         
  -8  -7   3          5.44         -3.58         6.51 o                         
  -7  -7   3         18.05         16.18         5.46 o                         
  -6  -7   3          6.66          8.28         4.93 o                         
  -5  -7   3         43.60         36.57         5.00 o                         
  -4  -7   3        287.07        273.36         7.89 o                         
  -3  -7   3        356.90        346.92         8.99 o                         
  -2  -7   3       1292.64       1318.59        17.66 o                         
  -1  -7   3       2369.71       2336.98        37.58 o                         
   0  -7   3       2122.85       2082.16        36.73 o                         
   1  -7   3       1344.43       1303.69        16.06 o                         
   2  -7   3         69.50         77.26         4.43 o                         
   3  -7   3         18.04         19.15         3.52 o                         
   4  -7   3         21.80         24.65         3.74 o                         
   5  -7   3        173.41        198.42         8.27 o                         
   6  -7   3        183.18        191.91         7.08 o                         
   7  -7   3         25.15         20.84         6.35 o                         
   8  -7   3          6.25          1.50         6.70 o                         
   9  -7   3         15.49         13.01         5.87 o                         
  10  -7   3          1.73          4.24         6.34 o                         
  11  -7   3         21.57         32.45        13.29 o                         
  12  -7   3          1.83         -4.63         7.37 o                         
 -12  -6   3         31.43         39.23        19.43 o                         
 -11  -6   3          0.62         12.48        11.57 o                         
 -10  -6   3        399.56        219.88        34.25 o                         
  -9  -6   3         48.22         53.21        13.73 o                         
  -8  -6   3        360.28        369.79        13.88 o                         
  -7  -6   3        173.12        162.85         8.90 o                         
  -6  -6   3        553.66        608.86        11.79 o                         
  -5  -6   3        389.72        455.72        12.20 o                         
  -4  -6   3         61.81         65.05         5.06 o                         
  -3  -6   3        153.70        134.99         6.87 o                         
  -2  -6   3        481.34        477.39         9.61 o                         
  -1  -6   3         39.92         38.92         4.31 o                         
   0  -6   3          1.96          6.02         2.21 o                         
   1  -6   3         35.48         31.53         3.67 o                         
   2  -6   3        499.13        496.28        10.05 o                         
   3  -6   3        199.76        186.21         5.80 o                         
   4  -6   3         94.26        105.09         6.09 o                         
   5  -6   3        534.20        618.59        12.57 o                         
   6  -6   3        570.84        589.45        11.08 o                         
   7  -6   3        211.70        201.04        10.08 o                         
   8  -6   3        358.00        359.46        12.73 o                         
   9  -6   3         57.99         71.02         7.55 o                         
  10  -6   3        310.84        335.69        13.17 o                         
  11  -6   3          4.39         -2.37         8.13 o                         
  12  -6   3         35.69         38.85        10.43 o                         
 -12  -5   3          0.03         15.11        14.75 o                         
 -11  -5   3         10.01          1.68        13.57 o                         
 -10  -5   3         50.90         61.55        15.12 o                         
  -9  -5   3        124.85        130.74        14.15 o                         
  -8  -5   3         30.59         23.23         7.40 o                         
  -7  -5   3         38.13         44.94         6.32 o                         
  -6  -5   3         48.95         40.48         6.48 o                         
  -5  -5   3         28.08         47.67         5.70 o                         
  -4  -5   3         86.31         88.83         4.80 o                         
  -3  -5   3         58.16         49.95         3.32 o                         
  -2  -5   3         70.28         88.73         4.32 o                         
  -1  -5   3        146.61        158.17        11.37 o                         
   0  -5   3         77.35         95.68         3.32 o                         
   1  -5   3         49.65         54.21         4.10 o                         
   2  -5   3         91.29         85.46         4.48 o                         
   3  -5   3        183.91        182.49         5.37 o                         
   4  -5   3          0.62          4.29         3.03 o                         
   5  -5   3          9.15          8.38         3.47 o                         
   6  -5   3         61.50         59.35         5.37 o                         
   7  -5   3         24.54         28.43         6.16 o                         
   8  -5   3         42.16         39.14         8.97 o                         
   9  -5   3         15.59         24.03         9.19 o                         
  10  -5   3         10.06         18.48         8.98 o                         
  11  -5   3          0.04          4.77         9.68 o                         
  12  -5   3          1.11         -1.39        12.59 o                         
 -12  -4   3         20.38         19.30        12.65 o                         
 -11  -4   3         15.01         10.84        27.89 o                         
 -10  -4   3         37.25         46.10        16.08 o                         
  -9  -4   3        172.59        196.34        20.75 o                         
  -8  -4   3        128.16        125.52        10.51 o                         
  -7  -4   3       2205.49       2212.52        31.69 o                         
  -6  -4   3        994.19       1012.02        25.84 o                         
  -5  -4   3         44.31         44.34         4.95 o                         
  -4  -4   3        302.59        332.97         8.71 o                         
  -3  -4   3        297.47        324.80         5.50 o                         
  -2  -4   3      10729.42      10809.33        88.95 o                         
  -1  -4   3      11160.29      10805.07        93.88 o                         
   0  -4   3       1939.38       1808.55        17.11 o                         
   1  -4   3        345.53        247.63         5.86 o                         
   2  -4   3       1102.60       1056.98        13.02 o                         
   3  -4   3       1012.35       1044.87        13.26 o                         
   4  -4   3       3499.37       3745.28        40.12 o                         
   5  -4   3       1295.46       1358.41        44.55 o                         
   6  -4   3         24.33         23.01         6.20 o                         
   7  -4   3        228.57        214.50         9.51 o                         
   8  -4   3         49.92         49.56         6.57 o                         
   9  -4   3        934.69        913.01        21.20 o                         
  10  -4   3        727.51        722.83        24.36 o                         
  11  -4   3         13.62          0.80         8.29 o                         
  12  -4   3         23.31         22.89        11.87 o                         
 -12  -3   3          0.83         -0.83        10.61 o                         
 -11  -3   3         39.04         64.29        16.52 o                         
 -10  -3   3          8.81         28.33        20.32 o                         
  -9  -3   3          8.48          8.88        11.08 o                         
  -8  -3   3         40.71         62.05        11.47 o                         
  -7  -3   3        359.45        329.73        15.35 o                         
  -6  -3   3         27.10         38.65         6.23 o                         
  -5  -3   3         24.31         18.51         3.16 o                         
  -4  -3   3         39.43         38.97         3.01 o                         
  -3  -3   3        204.36        211.66         4.67 o                         
  -2  -3   3        280.06        284.63         4.31 o                         
  -1  -3   3         31.07         30.87         1.68 o                         
   0  -3   3          1.59         -0.42         0.91 o                         
   1  -3   3         39.23         37.93         1.66 o                         
   2  -3   3         78.96         84.36         3.48 o                         
   3  -3   3         15.50         21.65         2.00 o                         
   4  -3   3        227.71        224.26         5.47 o                         
   5  -3   3          4.12          0.56         4.36 o                         
   6  -3   3        109.53        103.42         9.13 o                         
   7  -3   3        263.25        262.51        12.61 o                         
   8  -3   3        138.66        136.06        12.24 o                         
   9  -3   3         20.06         29.47        10.23 o                         
  10  -3   3          9.92         21.98        12.17 o                         
  11  -3   3          5.83         20.87        22.67 o                         
  12  -3   3         76.75         63.17        14.59 o                         
  13  -3   3          7.86          2.11         9.36 o                         
 -13  -2   3         32.52         -8.99        12.95 o                         
 -12  -2   3        116.26        111.61        16.40 o                         
 -11  -2   3         46.57         52.54        19.07 o                         
 -10  -2   3         50.53         76.81        15.20 o                         
  -9  -2   3         47.91         57.85        14.79 o                         
  -8  -2   3         14.06         13.29         9.90 o                         
  -7  -2   3        691.96        657.01        24.38 o                         
  -6  -2   3       2231.50       2257.43        42.72 o                         
  -5  -2   3       1876.88       1924.84        26.96 o                         
  -4  -2   3          2.80          2.19         2.86 o                         
  -3  -2   3       3112.97       3233.38        42.91 o                         
  -2  -2   3      11997.02      11819.75       101.99 o                         
   0  -2   3       8342.40       7827.18        78.22 o                         
   1  -2   3        263.30        230.30         4.01 o                         
   2  -2   3        300.16        288.88         5.32 o                         
   3  -2   3       2569.93       2552.26        37.89 o                         
   4  -2   3       1028.43       1058.67        21.81 o                         
   5  -2   3        255.50        240.50         9.55 o                         
   6  -2   3       2240.88       2234.60        64.20 o                         
   7  -2   3        151.24        182.54        18.68 o                         
   8  -2   3         99.54        109.01        18.99 o                         
   9  -2   3         21.92         -5.55        16.14 o                         
  10  -2   3         52.20         20.51        16.63 o                         
  11  -2   3        183.72        134.67        27.72 o                         
  12  -2   3         25.98         41.68        12.95 o                         
  13  -2   3         58.40         55.43        23.39 o                         
 -13  -1   3          0.14        -10.43        10.43 o                         
 -12  -1   3         66.00         61.59        15.39 o                         
 -11  -1   3        117.23        117.58        12.22 o                         
 -10  -1   3         52.05         60.86        15.53 o                         
  -9  -1   3          3.65          6.56        10.37 o                         
  -8  -1   3        202.48        202.11        16.26 o                         
  -7  -1   3         86.13         83.02         7.80 o                         
  -6  -1   3         21.02         33.54         7.96 o                         
  -5  -1   3        765.24        726.69        15.20 o                         
  -4  -1   3        864.77        810.63        11.25 o                         
  -3  -1   3       1595.59       1584.59        17.78 o                         
  -2  -1   3         17.96         16.24         1.43 o                         
  -1  -1   3         70.07         81.55         3.11 o                         
   0  -1   3         21.94         25.22         1.28 o                         
   1  -1   3        196.94        180.03         2.61 o                         
   2  -1   3         27.82         31.71         1.65 o                         
   3  -1   3        191.97        194.40         3.93 o                         
   4  -1   3        157.35        155.75         7.26 o                         
   5  -1   3         73.85         66.94         5.59 o                         
   6  -1   3         60.96         53.26        10.08 o                         
   7  -1   3         25.00         23.38        19.43 o                         
   8  -1   3         75.65         93.41        14.25 o                         
   9  -1   3        104.83         60.00        19.21 o                         
  10  -1   3         18.87         18.73        32.20 o                         
  11  -1   3         33.95         12.24        19.79 o                         
  12  -1   3          2.10         19.13        16.18 o                         
 -13   0   3          0.77         -1.10        13.67 o                         
 -12   0   3          0.11         -0.27         8.24 o                         
 -11   0   3          4.24         -4.96        14.80 o                         
 -10   0   3          0.03          0.91        10.09 o                         
  -9   0   3          0.03          2.61         9.11 o                         
  -8   0   3          0.05          8.80         7.43 o                         
  -7   0   3         18.31         11.07        12.35 o                         
  -6   0   3          8.09          9.91         4.80 o                         
  -5   0   3          0.01          1.58         2.96 o                         
  -4   0   3         12.33          9.65         1.77 o                         
  -3   0   3         12.28         11.87         1.79 o                         
  -2   0   3          4.22          9.44         1.75 o                         
  -1   0   3          3.37          4.08         0.97 o                         
   0   0   3          6.05          7.47         0.68 o                         
   1   0   3          2.04          2.60         0.86 o                         
   2   0   3          1.08          4.30         1.08 o                         
   3   0   3          3.15          5.36         2.07 o                         
   4   0   3          3.07          3.01         1.64 o                         
   5   0   3          1.03          4.54         4.57 o                         
   6   0   3          0.42         -7.55         7.55 o                         
   7   0   3          0.16         18.35        23.02 o                         
   8   0   3          0.39          1.21        13.97 o                         
   9   0   3          0.68         -0.86        15.50 o                         
  10   0   3          0.09         -1.89        13.85 o                         
  11   0   3          1.75         17.98        14.85 o                         
  12   0   3          0.96         -2.88        28.78 o                         
 -13   1   3         12.56          2.52        10.07 o                         
 -12   1   3         31.82         42.79         8.20 o                         
 -11   1   3          5.00        -13.85        13.85 o                         
 -10   1   3          4.32         10.11         9.54 o                         
  -9   1   3        134.96        118.73        10.89 o                         
  -8   1   3        482.84        443.00        14.56 o                         
  -7   1   3         90.18         76.15         8.36 o                         
  -6   1   3         82.69         81.93         8.19 o                         
  -5   1   3         51.55         38.74         3.76 o                         
  -4   1   3        106.60        105.94         4.06 o                         
  -3   1   3        259.85        264.57         4.81 o                         
  -2   1   3        305.07        313.88         4.55 o                         
  -1   1   3         38.97         44.45         1.83 o                         
   0   1   3         26.53         24.60         1.66 o                         
   1   1   3         72.71         66.96         2.12 o                         
   2   1   3        193.43        169.44         4.34 o                         
   3   1   3         32.95         33.14         3.31 o                         
   4   1   3        114.29        117.79         7.23 o                         
   5   1   3        332.15        302.01        16.42 o                         
   8   1   3        107.60        118.06        33.11 o                         
   9   1   3          8.19         -6.84        30.22 o                         
  10   1   3         27.88         63.31        31.30 o                         
  11   1   3          6.52         -6.48        20.50 o                         
 -13   2   3         14.87          4.85        10.07 o                         
 -12   2   3          5.36         -6.82         6.82 o                         
 -11   2   3         14.35         17.87         8.45 o                         
 -10   2   3         25.19         47.06         9.74 o                         
  -9   2   3        701.08        703.92        14.40 o                         
  -8   2   3         27.57         18.60         6.79 o                         
  -7   2   3         36.61         42.60         7.64 o                         
  -6   2   3         24.45         24.91         4.20 o                         
  -5   2   3        130.35        140.88         5.62 o                         
  -4   2   3        906.72        955.03        13.70 o                         
  -3   2   3        559.90        565.49         8.11 o                         
  -2   2   3       3724.16       3687.66        38.57 o                         
  -1   2   3         60.06         96.29         3.22 o                         
   0   2   3        128.86        125.27         3.02 o                         
   1   2   3       4318.41       4088.14        51.51 o                         
   2   2   3        639.09        608.72         9.22 o                         
   3   2   3       1635.48       1604.37        33.44 o                         
   4   2   3        530.75        546.09        26.89 o                         
   5   2   3       1214.38       1181.41        21.09 o                         
   6   2   3        280.85        339.08        17.30 o                         
   7   2   3        600.62        629.15        47.83 o                         
   8   2   3        940.93        885.91        62.16 o                         
   9   2   3         46.10         35.62        34.91 o                         
 -12   3   3          0.07         -0.88         6.83 o                         
 -11   3   3         10.07         13.77         7.97 o                         
 -10   3   3         24.82         28.07         7.47 o                         
  -9   3   3         12.00          8.80         6.30 o                         
  -8   3   3        104.32        116.18        13.78 o                         
  -7   3   3        134.24        135.48         8.54 o                         
  -6   3   3        127.28        130.42        10.32 o                         
  -5   3   3         90.96         85.56         5.22 o                         
  -4   3   3        124.92        135.39         5.19 o                         
  -3   3   3         51.66         60.26         4.01 o                         
  -2   3   3        154.55        161.73         4.92 o                         
  -1   3   3        925.92        939.69        11.90 o                         
   0   3   3       1225.64       1173.62        14.05 o                         
   1   3   3       1459.93       1475.66        15.37 o                         
   2   3   3        779.90        772.92        11.39 o                         
   3   3   3        102.89        117.56         4.69 o                         
   4   3   3        285.71        286.51         7.70 o                         
   5   3   3        180.32        172.96         9.28 o                         
   6   3   3        356.88        327.30        16.94 o                         
   7   3   3        295.15        295.52        17.07 o                         
   8   3   3         46.30         54.05        11.00 o                         
 -12   4   3        145.61        127.44        11.69 o                         
 -11   4   3          4.05         -4.48         6.98 o                         
 -10   4   3         42.86         50.19         7.37 o                         
  -9   4   3        327.58        320.80        10.07 o                         
  -8   4   3        332.74        349.43        13.19 o                         
  -7   4   3        566.08        569.93        20.01 o                         
  -6   4   3          8.37         12.39         4.07 o                         
  -5   4   3        703.67        695.58        11.31 o                         
  -4   4   3       3268.19       3332.49        34.23 o                         
  -3   4   3        913.90        901.48        12.54 o                         
  -2   4   3       1032.76       1282.96        17.68 o                         
  -1   4   3       3262.00       3183.85        30.02 o                         
   0   4   3        223.99        209.81         4.80 o                         
   1   4   3        195.87        226.78         4.82 o                         
   2   4   3        391.00        416.26         9.30 o                         
   3   4   3        216.01        182.02         7.10 o                         
   4   4   3        145.78        182.27         7.40 o                         
   5   4   3        508.38        521.68        16.05 o                         
   6   4   3         25.98         24.43        12.77 o                         
   7   4   3          8.93         21.33         7.82 o                         
   8   4   3         86.17         79.15        22.67 o                         
   9   4   3        425.13        418.54        26.31 o                         
 -12   5   3          8.50         18.52         6.69 o                         
 -11   5   3          3.48          8.50         5.58 o                         
 -10   5   3         52.75         53.82         7.90 o                         
  -9   5   3          0.41          3.31         5.02 o                         
  -8   5   3         22.88         26.52         4.97 o                         
  -7   5   3          8.21          2.90         6.60 o                         
  -6   5   3        208.19        229.52         9.65 o                         
  -5   5   3          3.10         32.74         5.29 o                         
  -4   5   3        243.26        258.50         8.83 o                         
  -3   5   3         85.86         81.60         4.65 o                         
  -2   5   3         22.90         19.35         2.78 o                         
  -1   5   3         17.64         22.12         2.78 o                         
   0   5   3         39.88         37.49         3.00 o                         
   1   5   3         17.62         14.91         2.52 o                         
   2   5   3        150.82        157.72         5.32 o                         
   3   5   3         53.27         62.54         5.71 o                         
   4   5   3         97.75         91.33         6.20 o                         
   5   5   3        387.65        351.86        15.10 o                         
   6   5   3        245.70        261.63        12.59 o                         
   7   5   3          5.43          6.90         6.96 o                         
   8   5   3         51.71         28.74        23.93 o                         
   9   5   3         32.41         34.44        17.82 o                         
  10   5   3          9.76         -6.11        11.87 o                         
 -11   6   3         14.40         11.35         5.81 o                         
 -10   6   3          0.05          9.86         5.66 o                         
  -9   6   3         87.79        112.59         6.30 o                         
  -8   6   3         45.08         55.06         5.70 o                         
  -7   6   3       2260.22       2419.58        24.17 o                         
  -6   6   3       3511.91       3684.39        34.75 o                         
  -5   6   3          1.53          1.17         3.84 o                         
  -4   6   3        297.80        353.24         8.03 o                         
  -3   6   3        238.99        242.61         8.81 o                         
  -2   6   3       2766.60       3032.54        30.38 o                         
  -1   6   3          0.89          1.70         2.37 o                         
   0   6   3        775.75        778.81         9.48 o                         
   1   6   3         24.24         18.96         3.40 o                         
   2   6   3          8.63          7.60         3.72 o                         
   3   6   3        181.48        161.35         7.35 o                         
   4   6   3        761.43        702.51        12.02 o                         
   5   6   3       1340.85       1354.31        24.27 o                         
   6   6   3          1.16          5.01         7.08 o                         
   7   6   3        122.40        126.69        10.66 o                         
   8   6   3        143.76        110.98        15.16 o                         
   9   6   3         88.26         91.24        36.53 o                         
  10   6   3          1.77        -11.87        11.87 o                         
 -11   7   3          6.35         11.67         5.98 o                         
 -10   7   3          6.46          3.75         5.59 o                         
  -9   7   3         46.94         55.41         6.79 o                         
  -8   7   3        199.60        190.76         7.75 o                         
  -7   7   3        187.62        193.52         9.19 o                         
  -6   7   3        153.09        139.50         7.77 o                         
  -5   7   3         40.90         61.32         4.54 o                         
  -4   7   3         45.29         46.77         4.81 o                         
  -3   7   3         76.37         80.41         4.75 o                         
  -2   7   3        109.44        114.47         5.94 o                         
  -1   7   3         25.13         27.14         3.53 o                         
   0   7   3        108.10        120.76         5.29 o                         
   1   7   3        428.67        446.60         8.81 o                         
   2   7   3         78.42         83.82         5.21 o                         
   3   7   3         38.64         38.37         4.55 o                         
   4   7   3        150.32        154.07         7.73 o                         
   5   7   3         93.08         89.88         7.86 o                         
   6   7   3        465.05        482.18        18.11 o                         
   7   7   3        100.80         98.70         9.37 o                         
   8   7   3         45.22         51.34         6.81 o                         
   9   7   3         12.63          6.94        10.03 o                         
  10   7   3         14.54          9.16        14.39 o                         
 -10   8   3          3.92          1.82         4.46 o                         
  -9   8   3         97.37         90.93         8.37 o                         
  -8   8   3        223.65        238.30        10.15 o                         
  -7   8   3         65.45         59.54         5.22 o                         
  -6   8   3         45.04         46.09         5.27 o                         
  -5   8   3        164.66        170.44         7.21 o                         
  -4   8   3         10.21         11.13         4.62 o                         
  -3   8   3         86.03         97.82         5.49 o                         
  -2   8   3         65.13         80.12         4.75 o                         
  -1   8   3        114.43        133.07         5.87 o                         
   0   8   3         74.25         90.33         4.98 o                         
   1   8   3         46.57         56.74         5.26 o                         
   2   8   3        165.95        163.96         7.69 o                         
   3   8   3         52.38         67.27         5.97 o                         
   4   8   3         45.40         36.91         6.92 o                         
   5   8   3         98.82        118.16         8.84 o                         
   6   8   3        494.41        474.62        15.71 o                         
   7   8   3         54.04         40.43         7.91 o                         
   8   8   3          5.10         22.18         7.14 o                         
   9   8   3          0.26         -7.93         8.99 o                         
  10   8   3          7.35        -11.04        11.04 o                         
 -10   9   3          6.51          7.82         6.95 o                         
  -9   9   3        134.66        106.31         7.35 o                         
  -8   9   3          0.71          2.99         4.61 o                         
  -7   9   3          0.84          6.73         5.77 o                         
  -6   9   3         94.82         99.29         6.00 o                         
  -5   9   3        137.21        133.87         7.92 o                         
  -4   9   3         53.09         38.62         4.92 o                         
  -3   9   3          2.69         16.60         4.86 o                         
  -2   9   3        129.14        126.47         6.82 o                         
  -1   9   3          7.82          4.58         6.97 o                         
   0   9   3          3.62         10.18         5.85 o                         
   1   9   3          7.47         13.72         5.52 o                         
   2   9   3          1.06          4.38         5.54 o                         
   3   9   3          2.86          3.93         5.72 o                         
   4   9   3         22.87          9.65         5.63 o                         
   5   9   3        153.74        174.37        11.34 o                         
   6   9   3        117.76        125.06         8.90 o                         
   7   9   3         83.47         79.19         8.04 o                         
   8   9   3         23.85         27.38         6.60 o                         
   9   9   3         20.48         28.58         7.22 o                         
  -9  10   3         88.05         68.47         6.25 o                         
  -8  10   3         69.34         68.22         6.49 o                         
  -7  10   3          0.03          3.78         4.47 o                         
  -6  10   3        179.93        156.12         7.79 o                         
  -5  10   3        388.64        428.74        11.51 o                         
  -4  10   3         70.11         58.40         6.00 o                         
  -3  10   3         48.59         48.76         5.12 o                         
  -2  10   3          2.89         12.80         6.17 o                         
  -1  10   3        108.66        117.76         9.11 o                         
   0  10   3        715.86        776.87        15.81 o                         
   1  10   3       1009.24        981.58        16.20 o                         
   2  10   3         98.11         81.90         7.68 o                         
   3  10   3         41.46         36.90         8.07 o                         
   4  10   3          9.34          1.60         6.57 o                         
   5  10   3         15.34         17.65         6.75 o                         
   6  10   3        633.27        691.24        20.02 o                         
   7  10   3          1.37          7.28         5.43 o                         
   8  10   3         36.76         33.35         6.16 o                         
   9  10   3         20.96         28.56        10.61 o                         
  -8  11   3          0.57          0.47         5.02 o                         
  -7  11   3          8.91          7.79         4.77 o                         
  -6  11   3          6.20          6.28         5.29 o                         
  -5  11   3        118.49        124.72         6.97 o                         
  -4  11   3         95.96         85.40         7.56 o                         
  -3  11   3          6.86         14.28         5.70 o                         
  -2  11   3         53.80         60.99         7.00 o                         
  -1  11   3         12.46         -4.26        11.12 o                         
   0  11   3          0.44         12.07         8.41 o                         
   1  11   3         24.57         40.21         7.40 o                         
   2  11   3        109.00        128.98        10.08 o                         
   3  11   3         15.37         31.62         9.07 o                         
   4  11   3          3.78         -5.32         5.94 o                         
   5  11   3         15.61         14.53         6.15 o                         
   6  11   3         10.38         13.84         5.74 o                         
   7  11   3          5.13          2.37         6.54 o                         
   8  11   3          2.84         -2.03         5.33 o                         
  -7  12   3         22.10         69.45        12.24 o                         
  -6  12   3         16.63         13.51         5.96 o                         
  -5  12   3        126.46        138.53        11.41 o                         
  -4  12   3        140.11        188.93        12.17 o                         
  -3  12   3        206.17        227.27        15.91 o                         
  -2  12   3        160.03        211.79        24.13 o                         
  -1  12   3         12.40          6.65         7.70 o                         
   0  12   3         23.06         -2.18        11.64 o                         
   1  12   3        450.97        488.61        22.51 o                         
   2  12   3        200.72        255.93        13.12 o                         
   3  12   3         69.49         69.14         8.55 o                         
   4  12   3        552.26        547.82        20.92 o                         
   5  12   3         60.99         63.39         6.89 o                         
   6  12   3          6.68         19.09         6.57 o                         
   7  12   3          1.05         -0.61         6.73 o                         
  -5  13   3          4.16         20.15        10.07 o                         
  -4  13   3          5.17          0.72         9.72 o                         
  -3  13   3         17.92          5.30         7.91 o                         
  -2  13   3          0.68         19.58         8.50 o                         
  -1  13   3         58.57         66.58        13.86 o                         
   0  13   3         41.45         39.02        11.53 o                         
   1  13   3          6.67         26.27        11.61 o                         
   2  13   3          0.25          9.39        12.41 o                         
   3  13   3          2.32          4.32         7.80 o                         
   4  13   3          9.65          7.69         7.58 o                         
   5  13   3          7.88          0.63         6.91 o                         
  -1  14   3          2.53          5.40        12.95 o                         
   0  14   3         33.77         35.27        10.07 o                         
   1  14   3         74.37         50.62        33.84 o                         
   2  14   3         39.66         31.32         7.54 o                         
  -1 -16   4          0.41          2.60        11.69 o                         
   0 -16   4          5.35          1.08        12.59 o                         
   1 -16   4          0.70         12.59        12.59 o                         
  -4 -15   4         16.19          4.90         6.99 o                         
  -3 -15   4         33.84         40.61         6.87 o                         
  -2 -15   4         19.44         16.83         9.85 o                         
  -1 -15   4          7.38          3.89        11.26 o                         
   0 -15   4         51.23         37.46        19.27 o                         
   1 -15   4          1.75         18.01        11.75 o                         
   2 -15   4         19.77         15.12        15.47 o                         
   3 -15   4         31.78         32.75        21.95 o                         
  -6 -14   4          9.80          1.86         4.90 o                         
  -5 -14   4          3.19          1.18         5.16 o                         
  -4 -14   4         75.51         92.08         7.76 o                         
  -3 -14   4         97.49        109.17        10.98 o                         
  -2 -14   4         23.04         24.44         7.89 o                         
  -1 -14   4         52.15         58.78         9.78 o                         
   0 -14   4         92.51         88.90        11.41 o                         
   1 -14   4        214.76        112.77        20.81 o                         
   2 -14   4         71.30         99.60        11.20 o                         
   3 -14   4         66.53         66.75        11.58 o                         
   4 -14   4          0.77          7.85         7.18 o                         
   5 -14   4          1.87          6.16         7.73 o                         
   6 -14   4         33.33         28.43        13.68 o                         
  -7 -13   4          3.42         -3.26         8.52 o                         
  -6 -13   4          0.02          8.26         5.55 o                         
  -5 -13   4         33.02         32.98         5.27 o                         
  -4 -13   4         31.95          9.85         6.55 o                         
  -3 -13   4         17.03         22.56         6.75 o                         
  -2 -13   4         21.06         15.87         6.45 o                         
  -1 -13   4        146.68        153.55        11.43 o                         
   0 -13   4         13.70          9.88         8.61 o                         
   1 -13   4        251.53        166.06        27.73 o                         
   2 -13   4          1.98         -6.27         7.21 o                         
   3 -13   4         24.12         38.47         8.48 o                         
   4 -13   4         23.58         24.25         8.98 o                         
   5 -13   4         22.83         17.46         6.63 o                         
   6 -13   4         61.43         77.66        15.87 o                         
   7 -13   4         28.25         26.80         6.59 o                         
   8 -13   4         12.94         27.70         9.72 o                         
  -9 -12   4         14.51         17.92         8.46 o                         
  -8 -12   4         65.43        105.15         9.43 o                         
  -7 -12   4         14.31          8.15         9.52 o                         
  -6 -12   4          1.17         -5.05         5.05 o                         
  -5 -12   4          0.49          5.16         4.87 o                         
  -4 -12   4         30.12         27.17         5.40 o                         
  -3 -12   4        350.33        346.48        10.59 o                         
  -2 -12   4          2.78          6.37         6.58 o                         
  -1 -12   4        256.27        251.34        10.35 o                         
   0 -12   4        149.87        150.97        10.28 o                         
   1 -12   4        306.61        267.46        11.83 o                         
   2 -12   4        145.71        150.71         9.62 o                         
   3 -12   4        308.60        297.38         9.86 o                         
   4 -12   4          6.73         21.46         6.63 o                         
   5 -12   4         30.69         31.83         6.34 o                         
   6 -12   4          2.04          1.23         6.29 o                         
   7 -12   4        132.81        111.64        11.22 o                         
   8 -12   4          3.03         31.79         7.03 o                         
   9 -12   4         21.08         26.99         7.92 o                         
  -9 -11   4         17.07         22.49         6.80 o                         
  -8 -11   4         12.73          8.51         5.16 o                         
  -7 -11   4         15.09         16.40         5.61 o                         
  -6 -11   4         27.06         42.58         5.95 o                         
  -5 -11   4        186.22        173.58        10.09 o                         
  -4 -11   4         43.56         38.06         6.24 o                         
  -3 -11   4         70.22         85.66         6.54 o                         
  -2 -11   4         15.18         16.80         5.29 o                         
  -1 -11   4         19.24         26.45         5.70 o                         
   0 -11   4          0.09         -2.12         5.37 o                         
   1 -11   4          7.46          5.92         5.87 o                         
   2 -11   4         10.99          5.55         5.76 o                         
   3 -11   4        201.97        213.44        10.55 o                         
   4 -11   4         20.39         20.34         5.42 o                         
   5 -11   4         98.36        102.39         7.71 o                         
   6 -11   4        214.67        224.83        12.08 o                         
   7 -11   4         15.59          9.71         6.80 o                         
   8 -11   4         22.90         13.88         4.73 o                         
   9 -11   4          0.16         13.03         5.26 o                         
 -10 -10   4          0.24         -9.65         9.68 o                         
  -9 -10   4         13.52         20.80         7.05 o                         
  -8 -10   4         42.09         50.24         6.86 o                         
  -7 -10   4          0.91          1.47         5.66 o                         
  -6 -10   4         32.55         26.69         6.36 o                         
  -5 -10   4        657.91        592.64        13.98 o                         
  -4 -10   4         73.40         72.01         6.14 o                         
  -3 -10   4        282.18        273.45        10.27 o                         
  -2 -10   4        691.65        646.32        12.59 o                         
  -1 -10   4          2.94          5.42         4.38 o                         
   0 -10   4         85.43         61.50         6.12 o                         
   1 -10   4         37.47         42.20         4.95 o                         
   2 -10   4          9.55         10.11         5.38 o                         
   3 -10   4         26.94         28.32         5.32 o                         
   4 -10   4        605.63        623.24        15.35 o                         
   5 -10   4        431.95        444.84        10.42 o                         
   6 -10   4         84.29         83.56         6.70 o                         
   7 -10   4          0.29         -3.17         7.88 o                         
   8 -10   4         94.70         97.14         7.46 o                         
   9 -10   4         20.48         15.55         6.79 o                         
  10 -10   4         34.56         40.40         6.15 o                         
 -11  -9   4         26.86         24.47        11.87 o                         
 -10  -9   4         13.12         11.13        10.52 o                         
  -9  -9   4         41.95         54.92         6.97 o                         
  -8  -9   4         65.92         92.07         9.15 o                         
  -7  -9   4         50.79         63.60         7.12 o                         
  -6  -9   4         10.49         24.87         5.61 o                         
  -5  -9   4          3.94          9.03         6.77 o                         
  -4  -9   4        316.73        308.88         8.98 o                         
  -3  -9   4         59.87         44.65         4.60 o                         
  -2  -9   4          0.02         -1.25         3.61 o                         
  -1  -9   4         38.32         37.42         4.57 o                         
   0  -9   4         35.06         44.28         4.50 o                         
   1  -9   4         34.56         36.16         4.01 o                         
   2  -9   4          4.00         11.57         5.50 o                         
   3  -9   4         40.08         30.18         6.53 o                         
   4  -9   4         16.56         15.36         4.39 o                         
   5  -9   4          7.29         13.04         6.63 o                         
   6  -9   4         29.27         29.26         6.42 o                         
   7  -9   4        105.47         99.73         7.37 o                         
   8  -9   4         64.98         78.28         6.34 o                         
   9  -9   4         69.80         83.93         6.25 o                         
  10  -9   4         21.07         19.96         8.18 o                         
  11  -9   4         16.37         -6.35         6.74 o                         
 -11  -8   4         77.63         62.27        15.12 o                         
 -10  -8   4        129.21        109.59        17.26 o                         
  -9  -8   4          9.65          3.45         9.49 o                         
  -8  -8   4         44.86         57.40         6.89 o                         
  -7  -8   4         18.24         23.80         6.10 o                         
  -6  -8   4        375.22        368.88        10.77 o                         
  -5  -8   4        286.37        327.44         9.78 o                         
  -4  -8   4          7.01          4.73         4.18 o                         
  -3  -8   4        118.75        129.50         6.95 o                         
  -2  -8   4         14.10         14.12         3.85 o                         
  -1  -8   4         97.40        106.45         5.97 o                         
   0  -8   4          6.74         10.82         3.12 o                         
   1  -8   4        131.56        133.01         6.96 o                         
   2  -8   4         42.16         50.03         5.02 o                         
   3  -8   4         71.41         77.93         5.34 o                         
   4  -8   4          1.38          1.23         4.14 o                         
   5  -8   4        288.41        305.57         8.77 o                         
   6  -8   4        312.48        318.65        10.78 o                         
   7  -8   4         10.75          0.97         5.71 o                         
   8  -8   4         18.54         28.55         6.15 o                         
   9  -8   4         17.59         16.94         5.09 o                         
  10  -8   4         81.30         82.52         7.27 o                         
  11  -8   4         72.46         80.24         9.82 o                         
 -12  -7   4          9.83          9.72        11.87 o                         
 -11  -7   4          0.06          7.19        14.75 o                         
 -10  -7   4          5.17          2.41         8.93 o                         
  -9  -7   4          6.60          4.45         7.54 o                         
  -8  -7   4         11.22          7.71         6.40 o                         
  -7  -7   4         50.72         70.68         7.69 o                         
  -6  -7   4         56.21         60.00         5.74 o                         
  -5  -7   4        173.94        145.52         8.23 o                         
  -4  -7   4         87.79         85.03         5.38 o                         
  -3  -7   4        204.72        216.03         6.74 o                         
  -2  -7   4        394.55        416.86         8.56 o                         
  -1  -7   4        642.46        648.66        10.93 o                         
   0  -7   4        240.39        264.29         8.64 o                         
   1  -7   4        187.25        226.52         9.60 o                         
   2  -7   4        387.93        408.35         7.85 o                         
   3  -7   4        288.55        311.93         7.95 o                         
   4  -7   4        118.49        116.96         6.04 o                         
   5  -7   4        268.42        229.28         8.44 o                         
   6  -7   4         19.86         10.23         4.83 o                         
   7  -7   4        109.85        111.24         8.32 o                         
   8  -7   4         41.87         40.36         6.44 o                         
   9  -7   4         25.98         36.56         6.29 o                         
  10  -7   4          0.01         -5.83         6.72 o                         
  11  -7   4          8.37         19.61         7.21 o                         
  12  -7   4          1.89          1.73         7.47 o                         
 -12  -6   4         17.56         -3.96        19.07 o                         
 -11  -6   4          1.04         -3.19        17.62 o                         
 -10  -6   4          0.49         -3.60        17.27 o                         
  -9  -6   4        197.55        222.38        16.51 o                         
  -8  -6   4          0.01         12.46         5.96 o                         
  -7  -6   4          1.73          1.36         5.23 o                         
  -6  -6   4        185.89        183.42         8.26 o                         
  -5  -6   4        198.63        218.26         7.22 o                         
  -4  -6   4        319.76        345.09         7.37 o                         
  -3  -6   4       1742.75       1881.30        22.82 o                         
  -2  -6   4        947.07        852.17        13.54 o                         
  -1  -6   4          3.54          7.26         2.46 o                         
   0  -6   4         19.14          9.87         2.65 o                         
   1  -6   4       3095.40       3377.42        52.26 o                         
   2  -6   4        834.17        853.17        13.95 o                         
   3  -6   4        631.09        693.56        10.35 o                         
   4  -6   4        331.92        382.95         7.77 o                         
   5  -6   4        189.63        202.97         8.07 o                         
   6  -6   4          1.15          2.78         4.57 o                         
   7  -6   4        708.16        697.20        13.82 o                         
   8  -6   4         22.00         33.02         6.12 o                         
   9  -6   4        195.28        195.54        15.45 o                         
  10  -6   4         19.13         33.85        11.99 o                         
  11  -6   4         12.79          5.01         6.80 o                         
  12  -6   4          1.58          7.90         7.99 o                         
 -12  -5   4          7.55          0.58         9.77 o                         
 -11  -5   4         12.84         -7.15        26.26 o                         
 -10  -5   4          5.83         15.22        10.48 o                         
  -9  -5   4        138.11        138.43        13.56 o                         
  -8  -5   4         18.92          6.66         6.21 o                         
  -7  -5   4          8.19          0.70         6.79 o                         
  -6  -5   4         34.87         28.56         4.84 o                         
  -5  -5   4        459.15        448.44        10.17 o                         
  -4  -5   4       1067.07       1025.58        14.34 o                         
  -3  -5   4         72.09         80.81         4.37 o                         
  -2  -5   4         23.70         31.87         2.51 o                         
  -1  -5   4        660.37        654.10         8.05 o                         
   0  -5   4       1560.15       1497.24        20.23 o                         
   1  -5   4        156.72        145.66         5.10 o                         
   2  -5   4        183.84        168.68         5.65 o                         
   3  -5   4        111.41         98.99         4.78 o                         
   4  -5   4         10.73         14.98         3.46 o                         
   5  -5   4        225.93        235.75         8.50 o                         
   6  -5   4         43.44         45.44         7.09 o                         
   7  -5   4          0.12         -4.52         4.52 o                         
   8  -5   4        252.34        239.23        11.92 o                         
   9  -5   4          2.06         15.47         7.34 o                         
  10  -5   4         52.78         41.26         9.12 o                         
  11  -5   4         18.61         37.32         9.43 o                         
  12  -5   4          1.52         17.95         8.96 o                         
 -12  -4   4         19.19         21.76        11.41 o                         
 -11  -4   4         84.90        121.23        17.72 o                         
 -10  -4   4         44.83         32.44        13.45 o                         
  -9  -4   4        299.43        275.60        15.35 o                         
  -8  -4   4         43.26         44.73         8.58 o                         
  -7  -4   4        857.84        834.26        17.62 o                         
  -6  -4   4       1013.53       1087.63        20.82 o                         
  -5  -4   4        137.53        133.31         6.80 o                         
  -4  -4   4        384.04        345.50         7.92 o                         
  -3  -4   4      10569.90      10799.32        97.92 o                         
  -2  -4   4        847.72        828.66        10.19 o                         
  -1  -4   4          1.68          5.79         1.22 o                         
   0  -4   4         98.14         65.09         2.55 o                         
   1  -4   4        771.47        724.82         9.65 o                         
   2  -4   4        984.31       1080.40        13.21 o                         
   3  -4   4        185.79        181.90         4.82 o                         
   4  -4   4       3670.62       4098.40        86.78 o                         
   5  -4   4          5.37          6.11         5.34 o                         
   6  -4   4        193.86        173.63         9.82 o                         
   7  -4   4          7.52          5.77         5.64 o                         
   8  -4   4        251.29        241.44        13.09 o                         
   9  -4   4        108.65        104.16        13.02 o                         
  10  -4   4         65.73         59.43        11.82 o                         
  11  -4   4         51.24         49.58        11.83 o                         
  12  -4   4         16.62         39.39         9.73 o                         
 -13  -3   4          6.42          2.16        17.62 o                         
 -12  -3   4          1.83          6.10         9.58 o                         
 -11  -3   4          2.95         28.14        23.57 o                         
 -10  -3   4          1.40        -19.06        19.06 o                         
  -9  -3   4        153.91        151.78        20.15 o                         
  -8  -3   4         53.10         62.17        11.02 o                         
  -7  -3   4         82.98         74.60         9.92 o                         
  -6  -3   4         38.96         37.62         5.61 o                         
  -5  -3   4         72.39         89.91         7.60 o                         
  -4  -3   4        271.64        216.12         5.26 o                         
  -3  -3   4        710.20        675.01         7.82 o                         
  -2  -3   4        698.21        724.01         8.12 o                         
  -1  -3   4         48.60         67.63         2.29 o                         
   0  -3   4        221.79        221.68         3.39 o                         
   1  -3   4        931.06        896.82        10.71 o                         
   2  -3   4       1330.63       1306.84        16.25 o                         
   3  -3   4        312.31        322.71         6.48 o                         
   4  -3   4         34.05         44.84         4.21 o                         
   5  -3   4         62.53         72.28         6.16 o                         
   6  -3   4          5.74          2.74         5.30 o                         
   7  -3   4         21.29         32.19         6.38 o                         
   8  -3   4         40.17         55.01        11.94 o                         
   9  -3   4          8.64         16.56        10.30 o                         
  10  -3   4          3.14         29.82        13.29 o                         
  11  -3   4          9.80          8.47        13.45 o                         
  12  -3   4          1.41         -0.81        20.50 o                         
  13  -3   4         29.59         24.11        13.68 o                         
 -13  -2   4         10.27         15.75        10.07 o                         
 -12  -2   4         24.32         31.32        10.14 o                         
 -10  -2   4         12.08         33.94        21.68 o                         
  -9  -2   4         63.54         71.78        12.70 o                         
  -8  -2   4         44.86         47.36        19.73 o                         
  -7  -2   4         13.43         19.86        12.12 o                         
  -6  -2   4        535.04        539.17        12.03 o                         
  -5  -2   4        301.17        250.74        10.61 o                         
  -4  -2   4        175.91        191.06         5.84 o                         
  -3  -2   4       2241.39       2107.25        20.27 o                         
  -1  -2   4       2598.11       2830.56        29.40 o                         
   0  -2   4       2937.54       2281.65        26.29 o                         
   1  -2   4       8685.68       7842.68        86.21 o                         
   2  -2   4       4454.77       4326.75        48.34 o                         
   3  -2   4       3794.98       3953.87        57.93 o                         
   4  -2   4         13.30         14.16         4.69 o                         
   5  -2   4        689.09        777.90        22.13 o                         
   6  -2   4         24.95         12.24         7.55 o                         
   7  -2   4         19.90         16.23        16.20 o                         
   8  -2   4         26.30         22.12         9.81 o                         
   9  -2   4         26.05         19.51        13.97 o                         
  10  -2   4         36.96         40.65        17.25 o                         
  11  -2   4          2.95         -3.60        21.23 o                         
  12  -2   4         32.81         31.63        30.04 o                         
 -13  -1   4          1.09          7.64        14.03 o                         
 -12  -1   4         14.47         43.28         9.30 o                         
 -11  -1   4          1.22          6.03        14.82 o                         
 -10  -1   4          0.55          0.72        13.23 o                         
  -9  -1   4         94.98        107.83        17.87 o                         
  -8  -1   4         40.80         44.34        13.11 o                         
  -7  -1   4        113.49        100.68         7.39 o                         
  -6  -1   4        108.56         90.36         7.28 o                         
  -5  -1   4          8.96          9.91         3.80 o                         
  -4  -1   4        381.91        320.11         6.92 o                         
  -3  -1   4        725.59        608.84         8.55 o                         
  -2  -1   4        300.07        280.55         4.78 o                         
  -1  -1   4        460.13        443.04         6.23 o                         
   0  -1   4        110.72        119.00         2.68 o                         
   1  -1   4        415.49        381.99         6.30 o                         
   2  -1   4        352.65        314.32         7.67 o                         
   3  -1   4         63.20         58.21         3.01 o                         
   4  -1   4        104.17        104.67         4.97 o                         
   5  -1   4         28.80         38.67         5.61 o                         
   7  -1   4          2.49          3.81        23.38 o                         
   8  -1   4         12.88         38.79        46.95 o                         
   9  -1   4          0.67          8.60        13.05 o                         
  10  -1   4        305.78        293.95        31.52 o                         
  11  -1   4          2.64          2.16        15.11 o                         
  12  -1   4         18.26         23.38        19.06 o                         
 -13   0   4          0.36         -6.87         7.17 o                         
 -12   0   4         20.93         14.15         9.24 o                         
 -11   0   4        160.80        193.15        18.35 o                         
 -10   0   4        273.52        288.15        20.80 o                         
  -9   0   4        487.01        521.95        20.56 o                         
  -8   0   4        223.24        214.48        13.06 o                         
  -7   0   4       1068.48       1109.64        30.72 o                         
  -6   0   4        459.41        375.83        18.02 o                         
  -5   0   4       1917.20       1725.35        23.31 o                         
  -4   0   4          8.45          1.26         2.64 o                         
  -3   0   4       1663.47       1256.94        16.45 o                         
  -2   0   4      23909.23      25287.64       354.63 o                         
  -1   0   4       6944.36       6643.89        73.26 o                         
   0   0   4      16148.11      15732.62       220.77 o                         
   1   0   4       1096.96        848.11        12.10 o                         
   2   0   4         80.45        159.00         3.01 o                         
   3   0   4        218.12        352.14         4.94 o                         
   4   0   4         23.86         28.53         2.15 o                         
   5   0   4       3163.38       3447.69        62.03 o                         
   7   0   4        764.53        660.84        33.27 o                         
   8   0   4        518.61        487.85        28.68 o                         
   9   0   4         26.42         21.38        15.54 o                         
  10   0   4       1374.62       1405.70        71.72 o                         
  11   0   4        447.06        513.06        49.03 o                         
  12   0   4        144.32        209.51        41.76 o                         
 -13   1   4          8.25          0.72         8.63 o                         
 -12   1   4          0.91          5.85         9.01 o                         
 -11   1   4         43.86         50.10        26.26 o                         
 -10   1   4          9.07         14.83         9.19 o                         
  -9   1   4         15.34         21.43         7.39 o                         
  -8   1   4         27.96         25.25         5.89 o                         
  -7   1   4         36.43         38.68         5.97 o                         
  -6   1   4         54.50         61.55         5.91 o                         
  -5   1   4         17.70         19.44         3.42 o                         
  -4   1   4         49.83         60.92         4.21 o                         
  -3   1   4          4.74          4.15         1.85 o                         
  -2   1   4         50.57         48.10         2.36 o                         
  -1   1   4         22.55         21.15         1.76 o                         
   0   1   4         51.48         49.92         2.28 o                         
   1   1   4        720.87        642.12         9.31 o                         
   2   1   4        948.60        874.83        15.17 o                         
   3   1   4         41.62         42.47         2.86 o                         
   4   1   4        130.72        128.18         6.37 o                         
   5   1   4         39.24         45.55         5.83 o                         
   7   1   4         55.88         62.64        14.93 o                         
   8   1   4          0.00          8.28        19.79 o                         
   9   1   4        222.46        235.16        34.57 o                         
  10   1   4         14.64          5.04        28.06 o                         
  11   1   4         11.49          5.04        20.87 o                         
 -12   2   4         64.40         40.74         7.07 o                         
 -11   2   4        258.60        243.94        14.72 o                         
 -10   2   4        123.94        125.55        11.23 o                         
  -9   2   4         53.07         59.06         7.20 o                         
  -8   2   4        132.07        135.39         9.38 o                         
  -7   2   4        243.43        214.57        10.25 o                         
  -6   2   4       2080.62       1948.78        23.39 o                         
  -5   2   4       7347.29       7723.09        88.08 o                         
  -4   2   4        472.44        489.52         9.46 o                         
  -3   2   4        434.11        416.93         6.82 o                         
  -2   2   4         59.58         55.58         3.34 o                         
  -1   2   4        841.94        810.90        11.47 o                         
   0   2   4       4338.56       3895.50        37.38 o                         
   1   2   4      17363.37      17066.46       185.73 o                         
   2   2   4       3750.84       3602.33        40.89 o                         
   3   2   4       2305.50       2259.70        29.67 o                         
   4   2   4       5312.40       5327.90        82.57 o                         
   5   2   4        187.74        179.36        12.61 o                         
   6   2   4         27.03         19.79         7.92 o                         
   7   2   4       1270.78       1252.95        25.93 o                         
   8   2   4          8.66         -3.32        22.06 o                         
   9   2   4         77.27         28.07        33.46 o                         
 -12   3   4          4.68         -6.69         6.69 o                         
 -11   3   4          7.45          5.13        10.49 o                         
 -10   3   4         20.57         14.68         8.12 o                         
  -9   3   4         11.44          8.30         6.44 o                         
  -8   3   4         41.83         49.81         6.60 o                         
  -7   3   4         41.55         41.36         5.30 o                         
  -6   3   4        683.80        621.21        12.41 o                         
  -5   3   4       1511.58       1412.37        19.27 o                         
  -4   3   4        556.48        572.59        10.94 o                         
  -3   3   4       1452.29       1547.54        17.54 o                         
  -2   3   4       1818.85       1793.53        25.59 o                         
  -1   3   4       2418.05       2332.04        23.92 o                         
   0   3   4        588.01        548.49         6.73 o                         
   1   3   4         32.39         39.53         2.76 o                         
   2   3   4       1081.79       1088.11        16.04 o                         
   3   3   4       2163.99       2160.59        33.72 o                         
   4   3   4       1296.97       1228.30        26.78 o                         
   5   3   4        176.11        160.24        11.16 o                         
   6   3   4        310.36        308.92        15.15 o                         
   7   3   4        315.94        300.87        16.48 o                         
   8   3   4         74.84         95.86        13.92 o                         
   9   3   4         59.86         84.56        17.63 o                         
 -12   4   4          0.21         -0.21         5.57 o                         
 -11   4   4          9.81          7.64         6.47 o                         
 -10   4   4         60.96         84.36         8.90 o                         
  -9   4   4          6.64          2.79         6.15 o                         
  -8   4   4        640.19        682.07        13.12 o                         
  -7   4   4          2.03          0.89         5.11 o                         
  -6   4   4          7.33          3.26         4.02 o                         
  -5   4   4        670.55        618.11        21.61 o                         
  -4   4   4       1851.33       1831.44        21.17 o                         
  -3   4   4       2110.81       2196.78        23.77 o                         
  -2   4   4         23.90          8.12         6.04 o                         
  -1   4   4        403.60        421.16         7.03 o                         
   0   4   4       6126.81       6635.59        59.67 o                         
   1   4   4       3512.90       3502.41        32.56 o                         
   2   4   4        367.90        342.46        10.81 o                         
   3   4   4       1498.05       1564.00        21.04 o                         
   4   4   4        327.20        340.82        11.10 o                         
   5   4   4        416.61        447.56        19.47 o                         
   6   4   4        262.54        269.09        20.72 o                         
   7   4   4         11.36          7.50        17.99 o                         
   8   4   4        159.28        187.71        45.35 o                         
   9   4   4         57.20         50.02        14.39 o                         
  10   4   4         34.74         28.07        16.91 o                         
 -12   5   4          7.45         -0.06         5.40 o                         
 -11   5   4          6.35         15.80         8.39 o                         
 -10   5   4          0.20         -3.37         6.24 o                         
  -9   5   4         15.67         21.47         5.02 o                         
  -8   5   4         79.34         88.44         5.77 o                         
  -7   5   4        201.69        204.15         8.99 o                         
  -6   5   4         66.84         95.95         7.91 o                         
  -5   5   4          2.15          4.26         5.23 o                         
  -4   5   4        274.27        294.00         8.34 o                         
  -3   5   4        353.82        370.13         8.08 o                         
  -2   5   4        131.23        126.11         5.18 o                         
  -1   5   4        448.00        435.01         6.74 o                         
   0   5   4        538.02        482.35         6.75 o                         
   1   5   4        439.18        430.88         7.26 o                         
   2   5   4         23.64         29.07         3.87 o                         
   3   5   4        129.06        127.53         7.90 o                         
   4   5   4         87.74         86.35         7.55 o                         
   5   5   4         33.58         30.16         8.91 o                         
   6   5   4         78.72         88.59        12.14 o                         
   7   5   4         11.52         12.23         8.20 o                         
   8   5   4         18.96         21.39        16.36 o                         
   9   5   4          1.97         -7.18        11.33 o                         
  10   5   4          0.84        -16.55        16.55 o                         
 -11   6   4          6.41          0.09         5.79 o                         
 -10   6   4         52.36         54.43         7.70 o                         
  -9   6   4         40.28         49.94         5.12 o                         
  -8   6   4         46.61         69.30         7.41 o                         
  -7   6   4        932.59        997.72        13.34 o                         
  -6   6   4         35.76         34.13         5.70 o                         
  -5   6   4          1.41         -0.52         4.90 o                         
  -4   6   4         11.72         15.24         5.21 o                         
  -3   6   4         19.63         26.42         4.59 o                         
  -2   6   4        469.08        498.47         8.40 o                         
  -1   6   4         23.26         27.75         3.37 o                         
   0   6   4        262.31        237.27         5.61 o                         
   1   6   4        464.77        507.92         8.28 o                         
   2   6   4        886.39        913.67        15.19 o                         
   3   6   4        354.88        417.47        10.21 o                         
   4   6   4        211.63        240.14         9.94 o                         
   5   6   4         48.19         64.34         7.34 o                         
   6   6   4         96.55         83.60        10.43 o                         
   7   6   4        219.83        215.23        10.53 o                         
   8   6   4        278.72        296.03        26.12 o                         
   9   6   4         41.20         46.76         9.51 o                         
  10   6   4         15.59         16.25        25.37 o                         
 -11   7   4          2.58          9.10         6.20 o                         
 -10   7   4         28.28         21.66         5.57 o                         
  -9   7   4          0.80         11.83         4.45 o                         
  -8   7   4          3.79          2.99         4.36 o                         
  -7   7   4          0.57         -1.06         5.12 o                         
  -6   7   4         51.02         46.61         5.47 o                         
  -5   7   4        147.10        156.03         7.61 o                         
  -4   7   4         73.92         69.46         5.38 o                         
  -3   7   4         62.39         65.04         4.61 o                         
  -2   7   4         55.26         59.80         4.08 o                         
  -1   7   4        110.74        103.76         5.02 o                         
   0   7   4        171.20        175.98         5.94 o                         
   1   7   4         76.59         74.36         5.96 o                         
   2   7   4         41.10         38.06         5.92 o                         
   3   7   4         87.99        101.34         6.65 o                         
   4   7   4          7.69          2.16         6.11 o                         
   5   7   4          0.59         -5.50         5.94 o                         
   6   7   4         17.17         15.75         7.32 o                         
   7   7   4          0.13         -0.48         6.72 o                         
   8   7   4          1.56         -0.77         9.91 o                         
   9   7   4         10.64          7.67         9.16 o                         
  10   7   4         18.55         34.89        15.12 o                         
 -10   8   4        195.80        153.66        12.66 o                         
  -9   8   4          0.87         -4.71         6.48 o                         
  -8   8   4        795.36        792.40        13.73 o                         
  -7   8   4         57.81         46.61         4.90 o                         
  -6   8   4          1.09          4.64         4.89 o                         
  -5   8   4        204.03        209.24         8.36 o                         
  -4   8   4        350.88        364.37         9.11 o                         
  -3   8   4        373.86        388.28         9.86 o                         
  -2   8   4        340.62        367.98         8.40 o                         
  -1   8   4         94.51        114.34         5.96 o                         
   0   8   4        224.68        235.03         9.39 o                         
   1   8   4        220.14        205.01         9.46 o                         
   2   8   4          9.14         19.59         4.92 o                         
   3   8   4         14.87          6.76         5.09 o                         
   4   8   4        959.05        998.45        19.61 o                         
   5   8   4         12.47          6.25         6.11 o                         
   6   8   4         92.22        100.15        12.41 o                         
   7   8   4          0.17         -1.71         8.80 o                         
   8   8   4        336.03        329.13        11.62 o                         
   9   8   4         14.67         28.38         7.86 o                         
  10   8   4         12.11          1.10        11.01 o                         
  -9   9   4         13.82         10.84         4.28 o                         
  -8   9   4        145.96        162.10         7.97 o                         
  -7   9   4          0.47          9.54         5.28 o                         
  -6   9   4          0.19          4.20         4.76 o                         
  -5   9   4         10.77         14.83         4.92 o                         
  -4   9   4         16.27         17.52         4.75 o                         
  -3   9   4         33.80         47.29         5.38 o                         
  -2   9   4          2.97         11.24         5.03 o                         
  -1   9   4         75.84         74.30         6.96 o                         
   0   9   4         24.66         32.44         7.26 o                         
   1   9   4          5.66         -2.32         6.17 o                         
   2   9   4          4.53         -0.63         4.62 o                         
   3   9   4         43.52         37.06         7.09 o                         
   4   9   4         14.19         17.71         6.64 o                         
   5   9   4         11.49          8.80         6.58 o                         
   6   9   4         92.75         97.56         9.57 o                         
   7   9   4         13.18         14.70         8.41 o                         
   8   9   4          7.24         19.30         6.54 o                         
   9   9   4          3.06         -3.24         8.63 o                         
  -8  10   4         70.46        106.11         8.34 o                         
  -7  10   4          0.36          2.71         4.41 o                         
  -6  10   4          1.69          1.70         4.57 o                         
  -5  10   4         54.22         54.72         6.30 o                         
  -4  10   4         81.37         84.14         6.09 o                         
  -3  10   4        114.73        132.40         7.76 o                         
  -2  10   4          0.04          5.62         6.35 o                         
  -1  10   4          0.14          8.37         8.68 o                         
   0  10   4        197.61        211.71        11.74 o                         
   1  10   4          0.71         -4.70         6.14 o                         
   2  10   4        542.44        506.65        17.96 o                         
   3  10   4         19.08         15.65         6.34 o                         
   4  10   4        721.25        729.90        17.78 o                         
   5  10   4        107.32        112.44         9.32 o                         
   6  10   4         74.20         90.61         8.37 o                         
   7  10   4          7.45         17.61         6.20 o                         
   8  10   4         14.96         -3.21         8.27 o                         
  -7  11   4          0.01         -1.25         4.82 o                         
  -6  11   4          1.12          8.84         6.10 o                         
  -5  11   4         26.80         21.63         5.64 o                         
  -4  11   4          7.85          5.53         6.21 o                         
  -3  11   4          0.21         -8.96         8.96 o                         
  -2  11   4          0.45          7.82         7.39 o                         
  -1  11   4          0.06         15.24        14.62 o                         
   0  11   4         18.88         20.04         7.32 o                         
   1  11   4         93.40        100.21        10.28 o                         
   2  11   4          3.93          4.10         9.12 o                         
   3  11   4         48.59         54.80         7.44 o                         
   4  11   4          8.06         21.93         7.02 o                         
   5  11   4          3.02         -0.44         7.27 o                         
   6  11   4         19.99         28.14         6.70 o                         
   7  11   4          0.23          8.52         5.21 o                         
  -6  12   4          3.91          9.73         9.17 o                         
  -5  12   4         11.85          3.61        10.80 o                         
  -4  12   4        177.00        154.01        17.05 o                         
  -3  12   4          1.23         -5.77        10.77 o                         
  -2  12   4         18.31         -4.85        12.59 o                         
  -1  12   4          1.12         -5.25         9.87 o                         
   0  12   4         29.97         28.13        20.36 o                         
   1  12   4         95.03        110.53        11.22 o                         
   2  12   4        381.76        372.00        24.66 o                         
   3  12   4        148.88        178.61        13.58 o                         
   4  12   4         21.52         24.50         6.78 o                         
   5  12   4        150.13        140.50        12.68 o                         
   6  12   4         41.08         21.30         5.79 o                         
  -4  13   4         12.14          8.28         8.63 o                         
  -3  13   4          4.31         -5.11        15.11 o                         
  -2  13   4          3.46          5.51        12.41 o                         
  -1  13   4          0.00          6.38         8.55 o                         
   0  13   4         39.24         30.62         9.41 o                         
   1  13   4          7.01         -0.19        11.15 o                         
   2  13   4          8.59         10.85        20.32 o                         
   3  13   4          0.27        -10.00        10.00 o                         
   4  13   4         18.60         14.86        11.98 o                         
  -2 -16   5          5.19         25.02         9.38 o                         
  -1 -16   5        123.49         82.82        14.05 o                         
   0 -16   5          9.12         14.75        10.78 o                         
   1 -16   5         44.90         44.16        10.08 o                         
   2 -16   5          4.39         14.39        13.67 o                         
  -5 -15   5          3.22          6.15         4.48 o                         
  -4 -15   5         16.74          6.49         5.36 o                         
  -3 -15   5         49.02         64.17        13.14 o                         
  -2 -15   5         10.09         15.87         7.46 o                         
  -1 -15   5         89.07         34.26        12.86 o                         
   0 -15   5         36.48         28.64        12.65 o                         
   1 -15   5         36.78         46.01        12.79 o                         
   2 -15   5        237.55        236.67        25.94 o                         
   3 -15   5          0.34         10.43        15.11 o                         
  -6 -14   5         22.40         29.77         4.84 o                         
  -5 -14   5         20.90         21.27         6.32 o                         
  -4 -14   5          6.95          6.26         5.39 o                         
  -3 -14   5         46.55         55.96        10.99 o                         
  -2 -14   5        172.56        139.67        14.90 o                         
  -1 -14   5          6.47          8.18         8.56 o                         
   0 -14   5          2.17         10.47        11.59 o                         
   1 -14   5        189.51        155.23        36.17 o                         
   2 -14   5         27.03         15.57        11.05 o                         
   3 -14   5          8.86          6.54         7.66 o                         
   4 -14   5        154.86        152.42        11.57 o                         
   5 -14   5         10.86         -2.37         6.15 o                         
  -8 -13   5          8.46         10.80        10.43 o                         
  -7 -13   5         13.40          8.71         4.64 o                         
  -6 -13   5          1.03          7.68         4.76 o                         
  -5 -13   5        106.63        113.00         7.88 o                         
  -4 -13   5        167.29        187.04        11.49 o                         
  -3 -13   5        427.61        439.75        12.58 o                         
  -2 -13   5        328.19        311.92        13.96 o                         
  -1 -13   5        449.93        393.41        14.60 o                         
   0 -13   5          0.66          7.98         9.68 o                         
   1 -13   5         19.39         18.93        12.40 o                         
   2 -13   5          5.13          4.05         7.59 o                         
   3 -13   5         89.97         78.17         8.96 o                         
   4 -13   5        210.91        217.30        14.83 o                         
   5 -13   5        114.82        114.78         8.87 o                         
   6 -13   5        174.59        165.33         9.06 o                         
   7 -13   5          6.24         15.21         8.37 o                         
   8 -13   5          8.29          0.00         9.36 o                         
  -9 -12   5          8.54          8.56        14.39 o                         
  -8 -12   5          0.98          1.81         5.81 o                         
  -7 -12   5          2.95          0.80         6.13 o                         
  -6 -12   5        397.45        442.48        16.21 o                         
  -5 -12   5        252.59        279.43         9.90 o                         
  -4 -12   5        110.23        101.56         6.93 o                         
  -3 -12   5        131.69        132.90         8.82 o                         
  -2 -12   5         42.16         41.44         6.54 o                         
  -1 -12   5        641.78        649.56        15.12 o                         
   0 -12   5         10.67         -0.08         6.76 o                         
   1 -12   5        304.14        293.04        20.43 o                         
   2 -12   5        574.96        528.89        22.92 o                         
   3 -12   5        105.92        119.49         7.90 o                         
   4 -12   5        125.36        117.71         7.61 o                         
   5 -12   5          0.76         14.09        10.88 o                         
   6 -12   5         95.85        103.31        15.44 o                         
   7 -12   5          3.08         -1.25         9.40 o                         
   8 -12   5          1.45         -6.74         6.74 o                         
   9 -12   5         45.76         20.52        20.15 o                         
  -9 -11   5         15.25         17.26         6.50 o                         
  -8 -11   5          4.00          0.67         5.47 o                         
  -7 -11   5         57.71         67.74         7.53 o                         
  -6 -11   5         77.47         91.72         6.50 o                         
  -5 -11   5         15.36         22.98         5.90 o                         
  -4 -11   5          3.86         -3.79         5.29 o                         
  -3 -11   5        102.65         99.32         6.77 o                         
  -2 -11   5        214.07        187.31         9.36 o                         
  -1 -11   5         15.69         13.44         6.43 o                         
   0 -11   5         86.67         82.15         7.57 o                         
   1 -11   5         31.25         29.92         6.04 o                         
   2 -11   5         58.71         49.64         6.93 o                         
   3 -11   5          1.16         -3.39         5.09 o                         
   4 -11   5         52.42         40.08         5.86 o                         
   5 -11   5         96.30         93.95         7.53 o                         
   6 -11   5         15.88         25.27         5.65 o                         
   7 -11   5        120.66        132.50         9.10 o                         
   8 -11   5          9.38         11.00         4.53 o                         
   9 -11   5          0.00         -7.48         7.48 o                         
 -10 -10   5          0.65          8.88        10.32 o                         
  -9 -10   5        256.30        291.46        12.37 o                         
  -8 -10   5         41.89         40.85         6.35 o                         
  -7 -10   5          6.09         -2.85         5.53 o                         
  -6 -10   5        187.58        183.75         9.05 o                         
  -5 -10   5         98.36        113.33         7.34 o                         
  -4 -10   5        521.80        501.86        11.29 o                         
  -3 -10   5        312.92        325.09        13.46 o                         
  -2 -10   5        352.12        344.85         9.51 o                         
  -1 -10   5          9.06         17.50         4.95 o                         
   0 -10   5          9.57          9.28         4.41 o                         
   1 -10   5          3.77          4.40         6.33 o                         
   2 -10   5        378.69        362.82         9.39 o                         
   3 -10   5        284.20        291.94         9.12 o                         
   4 -10   5        505.46        491.23        11.45 o                         
   5 -10   5         66.28         76.94         5.99 o                         
   6 -10   5        175.42        172.56         8.35 o                         
   7 -10   5          0.94          4.33         5.09 o                         
   8 -10   5         37.53         37.34         5.61 o                         
   9 -10   5        216.77        252.74        14.30 o                         
  10 -10   5         12.89         17.69         5.84 o                         
 -11  -9   5          0.89         -1.44        11.87 o                         
 -10  -9   5         27.27         36.31         6.80 o                         
  -9  -9   5         37.99         43.40         8.00 o                         
  -8  -9   5         35.39         41.49         6.61 o                         
  -7  -9   5         10.89         15.10         5.57 o                         
  -6  -9   5          6.33         12.26         5.44 o                         
  -5  -9   5          4.69         15.79         8.70 o                         
  -4  -9   5        182.94        207.86         8.21 o                         
  -3  -9   5          5.00          2.02         4.08 o                         
  -2  -9   5         11.58         11.86         4.22 o                         
  -1  -9   5          9.30         16.67         4.24 o                         
   0  -9   5        100.92        124.22         5.56 o                         
   1  -9   5        111.12        139.44         6.83 o                         
   2  -9   5          0.03          3.93         3.72 o                         
   3  -9   5        208.28        206.10         7.79 o                         
   4  -9   5        117.88        133.74         6.65 o                         
   5  -9   5          1.03          6.19         5.08 o                         
   6  -9   5         83.61         89.27        10.00 o                         
   7  -9   5         23.55         35.03         6.02 o                         
   8  -9   5         73.41         73.12         6.58 o                         
   9  -9   5         57.47         78.02         6.97 o                         
  10  -9   5         10.10         -3.43         5.02 o                         
  11  -9   5          0.08          6.57         6.97 o                         
 -11  -8   5         25.28         39.94        12.95 o                         
 -10  -8   5          0.01          0.93         9.51 o                         
  -9  -8   5         34.74         35.90         8.84 o                         
  -8  -8   5         21.29         21.25         6.66 o                         
  -7  -8   5        724.42        752.54        16.18 o                         
  -6  -8   5          8.50         11.18         5.79 o                         
  -5  -8   5          5.96          1.47         4.70 o                         
  -4  -8   5         29.33         34.18         4.39 o                         
  -3  -8   5         16.97         23.05         3.93 o                         
  -2  -8   5       1791.06       1836.78        23.39 o                         
  -1  -8   5        553.56        510.08        10.05 o                         
   0  -8   5        959.00        995.59        12.76 o                         
   1  -8   5        350.21        378.48         8.54 o                         
   2  -8   5       1098.32       1132.07        15.38 o                         
   3  -8   5          4.99          7.36         3.74 o                         
   4  -8   5        275.87        283.85         7.58 o                         
   5  -8   5        239.64        237.00         8.13 o                         
   6  -8   5        165.02        168.63        11.51 o                         
   7  -8   5        492.53        489.25        12.32 o                         
   8  -8   5          1.82          6.97         6.51 o                         
   9  -8   5         11.84         -2.47         6.45 o                         
  10  -8   5         85.43        117.00        12.96 o                         
  11  -8   5         10.94         13.63         6.12 o                         
 -12  -7   5          1.76         -2.52        10.80 o                         
 -11  -7   5          0.00          7.19         9.91 o                         
 -10  -7   5         23.64         17.26         9.87 o                         
  -9  -7   5          1.71         -8.98         8.98 o                         
  -8  -7   5         41.07         45.87         6.73 o                         
  -7  -7   5        151.58        138.17         8.99 o                         
  -6  -7   5         23.33         21.99         5.97 o                         
  -5  -7   5        126.77        141.07         7.50 o                         
  -4  -7   5         12.61         19.17         4.52 o                         
  -3  -7   5        318.36        328.51         7.87 o                         
  -2  -7   5        161.03        162.02         5.76 o                         
  -1  -7   5        119.86        132.84         5.03 o                         
   0  -7   5        311.56        326.39         7.46 o                         
   1  -7   5        865.26        828.92        11.79 o                         
   2  -7   5       1714.18       1702.22        23.17 o                         
   3  -7   5        178.88        164.80         6.24 o                         
   4  -7   5        662.27        673.11        10.91 o                         
   5  -7   5        276.15        268.25         8.58 o                         
   6  -7   5        215.30        217.86        10.00 o                         
   7  -7   5         27.70         16.64         5.60 o                         
   8  -7   5          9.47         13.00         5.41 o                         
   9  -7   5         34.05         22.82         7.04 o                         
  10  -7   5        166.23        172.57        12.77 o                         
  11  -7   5         14.96         13.36         6.39 o                         
  12  -7   5          0.03         -5.16        11.69 o                         
 -12  -6   5         12.83         14.03        16.19 o                         
 -11  -6   5        158.77        157.12        19.16 o                         
 -10  -6   5        107.59        153.35        29.52 o                         
  -9  -6   5          1.26         -2.24         7.88 o                         
  -8  -6   5         23.79         22.29         6.68 o                         
  -7  -6   5       1131.11       1183.41        17.90 o                         
  -6  -6   5          3.48         10.59         4.79 o                         
  -5  -6   5         73.44         65.37         5.66 o                         
  -4  -6   5       4280.04       4372.28        44.25 o                         
  -3  -6   5        581.24        560.02        10.28 o                         
  -2  -6   5        880.82        827.27        15.62 o                         
  -1  -6   5        412.89        489.12         8.78 o                         
   0  -6   5       6322.27       6705.00        69.60 o                         
   1  -6   5         92.62         84.64         6.17 o                         
   2  -6   5       1735.04       1846.42        26.67 o                         
   3  -6   5         50.31         54.87         4.24 o                         
   4  -6   5        704.14        759.38        11.39 o                         
   5  -6   5        505.94        553.14        10.99 o                         
   6  -6   5         33.77         46.89         6.66 o                         
   7  -6   5          3.16          4.68         5.37 o                         
   8  -6   5        325.17        302.87        10.76 o                         
   9  -6   5         18.58         18.62         9.13 o                         
  10  -6   5         41.78         40.34        11.63 o                         
  11  -6   5        104.56         53.28         9.05 o                         
  12  -6   5         24.10         24.68        10.98 o                         
 -12  -5   5          3.17          2.30         8.86 o                         
 -11  -5   5          0.23         12.89        12.45 o                         
 -10  -5   5          0.53          3.19         9.20 o                         
  -9  -5   5         43.02         51.04        13.30 o                         
  -8  -5   5          5.71          2.94        10.51 o                         
  -7  -5   5          0.94          0.34         5.77 o                         
  -6  -5   5          1.06         -0.95         5.44 o                         
  -5  -5   5        177.83        196.45         7.41 o                         
  -3  -5   5        339.53        344.90         6.55 o                         
  -2  -5   5        564.12        556.42         7.32 o                         
  -1  -5   5        659.10        656.45         7.60 o                         
   0  -5   5         63.91         67.59         2.80 o                         
   1  -5   5        617.61        626.90         8.20 o                         
   2  -5   5        390.65        395.69         9.22 o                         
   3  -5   5        312.81        340.58         6.85 o                         
   4  -5   5         16.27         16.56         4.21 o                         
   5  -5   5         17.34         11.56         4.60 o                         
   6  -5   5         46.61         54.29         8.27 o                         
   7  -5   5         79.88         75.84         6.79 o                         
   8  -5   5         68.26         64.27        11.21 o                         
   9  -5   5         99.80        103.20        15.79 o                         
  10  -5   5          1.52         30.24        11.06 o                         
  11  -5   5          0.06         25.54        13.67 o                         
  12  -5   5         17.26         25.63         9.17 o                         
 -12  -4   5         20.69         15.56        21.05 o                         
 -11  -4   5        174.41        189.62        21.12 o                         
 -10  -4   5          7.12         25.14        13.83 o                         
  -9  -4   5         55.52         50.17         8.79 o                         
  -8  -4   5          6.00         28.42         8.29 o                         
  -7  -4   5        577.80        579.34        14.39 o                         
  -6  -4   5       1347.32       1269.73        26.79 o                         
  -5  -4   5       1583.38       1547.32        30.66 o                         
  -4  -4   5      10688.83      10818.37       120.29 o                         
  -3  -4   5       3380.32       3476.92        32.31 o                         
  -2  -4   5       1071.27       1028.78        10.41 o                         
  -1  -4   5        732.37        822.82         8.66 o                         
   0  -4   5        185.50        182.25         3.57 o                         
   1  -4   5        864.18        874.22         9.52 o                         
   2  -4   5       2683.81       2736.74        27.16 o                         
   3  -4   5         14.00         25.86         2.68 o                         
   4  -4   5        459.88        491.60         9.15 o                         
   5  -4   5        479.67        475.72        26.52 o                         
   6  -4   5       2729.75       2603.32        55.63 o                         
   7  -4   5        198.67        175.32        12.53 o                         
   8  -4   5          5.21          6.89         7.02 o                         
   9  -4   5          9.75         13.48         9.66 o                         
  10  -4   5         23.56         18.47        10.41 o                         
  11  -4   5         98.51         95.53        13.64 o                         
  12  -4   5          2.43         -7.86         8.52 o                         
 -12  -3   5         26.36         28.41        23.21 o                         
 -11  -3   5         19.26          9.13        13.11 o                         
 -10  -3   5          9.21         13.01        13.93 o                         
  -9  -3   5         21.47         20.15         9.04 o                         
  -8  -3   5          7.74          5.73         7.11 o                         
  -7  -3   5        105.16        110.52        11.50 o                         
  -6  -3   5        140.41        143.10        11.25 o                         
  -5  -3   5         16.48         22.79         3.59 o                         
  -4  -3   5         93.57        108.49         4.80 o                         
  -3  -3   5         10.75         13.98         1.68 o                         
  -2  -3   5        245.72        258.66         4.06 o                         
  -1  -3   5        514.96        497.53         6.56 o                         
   0  -3   5        477.14        461.63         6.10 o                         
   1  -3   5        315.26        326.76         5.31 o                         
   2  -3   5         87.67         99.31         3.11 o                         
   3  -3   5         59.25         68.35         3.25 o                         
   4  -3   5        171.31        154.70         7.63 o                         
   5  -3   5        460.93        450.22        18.74 o                         
   6  -3   5          0.27         -6.78         9.54 o                         
   7  -3   5         89.37         82.30         8.60 o                         
   8  -3   5          6.99         -4.24         6.81 o                         
   9  -3   5          7.77         -8.82         8.82 o                         
  10  -3   5          1.72         11.69        11.45 o                         
  11  -3   5         19.35          0.25        10.37 o                         
  12  -3   5          3.97         23.43         9.99 o                         
 -13  -2   5         17.11         12.59        11.16 o                         
 -12  -2   5         10.03          5.46        21.58 o                         
 -11  -2   5          2.41         12.31         9.86 o                         
 -10  -2   5         23.94         27.59        15.33 o                         
  -9  -2   5        601.60        570.11        20.44 o                         
  -8  -2   5         29.78         34.00        11.94 o                         
  -7  -2   5         30.28         44.72         6.56 o                         
  -6  -2   5         66.71         78.83         6.08 o                         
  -5  -2   5        135.87        142.32         5.81 o                         
  -4  -2   5        844.67        905.35        13.03 o                         
  -3  -2   5        484.85        497.23         7.70 o                         
  -2  -2   5       3910.14       3772.12        36.78 o                         
  -1  -2   5        107.10        142.10         2.94 o                         
   0  -2   5        183.11        186.52         3.82 o                         
   1  -2   5       4070.58       3930.60        44.33 o                         
   2  -2   5        606.68        569.73         7.72 o                         
   3  -2   5       1344.83       1315.27        25.16 o                         
   4  -2   5        698.87        740.28        16.08 o                         
   5  -2   5        818.69        792.42        16.61 o                         
   6  -2   5        123.27        141.84        12.24 o                         
   7  -2   5        787.39        801.69        27.41 o                         
   8  -2   5        985.76        955.26        29.60 o                         
   9  -2   5         33.57         36.35        11.92 o                         
  10  -2   5        344.94        357.94        25.98 o                         
  11  -2   5          4.09          6.47        28.24 o                         
  12  -2   5         64.10         36.84        12.88 o                         
 -13  -1   5          1.16          6.28         7.47 o                         
 -12  -1   5          1.53          1.63         8.88 o                         
 -11  -1   5         68.19        110.49        20.51 o                         
 -10  -1   5          4.99         18.89        10.95 o                         
  -9  -1   5        188.97        189.58        15.67 o                         
  -8  -1   5        324.25        285.24        15.02 o                         
  -7  -1   5        442.37        402.67        10.74 o                         
  -6  -1   5        372.15        343.38         9.05 o                         
  -5  -1   5        200.52        205.36         6.08 o                         
  -4  -1   5          8.23          9.12         2.64 o                         
  -3  -1   5         14.39         16.55         1.98 o                         
  -2  -1   5        276.76        264.06         5.07 o                         
  -1  -1   5        145.83        141.07         3.30 o                         
   0  -1   5         70.34         77.06         4.67 o                         
   1  -1   5         98.17         98.75         3.24 o                         
   2  -1   5        444.15        453.59         9.02 o                         
   3  -1   5         14.68         15.27         2.17 o                         
   4  -1   5         32.40         31.96         3.04 o                         
   5  -1   5        234.57        220.13        12.61 o                         
   6  -1   5         69.29         68.38        10.80 o                         
   7  -1   5          4.62         -1.73        10.48 o                         
   8  -1   5          0.01        -11.70        11.70 o                         
   9  -1   5         23.61         20.89        15.69 o                         
  10  -1   5         71.45         75.47        18.70 o                         
  11  -1   5        118.80        114.54        29.16 o                         
  12  -1   5         22.11         34.91        18.71 o                         
 -13   0   5          4.50         -4.89         7.92 o                         
 -12   0   5          2.23          9.27        13.76 o                         
 -11   0   5          2.11         19.76        10.07 o                         
 -10   0   5          0.00          0.83        10.00 o                         
  -9   0   5          2.42          3.47         7.60 o                         
  -8   0   5          6.99         20.70         5.88 o                         
  -7   0   5          0.96         10.27         4.74 o                         
  -6   0   5          0.78         -2.81         3.67 o                         
  -5   0   5          3.03          3.12         3.20 o                         
  -4   0   5         31.62         33.52         3.65 o                         
  -3   0   5         36.63         37.23         2.82 o                         
  -2   0   5         14.74         12.57         1.56 o                         
  -1   0   5         14.33         18.72         1.84 o                         
   0   0   5          2.51          3.06         1.52 o                         
   1   0   5          0.42          0.89         1.01 o                         
   2   0   5          1.61         12.34         4.55 o                         
   3   0   5          9.24         11.05         1.74 o                         
   4   0   5          2.99          7.52         2.76 o                         
   5   0   5          1.87         -7.55         7.55 o                         
   6   0   5          0.06         -7.92         7.92 o                         
   7   0   5          0.86         -6.45        10.51 o                         
   8   0   5          0.09        -12.90        12.90 o                         
   9   0   5          0.36         11.72        15.47 o                         
  10   0   5          0.99          8.63        12.97 o                         
  11   0   5          0.11          0.36        25.90 o                         
 -12   1   5         68.16         71.53         9.86 o                         
 -11   1   5         15.62         29.02         9.43 o                         
 -10   1   5         53.58         59.11         9.84 o                         
  -9   1   5         67.04         69.86         8.18 o                         
  -8   1   5         12.07          7.70         6.71 o                         
  -7   1   5        357.25        334.53        11.30 o                         
  -6   1   5        905.57        864.11        17.40 o                         
  -5   1   5       1089.78       1074.44        18.52 o                         
  -4   1   5         48.59         52.93         4.20 o                         
  -3   1   5        151.65        160.34         4.31 o                         
  -2   1   5         50.27         47.71         2.60 o                         
  -1   1   5        100.55         94.14         3.48 o                         
   0   1   5         78.59         82.78         3.41 o                         
   1   1   5         81.58         77.72         3.71 o                         
   2   1   5        207.20        208.89         6.67 o                         
   3   1   5        647.93        652.70        10.54 o                         
   4   1   5         74.62         70.79         8.62 o                         
   5   1   5         10.07         12.24         4.67 o                         
   6   1   5          7.30         16.19         7.19 o                         
   7   1   5         15.71         26.50        10.06 o                         
   8   1   5         22.68         27.94        12.88 o                         
   9   1   5         68.68         55.42        22.67 o                         
  10   1   5         73.10        103.28        29.15 o                         
  11   1   5         14.00         41.73        20.87 o                         
 -12   2   5          3.41          7.64         9.35 o                         
 -11   2   5          1.03         -7.78         7.78 o                         
 -10   2   5          7.80         15.52        12.88 o                         
  -9   2   5         54.29         66.72         8.99 o                         
  -8   2   5        147.64        148.94         8.93 o                         
  -7   2   5          1.77          4.47         5.06 o                         
  -6   2   5        434.28        398.34        13.19 o                         
  -5   2   5        291.30        251.00         7.66 o                         
  -4   2   5         60.79         75.14         5.29 o                         
  -3   2   5          9.45         24.79         3.01 o                         
  -2   2   5        211.65        219.28         5.37 o                         
  -1   2   5       1787.35       1877.41        19.69 o                         
   0   2   5        698.78        629.00         8.04 o                         
   1   2   5        203.65        194.63         4.90 o                         
   2   2   5       2219.48       2274.02        30.06 o                         
   3   2   5        468.87        469.66         8.94 o                         
   4   2   5       2881.89       3258.01        60.17 o                         
   5   2   5          2.63          3.60         7.19 o                         
   6   2   5         12.82         14.69        16.61 o                         
   7   2   5        626.69        614.65        27.35 o                         
   8   2   5         38.27         50.01        12.24 o                         
   9   2   5         74.04         73.20        12.78 o                         
 -12   3   5          4.15         17.73         6.31 o                         
 -11   3   5          1.37          5.26         6.23 o                         
 -10   3   5        105.73        113.12        10.00 o                         
  -9   3   5          1.56          8.80         6.60 o                         
  -8   3   5        130.16        127.16         7.12 o                         
  -7   3   5         11.90          8.98         4.07 o                         
  -6   3   5         17.63         10.87         5.64 o                         
  -5   3   5         25.68         21.14         5.11 o                         
  -4   3   5         19.90         25.61         3.31 o                         
  -3   3   5        139.67        162.47         5.37 o                         
  -2   3   5        114.26        132.71         6.04 o                         
  -1   3   5        441.78        482.87        15.52 o                         
   0   3   5        752.05        776.80         8.37 o                         
   1   3   5        813.01        807.85        10.00 o                         
   2   3   5        440.37        445.48         8.86 o                         
   3   3   5        962.74        882.93        16.92 o                         
   4   3   5        648.35        580.69        17.70 o                         
   5   3   5        181.99        162.03        13.48 o                         
   6   3   5         58.51         65.03         9.61 o                         
   7   3   5         56.18         68.60        14.79 o                         
   8   3   5         12.62         13.10        10.24 o                         
   9   3   5         14.61          2.88        12.95 o                         
 -12   4   5        130.64        115.63        17.49 o                         
 -11   4   5        105.96        117.01        13.90 o                         
 -10   4   5         15.91          4.80         6.97 o                         
  -9   4   5          5.34          6.56         5.51 o                         
  -8   4   5         63.09         71.10         6.40 o                         
  -7   4   5         29.19         34.33         4.94 o                         
  -6   4   5        103.56        103.71         7.15 o                         
  -5   4   5        548.13        572.07        11.85 o                         
  -4   4   5        948.55        941.33        14.98 o                         
  -3   4   5         22.66         25.11         3.22 o                         
  -2   4   5          7.10         10.73         2.58 o                         
  -1   4   5       2815.49       3089.02        25.40 o                         
   0   4   5       1014.40        950.55         9.96 o                         
   1   4   5         26.11         39.03         2.52 o                         
   2   4   5        318.98        304.57         6.57 o                         
   3   4   5         40.02         49.09         5.07 o                         
   4   4   5        173.99        178.19        11.94 o                         
   5   4   5        476.28        516.17        14.37 o                         
   6   4   5        955.76        984.37        23.58 o                         
   7   4   5        291.52        289.80        14.51 o                         
   8   4   5        102.31        118.07        20.52 o                         
   9   4   5          9.31          8.63        13.68 o                         
  10   4   5          1.67         -2.52        16.91 o                         
 -11   5   5          3.11          5.56         5.09 o                         
 -10   5   5         21.59         16.01         6.83 o                         
  -9   5   5         23.19         27.82         5.13 o                         
  -8   5   5         16.33         19.76         6.66 o                         
  -7   5   5         86.85         89.65         5.89 o                         
  -6   5   5          7.67         11.36         5.15 o                         
  -5   5   5          7.29         12.81         5.59 o                         
  -4   5   5         51.26         56.85         5.36 o                         
  -3   5   5        196.86        203.86         8.35 o                         
  -2   5   5        836.88        778.22        10.64 o                         
  -1   5   5        381.29        364.98         6.59 o                         
   0   5   5        189.87        174.54         5.20 o                         
   1   5   5        105.64        104.85         8.15 o                         
   2   5   5        232.30        239.28         6.79 o                         
   3   5   5        140.70        141.51         7.61 o                         
   4   5   5          2.36          0.80         5.84 o                         
   5   5   5         28.09         25.77         5.57 o                         
   6   5   5          7.19          2.41         7.17 o                         
   7   5   5         98.76         81.17        10.05 o                         
   8   5   5         36.59         44.70        12.78 o                         
   9   5   5          4.07         15.23        10.55 o                         
  10   5   5         55.12         25.25        23.21 o                         
 -11   6   5          7.28         35.20         8.97 o                         
 -10   6   5         80.75         85.14         6.73 o                         
  -9   6   5        363.00        340.12        10.74 o                         
  -8   6   5         91.01         96.68         5.99 o                         
  -7   6   5        432.00        445.30         9.20 o                         
  -6   6   5        298.06        316.37         8.67 o                         
  -5   6   5        392.03        396.38         8.70 o                         
  -4   6   5         51.47         57.63         4.90 o                         
  -3   6   5         11.53         13.21         4.27 o                         
  -2   6   5        591.13        598.79         9.23 o                         
  -1   6   5       1341.89       1276.53        12.05 o                         
   0   6   5         67.06         80.86         4.41 o                         
   1   6   5          4.32          5.12         3.40 o                         
   2   6   5        467.23        448.11         8.93 o                         
   3   6   5        263.97        266.76         8.62 o                         
   4   6   5        777.00        782.83        17.64 o                         
   5   6   5          2.29         -0.44         6.77 o                         
   6   6   5         75.55         79.48         8.07 o                         
   7   6   5       1105.51       1021.50        51.29 o                         
   8   6   5         26.14         38.01        10.14 o                         
   9   6   5        412.94        401.95        19.48 o                         
  10   6   5          0.63          6.79        15.65 o                         
 -10   7   5          3.44          7.18         5.20 o                         
  -9   7   5         10.28         12.63         4.47 o                         
  -8   7   5        253.07        241.21         8.84 o                         
  -7   7   5          0.65          6.53         4.91 o                         
  -6   7   5        132.28        143.78         7.19 o                         
  -5   7   5        238.52        248.51         8.65 o                         
  -4   7   5        152.53        151.43         8.24 o                         
  -3   7   5         85.22         80.61         4.79 o                         
  -2   7   5          4.41          5.94         4.55 o                         
  -1   7   5         18.63         27.14         3.85 o                         
   0   7   5         38.77         29.86         4.34 o                         
   1   7   5        224.45        209.01         8.84 o                         
   2   7   5        300.01        283.88         9.22 o                         
   3   7   5        677.44        682.58        13.37 o                         
   4   7   5        272.04        274.46        17.02 o                         
   5   7   5         10.19         15.53         6.11 o                         
   6   7   5         23.44         25.00         6.61 o                         
   7   7   5          5.18         -6.08         6.08 o                         
   8   7   5         59.67         80.15        10.20 o                         
   9   7   5        183.34        182.69        14.98 o                         
  10   7   5         28.39          5.63        21.94 o                         
 -10   8   5          5.47         -1.42         4.68 o                         
  -9   8   5         10.84          8.86         5.53 o                         
  -8   8   5        371.45        352.16         8.72 o                         
  -7   8   5         46.25         52.93         4.90 o                         
  -6   8   5         68.26         63.76         5.25 o                         
  -5   8   5        353.33        370.49         9.33 o                         
  -4   8   5        652.31        662.65        11.73 o                         
  -3   8   5        307.06        354.84         8.60 o                         
  -2   8   5         78.18         90.57         6.92 o                         
  -1   8   5         75.47         84.99         8.93 o                         
   0   8   5        120.82        141.06         7.61 o                         
   1   8   5        473.69        519.10        17.61 o                         
   2   8   5        399.39        337.75        10.83 o                         
   3   8   5       2851.84       2855.43        39.04 o                         
   4   8   5        231.74        220.90        11.22 o                         
   5   8   5         29.32         27.24         6.63 o                         
   6   8   5         82.54         88.41         8.00 o                         
   7   8   5         49.27         32.65         9.10 o                         
   8   8   5          0.25          6.50         6.76 o                         
   9   8   5         29.75         30.23         7.25 o                         
  -9   9   5         67.98         53.24        11.87 o                         
  -8   9   5          0.02          2.99         5.85 o                         
  -7   9   5          5.36         -1.59         5.19 o                         
  -6   9   5          1.18          2.40         4.31 o                         
  -5   9   5         12.66         17.15         4.76 o                         
  -4   9   5          3.05          9.37         5.87 o                         
  -3   9   5         56.02         64.40         5.98 o                         
  -2   9   5         10.52         14.86         5.92 o                         
  -1   9   5         20.59         23.86         6.89 o                         
   0   9   5         98.12        102.00         8.65 o                         
   1   9   5         23.02         27.55         6.37 o                         
   2   9   5         49.37         60.50         6.14 o                         
   3   9   5         15.02         26.68         7.09 o                         
   4   9   5         88.47         96.30         9.01 o                         
   5   9   5         31.78         54.77        14.52 o                         
   6   9   5         19.75         36.48         6.25 o                         
   7   9   5         36.37         39.29         6.39 o                         
   8   9   5         16.01          4.05         9.89 o                         
   9   9   5         12.13         22.13         6.36 o                         
  -8  10   5         48.16         45.21         9.56 o                         
  -7  10   5         76.93         83.19        10.14 o                         
  -6  10   5        252.03        257.75         8.94 o                         
  -5  10   5         80.83         78.75         5.61 o                         
  -4  10   5        137.45        126.55         8.21 o                         
  -3  10   5        198.12        219.89         9.88 o                         
  -2  10   5        486.59        487.05        14.94 o                         
  -1  10   5         81.82        102.24        12.36 o                         
   0  10   5       1030.50       1060.32        28.88 o                         
   1  10   5        998.97       1050.04        23.33 o                         
   2  10   5         13.97         14.08         6.74 o                         
   3  10   5        391.16        416.67        14.99 o                         
   4  10   5          6.20         17.04         7.53 o                         
   5  10   5        326.05        364.05        16.96 o                         
   6  10   5        296.35        285.77        10.59 o                         
   7  10   5          1.11         -7.92         7.92 o                         
   8  10   5         68.50         82.43        12.96 o                         
  -7  11   5         12.71          9.74         6.35 o                         
  -6  11   5          0.32          9.51         5.76 o                         
  -5  11   5          0.81          2.97         4.88 o                         
  -4  11   5         97.44        111.68        12.93 o                         
  -3  11   5         20.18         24.24         7.03 o                         
  -2  11   5          6.54         -8.16        19.25 o                         
  -1  11   5          4.24         17.99        12.30 o                         
   0  11   5         18.06         24.54        15.14 o                         
   1  11   5          5.71         -0.79         7.85 o                         
   2  11   5          1.69          0.31         9.22 o                         
   3  11   5         16.97         19.50        13.49 o                         
   4  11   5          7.41         -0.44         5.81 o                         
   5  11   5          6.89         17.04        10.92 o                         
   6  11   5         10.91         16.26         6.06 o                         
   7  11   5          7.59         13.07         9.72 o                         
  -5  12   5         10.61         21.59         9.36 o                         
  -4  12   5          0.38         11.46        14.21 o                         
  -3  12   5        103.84         88.57        15.03 o                         
  -2  12   5          8.82          2.76        11.42 o                         
  -1  12   5         64.29        111.79        12.23 o                         
   0  12   5         86.33        106.49        13.30 o                         
   1  12   5         70.46         53.84        11.32 o                         
   2  12   5         53.24         50.38         9.95 o                         
   3  12   5         60.85         43.02        11.17 o                         
   4  12   5          1.94          8.45         7.34 o                         
   5  12   5          1.94         15.25         7.68 o                         
  -3  13   5         10.84          8.51         6.71 o                         
  -2  13   5          1.31          2.16         7.65 o                         
  -1  13   5          2.22          0.81         6.71 o                         
   0  13   5         39.62         27.21        18.17 o                         
   1  13   5          4.68         10.07         8.28 o                         
   2  13   5          0.01         -6.76         6.76 o                         
   3  13   5          0.89         12.91         6.23 o                         
  -2 -16   6        237.51        221.94        23.24 o                         
  -1 -16   6         11.17         12.95        14.39 o                         
   0 -16   6          4.31         16.06        19.97 o                         
   1 -16   6         17.90         -1.44        11.87 o                         
   2 -16   6         40.17         11.16        12.24 o                         
  -5 -15   6          6.94         14.08         5.16 o                         
  -4 -15   6         36.04         37.56         9.55 o                         
  -3 -15   6          9.42         13.28         8.36 o                         
  -2 -15   6         20.95         24.37         6.35 o                         
  -1 -15   6          3.95         -3.28         7.88 o                         
   0 -15   6          7.86        -12.95        12.95 o                         
   1 -15   6         85.71        136.15        34.37 o                         
   2 -15   6          0.01         20.99        37.23 o                         
   3 -15   6         10.66          0.72        14.03 o                         
   4 -15   6          0.11        -13.67        13.67 o                         
  -6 -14   6         15.22         10.85         4.26 o                         
  -5 -14   6          3.73          2.53         6.21 o                         
  -4 -14   6         34.27         46.05         8.71 o                         
  -3 -14   6         11.35          3.95         6.13 o                         
  -2 -14   6        124.54        109.31        15.58 o                         
  -1 -14   6         83.38         66.91         7.92 o                         
   0 -14   6         14.60          9.76         9.42 o                         
   1 -14   6        754.78        683.57        34.35 o                         
   2 -14   6         88.58         75.30        24.28 o                         
   3 -14   6          1.00         -4.00        12.39 o                         
   4 -14   6         24.51          6.39         8.97 o                         
   5 -14   6         11.66         15.94         9.90 o                         
   6 -14   6          3.90          7.55         6.84 o                         
  -8 -13   6         18.21          5.60         4.22 o                         
  -7 -13   6         14.36         11.69         7.05 o                         
  -6 -13   6         12.68         12.45         4.70 o                         
  -5 -13   6         15.71         12.65         5.62 o                         
  -4 -13   6          1.55          9.77        10.02 o                         
  -3 -13   6         25.92         20.78         5.43 o                         
  -2 -13   6        152.10        165.58        11.34 o                         
  -1 -13   6         30.77         13.95         7.59 o                         
   0 -13   6         48.18         35.04         9.75 o                         
   1 -13   6         22.48         12.26        10.31 o                         
   2 -13   6        191.58        211.64        12.48 o                         
   3 -13   6          8.60         12.17         6.58 o                         
   4 -13   6          2.24          3.44         8.47 o                         
   5 -13   6         37.60         58.08         9.88 o                         
   6 -13   6          2.72         -2.66        11.99 o                         
   7 -13   6          0.95          8.74         6.36 o                         
   8 -13   6         53.51         47.15         9.72 o                         
  -9 -12   6         27.63         17.87         6.21 o                         
  -8 -12   6         77.34        111.01        12.24 o                         
  -7 -12   6         29.80         43.55         5.13 o                         
  -6 -12   6          3.15         17.61         6.18 o                         
  -5 -12   6          0.85         -3.78         4.81 o                         
  -4 -12   6        243.51        238.05        15.81 o                         
  -3 -12   6         64.21         79.60         8.63 o                         
  -2 -12   6         11.56          0.35         5.81 o                         
  -1 -12   6         18.25         23.85         6.03 o                         
   0 -12   6       1544.60       1519.48        24.40 o                         
   1 -12   6         38.05         41.88         9.18 o                         
   2 -12   6         28.64         34.92         6.83 o                         
   3 -12   6         74.67         88.11         6.75 o                         
   4 -12   6        220.96        212.78        10.23 o                         
   5 -12   6          0.03         15.16         6.38 o                         
   6 -12   6          1.12          5.87         6.37 o                         
   7 -12   6         30.61         39.24         6.20 o                         
   8 -12   6         71.37        125.57        13.17 o                         
   9 -12   6         24.48         41.90         8.46 o                         
  -9 -11   6         18.48         22.65         5.95 o                         
  -8 -11   6         47.31         45.61         6.61 o                         
  -7 -11   6        100.41        109.55         8.12 o                         
  -6 -11   6         47.87         54.78         5.99 o                         
  -5 -11   6         10.73          4.24         5.36 o                         
  -4 -11   6          4.21          4.86         5.42 o                         
  -3 -11   6         11.91         11.86         5.27 o                         
  -2 -11   6        143.17        139.97         8.32 o                         
  -1 -11   6         60.57         60.23         7.87 o                         
   0 -11   6          7.08          4.12         5.11 o                         
   1 -11   6         13.51         14.54         5.59 o                         
   2 -11   6         61.45         59.69         6.66 o                         
   3 -11   6         53.17         46.16         6.02 o                         
   4 -11   6         13.26         16.17         5.39 o                         
   5 -11   6        200.48        187.07        10.33 o                         
   6 -11   6          4.94         16.06         6.77 o                         
   7 -11   6         39.55         40.51         5.67 o                         
   8 -11   6         44.98         43.28         5.84 o                         
   9 -11   6         16.21         24.86         7.31 o                         
 -10 -10   6         19.13         20.49         6.12 o                         
  -9 -10   6          7.16          0.15         5.32 o                         
  -8 -10   6         56.37         73.25         8.93 o                         
  -7 -10   6          8.02          5.23         5.15 o                         
  -6 -10   6         69.24         56.53         6.10 o                         
  -5 -10   6        496.32        479.36        11.54 o                         
  -4 -10   6        767.86        790.63        13.93 o                         
  -3 -10   6          6.08          1.16         4.57 o                         
  -2 -10   6          9.84         -2.27         4.42 o                         
  -1 -10   6         31.06         28.44         4.34 o                         
   0 -10   6         61.05         47.01         5.06 o                         
   1 -10   6          0.29          0.57         4.48 o                         
   2 -10   6        675.74        675.34        16.42 o                         
   3 -10   6        244.85        229.71         8.98 o                         
   4 -10   6        137.58        145.21         8.77 o                         
   5 -10   6        592.73        547.81        12.05 o                         
   6 -10   6         15.09         16.53         8.71 o                         
   7 -10   6          0.12          3.11         5.19 o                         
   8 -10   6         58.15         56.32         6.38 o                         
   9 -10   6          1.53          9.36         4.70 o                         
  10 -10   6          1.34         -4.33         7.22 o                         
 -11  -9   6         29.04         17.27        10.80 o                         
 -10  -9   6         14.61         17.91         5.94 o                         
  -9  -9   6          0.35          2.79         8.70 o                         
  -8  -9   6          1.51          2.62         5.88 o                         
  -7  -9   6        147.76        166.68        11.02 o                         
  -6  -9   6         24.68         18.55         5.52 o                         
  -5  -9   6        134.14        123.93         8.60 o                         
  -4  -9   6         24.58         16.45         4.48 o                         
  -3  -9   6         51.29         49.61         4.85 o                         
  -2  -9   6         31.90         40.95         4.57 o                         
  -1  -9   6         10.82         10.77         4.26 o                         
   0  -9   6         27.19         25.64         3.77 o                         
   1  -9   6         38.41         43.75         5.00 o                         
   2  -9   6         22.12         17.76         4.36 o                         
   3  -9   6         75.04         66.74         5.14 o                         
   4  -9   6        418.35        369.56         9.35 o                         
   5  -9   6        161.62        154.31         8.38 o                         
   6  -9   6         57.73         60.36         5.81 o                         
   7  -9   6          8.16          8.98         6.20 o                         
   8  -9   6          3.46         13.43         5.19 o                         
   9  -9   6         54.97         51.86         6.13 o                         
  10  -9   6         34.51         19.78         6.03 o                         
  11  -9   6          1.86         -5.76         7.38 o                         
 -11  -8   6          7.72         17.36         9.00 o                         
 -10  -8   6         91.02        104.21        10.11 o                         
  -9  -8   6         44.69         42.55         8.54 o                         
  -8  -8   6          1.88         -2.25         6.60 o                         
  -7  -8   6         29.17         27.70         6.53 o                         
  -6  -8   6        248.78        277.64        11.62 o                         
  -5  -8   6        239.17        235.10         8.56 o                         
  -4  -8   6        295.47        294.56         8.67 o                         
  -3  -8   6          0.48          1.19         3.52 o                         
  -2  -8   6         11.06         12.77         4.47 o                         
  -1  -8   6         51.10         38.69         4.32 o                         
   0  -8   6         11.73          7.17         3.47 o                         
   1  -8   6        607.31        579.98        11.06 o                         
   2  -8   6        898.71        964.29        13.86 o                         
   3  -8   6       2082.35       2028.50        21.41 o                         
   4  -8   6        315.96        290.89         7.96 o                         
   5  -8   6        240.29        238.24         8.55 o                         
   6  -8   6         10.08          7.01         5.14 o                         
   7  -8   6        258.68        233.48        10.04 o                         
   8  -8   6        400.28        442.94        18.01 o                         
   9  -8   6         90.89        115.52         9.98 o                         
  10  -8   6          8.38         -0.56         5.95 o                         
  11  -8   6          7.20          1.47         7.11 o                         
 -11  -7   6          2.72          6.12        10.85 o                         
 -10  -7   6         42.43         35.93         8.00 o                         
  -9  -7   6         41.86         53.26         7.90 o                         
  -8  -7   6         38.90         36.04         6.00 o                         
  -7  -7   6         21.48          9.77         5.00 o                         
  -6  -7   6         17.85         19.04         4.39 o                         
  -5  -7   6         33.09         44.13         4.89 o                         
  -4  -7   6         17.76         16.98         4.56 o                         
  -3  -7   6        338.80        326.06         7.94 o                         
  -2  -7   6        130.27        146.04         5.71 o                         
  -1  -7   6        556.48        562.75        10.15 o                         
   0  -7   6        335.50        329.08         7.46 o                         
   1  -7   6          1.15          5.49         3.92 o                         
   2  -7   6         56.35         63.34         4.40 o                         
   3  -7   6         47.17         57.27         5.17 o                         
   4  -7   6        231.92        219.81         9.03 o                         
   5  -7   6        170.91        184.41         8.65 o                         
   6  -7   6         75.26         86.17         6.67 o                         
   7  -7   6         17.70         23.36         4.88 o                         
   8  -7   6         16.29         26.64         6.49 o                         
   9  -7   6         11.47         18.22         6.03 o                         
  10  -7   6          1.97          5.52         8.30 o                         
  11  -7   6          2.96         19.03         8.44 o                         
  12  -7   6          4.42          3.32         7.07 o                         
 -12  -6   6          0.39         20.45         9.89 o                         
 -11  -6   6          5.83         17.43        14.93 o                         
 -10  -6   6          1.73        -10.28        15.38 o                         
  -9  -6   6         11.79         15.10         7.53 o                         
  -8  -6   6        316.65        313.91        12.94 o                         
  -7  -6   6         51.33         52.62         6.36 o                         
  -6  -6   6        332.56        377.30         9.83 o                         
  -5  -6   6        505.67        523.59        11.30 o                         
  -4  -6   6         20.52         20.12         3.09 o                         
  -3  -6   6        363.35        388.61         7.32 o                         
  -2  -6   6        187.55        189.92         5.81 o                         
  -1  -6   6          5.59          2.58         2.22 o                         
   0  -6   6        437.29        396.36         6.33 o                         
   1  -6   6       3134.50       3113.44        31.85 o                         
   2  -6   6        114.66        106.76         6.39 o                         
   3  -6   6        458.42        431.13         8.24 o                         
   4  -6   6         66.00         60.03         4.94 o                         
   5  -6   6        170.98        183.50         8.82 o                         
   6  -6   6        344.45        340.36         9.64 o                         
   7  -6   6        941.90        967.50        18.12 o                         
   8  -6   6          1.45         -0.74         5.76 o                         
   9  -6   6          0.22          8.51         5.91 o                         
  10  -6   6         85.13         92.47        11.14 o                         
  11  -6   6          1.28         -5.39        11.81 o                         
  12  -6   6          1.06        -10.07        10.07 o                         
 -12  -5   6          1.61         -1.55        11.33 o                         
 -11  -5   6          6.20         16.51        12.18 o                         
 -10  -5   6          2.09        -12.10        15.06 o                         
  -9  -5   6          7.92          9.64         9.16 o                         
  -8  -5   6         71.24         82.72         8.85 o                         
  -7  -5   6          5.43          6.82         5.51 o                         
  -6  -5   6         30.33         26.24         5.46 o                         
  -5  -5   6        101.49         97.00         6.08 o                         
  -4  -5   6        357.79        324.55         8.08 o                         
  -3  -5   6       1773.30       1621.79        18.01 o                         
  -2  -5   6        737.12        664.02         8.78 o                         
  -1  -5   6        579.41        583.63         7.82 o                         
   0  -5   6         57.75         59.65         2.62 o                         
   1  -5   6         35.71         33.31         3.47 o                         
   2  -5   6        225.02        233.54         4.29 o                         
   3  -5   6        277.23        275.23         6.64 o                         
   4  -5   6         15.34         15.13         4.77 o                         
   5  -5   6        314.41        309.10        17.85 o                         
   6  -5   6          2.12         -1.61         4.35 o                         
   7  -5   6          8.65         21.63         6.11 o                         
   8  -5   6         72.76         75.40         8.62 o                         
   9  -5   6         22.99         24.67        16.47 o                         
  10  -5   6          5.95          1.50        11.21 o                         
  11  -5   6         36.88         35.72         9.74 o                         
  12  -5   6          1.59          3.05        20.87 o                         
 -12  -4   6         12.71          9.09        10.61 o                         
 -11  -4   6         15.60         13.94        11.70 o                         
 -10  -4   6          0.03         -5.94         9.51 o                         
  -9  -4   6        226.58        262.76        14.88 o                         
  -8  -4   6          0.00          0.87         6.92 o                         
  -7  -4   6         48.58         45.20         8.99 o                         
  -6  -4   6        531.81        506.76        12.59 o                         
  -5  -4   6       6169.17       6519.94        84.90 o                         
  -4  -4   6        970.32        905.05        12.66 o                         
  -3  -4   6       2616.23       2732.09        32.17 o                         
  -2  -4   6        779.60        721.85         9.35 o                         
  -1  -4   6       1038.22       1208.50        13.49 o                         
   0  -4   6        311.44        296.44         4.41 o                         
   1  -4   6       2810.33       2891.13        26.97 o                         
   2  -4   6       2758.82       2762.20        29.57 o                         
   3  -4   6        880.84        857.23        10.29 o                         
   4  -4   6        905.02        917.00        20.60 o                         
   5  -4   6        916.15        487.90        24.59 o                         
   6  -4   6        582.90        562.01        13.73 o                         
   7  -4   6         23.01         21.96         9.61 o                         
   8  -4   6        216.73        220.12        12.10 o                         
   9  -4   6        109.20        111.62        10.40 o                         
  10  -4   6        141.34        137.67        13.58 o                         
  11  -4   6        129.76        156.46        18.84 o                         
  12  -4   6         16.12         35.93        16.19 o                         
 -12  -3   6         22.74         31.33        10.02 o                         
 -11  -3   6         10.88          2.68        12.44 o                         
 -10  -3   6          8.46          9.61         8.96 o                         
  -9  -3   6        128.87        135.70        18.57 o                         
  -8  -3   6         11.29         15.38         7.27 o                         
  -7  -3   6        453.26        386.62        14.73 o                         
  -6  -3   6       1411.25       1248.40        19.29 o                         
  -5  -3   6        686.39        630.70        13.19 o                         
  -4  -3   6        973.53        969.04        14.33 o                         
  -3  -3   6        442.71        481.43         7.79 o                         
  -2  -3   6         88.86         87.36         3.11 o                         
  -1  -3   6        104.51        106.66         3.44 o                         
   0  -3   6        664.76        715.54         9.44 o                         
   1  -3   6        899.15        930.02        10.76 o                         
   2  -3   6       1678.55       1691.57        19.08 o                         
   3  -3   6       1197.27       1202.43        17.58 o                         
   4  -3   6        408.45        401.22         8.05 o                         
   5  -3   6        252.82        227.34        15.50 o                         
   6  -3   6         54.09         61.86         9.21 o                         
   7  -3   6        132.02        123.35        10.27 o                         
   8  -3   6        201.99        199.04        14.52 o                         
   9  -3   6         45.02         45.09         8.31 o                         
  10  -3   6         24.32         15.28        10.76 o                         
  11  -3   6         13.65         13.43        10.09 o                         
  12  -3   6        100.45        111.12        25.92 o                         
 -12  -2   6         68.92         34.60        10.71 o                         
 -11  -2   6        234.40        227.74        21.59 o                         
 -10  -2   6        157.78        143.05        13.83 o                         
  -9  -2   6         46.80         45.31         9.68 o                         
  -8  -2   6        119.47        142.26        14.12 o                         
  -7  -2   6        251.60        203.42         9.37 o                         
  -6  -2   6       2393.39       2210.46        26.12 o                         
  -5  -2   6       8010.18       8386.97        94.79 o                         
  -4  -2   6        379.80        386.00         7.80 o                         
  -3  -2   6        583.24        542.98         8.44 o                         
  -2  -2   6         69.31         71.02         3.34 o                         
  -1  -2   6       1064.49       1018.05        12.01 o                         
   0  -2   6       5231.56       4636.64        52.24 o                         
   1  -2   6      18218.78      17950.82       178.47 o                         
   2  -2   6       3800.28       3581.23        46.91 o                         
   3  -2   6       1922.04       1875.34        27.62 o                         
   4  -2   6       4942.98       5011.03        73.76 o                         
   5  -2   6        160.59        151.60        11.52 o                         
   6  -2   6         10.61          1.87         6.67 o                         
   7  -2   6       1373.49       1300.57        23.73 o                         
   8  -2   6          6.43          3.46         8.41 o                         
   9  -2   6        117.01        129.70        11.46 o                         
  10  -2   6         16.31         10.64        16.01 o                         
  11  -2   6         14.85          9.49        15.13 o                         
  12  -2   6        199.22        174.70        24.49 o                         
 -12  -1   6          9.61          7.10         8.09 o                         
 -11  -1   6          9.10         13.31        10.05 o                         
 -10  -1   6          5.04         12.86         8.53 o                         
  -9  -1   6         63.63         67.33         9.98 o                         
  -8  -1   6         18.12         11.04         7.54 o                         
  -7  -1   6         83.90         84.80         6.99 o                         
  -6  -1   6         97.84        100.81         6.44 o                         
  -5  -1   6         88.75         86.74         5.75 o                         
  -4  -1   6        282.17        295.85         6.90 o                         
  -3  -1   6         91.37        104.39         4.14 o                         
  -2  -1   6         68.20         68.88         2.78 o                         
  -1  -1   6        137.88        133.91         3.94 o                         
   0  -1   6         55.38         60.28         2.66 o                         
   1  -1   6        247.87        225.13         5.42 o                         
   2  -1   6        216.52        205.57         4.52 o                         
   3  -1   6        368.91        374.74         7.59 o                         
   4  -1   6         21.85         31.94         4.14 o                         
   5  -1   6         51.77         61.53         7.92 o                         
   6  -1   6         69.82         69.82        11.16 o                         
   7  -1   6         27.77         14.90         7.98 o                         
   8  -1   6        105.76        109.32        17.30 o                         
   9  -1   6         15.55         26.74        12.62 o                         
  10  -1   6         78.40         74.76        18.36 o                         
  11  -1   6         23.98         -6.04        15.12 o                         
  12  -1   6         45.56         33.10        18.71 o                         
 -12   0   6         18.92          7.05         7.08 o                         
 -11   0   6          3.80         17.96        11.07 o                         
 -10   0   6         92.87        108.75        10.14 o                         
  -9   0   6        188.66        192.78        13.70 o                         
  -8   0   6        162.77        152.73        10.41 o                         
  -7   0   6         39.42         43.32         6.12 o                         
  -6   0   6         62.19         91.58         5.90 o                         
  -5   0   6          9.61          7.57         3.59 o                         
  -4   0   6       9947.19      10585.68       107.93 o                         
  -3   0   6       4609.81       4861.67        47.56 o                         
  -2   0   6       3800.54       4013.57        42.27 o                         
  -1   0   6       2371.53       2380.25        28.02 o                         
   0   0   6       8587.38       8298.61        91.48 o                         
   1   0   6      18331.28      18622.60       226.70 o                         
   2   0   6       6354.72       6321.71        78.64 o                         
   3   0   6        111.83         81.69         5.61 o                         
   4   0   6       6216.19       6460.48       129.43 o                         
   5   0   6       1604.92       1615.08        45.41 o                         
   6   0   6        508.06        426.81        15.98 o                         
   7   0   6         83.06         76.05         8.96 o                         
   8   0   6        949.83        918.94        24.32 o                         
   9   0   6       1456.14       1487.84        53.11 o                         
  10   0   6        151.05        142.57        27.36 o                         
  11   0   6         55.64         79.17        26.63 o                         
  12   0   6         41.57         51.81        20.15 o                         
 -12   1   6          2.36         15.46        14.00 o                         
 -11   1   6         23.14         23.80        12.45 o                         
 -10   1   6         36.04         34.80         8.14 o                         
  -9   1   6         34.80         41.75         7.39 o                         
  -8   1   6        136.12        131.02         8.97 o                         
  -7   1   6         61.38         69.61         6.03 o                         
  -6   1   6        154.83        165.16         6.69 o                         
  -5   1   6        130.69        129.76         5.74 o                         
  -4   1   6         65.05         57.00         4.47 o                         
  -3   1   6         19.49         22.46         2.84 o                         
  -2   1   6         37.93         44.38         3.02 o                         
  -1   1   6        234.30        235.01         5.36 o                         
   0   1   6        428.54        448.06        13.03 o                         
   1   1   6        525.46        514.50         8.40 o                         
   2   1   6        629.09        623.82        11.30 o                         
   3   1   6         80.56         71.40         2.61 o                         
   4   1   6        231.88        235.51        10.82 o                         
   5   1   6         50.23         67.28         8.64 o                         
   6   1   6         48.58         47.21         7.57 o                         
   7   1   6          0.10         -6.64         6.64 o                         
   8   1   6         46.34         52.03        15.49 o                         
   9   1   6        181.36        197.90        28.81 o                         
  10   1   6         12.52         -1.44        25.90 o                         
  11   1   6         44.43         52.18        28.78 o                         
 -12   2   6          7.18         13.82         9.30 o                         
 -11   2   6         30.79         23.58         7.91 o                         
 -10   2   6         65.72         76.58        10.88 o                         
  -9   2   6          6.22         10.69         7.24 o                         
  -8   2   6        218.19        217.12         8.94 o                         
  -7   2   6        287.07        278.87         8.89 o                         
  -6   2   6        238.61        269.68         9.31 o                         
  -5   2   6         77.42         83.89         5.38 o                         
  -4   2   6        258.94        315.82         7.64 o                         
  -3   2   6       1129.04       1117.88        16.63 o                         
  -2   2   6         96.87        100.47         7.30 o                         
  -1   2   6        529.51        522.63         9.40 o                         
   0   2   6       1275.95       1320.59        16.20 o                         
   1   2   6        933.76        954.51        12.83 o                         
   2   2   6       2282.17       2302.90        31.79 o                         
   3   2   6        958.59        962.82        21.24 o                         
   4   2   6       1543.66       1553.18        30.76 o                         
   5   2   6          3.37         12.02         7.19 o                         
   6   2   6        106.58        103.04         9.07 o                         
   7   2   6         58.60         58.14        12.73 o                         
   8   2   6        309.99        296.05        18.23 o                         
   9   2   6        206.19        181.27        17.46 o                         
  10   2   6         82.66         26.27        33.11 o                         
 -12   3   6          0.78         -2.42         5.89 o                         
 -11   3   6         14.52         18.86         7.43 o                         
 -10   3   6         19.25         24.35         7.88 o                         
  -9   3   6         14.07          5.20         5.93 o                         
  -8   3   6          3.05          3.00         5.38 o                         
  -7   3   6         10.79         23.95         5.87 o                         
  -6   3   6        102.72        117.28         6.81 o                         
  -5   3   6         41.63         52.62         8.05 o                         
  -4   3   6        105.37         94.69         7.18 o                         
  -3   3   6         84.05        102.20         4.97 o                         
  -2   3   6        326.85        324.88         6.97 o                         
  -1   3   6       1367.01       1280.13        14.27 o                         
   0   3   6       2778.89       2699.15        27.87 o                         
   1   3   6       1058.84       1038.75        11.51 o                         
   2   3   6        286.91        268.67         5.55 o                         
   3   3   6         87.53         74.83         5.19 o                         
   4   3   6         14.92          9.57         6.84 o                         
   5   3   6        310.55        309.82        12.45 o                         
   6   3   6         39.90         36.21         6.91 o                         
   7   3   6         49.13         48.98         8.16 o                         
   8   3   6         10.38         17.59        11.94 o                         
   9   3   6          8.30          4.67        13.31 o                         
  10   3   6          1.39         -6.11        16.19 o                         
 -11   4   6         49.08         49.63         6.90 o                         
 -10   4   6         19.43         20.06         5.74 o                         
  -9   4   6        166.04        189.09         9.22 o                         
  -8   4   6         63.69         74.36         6.99 o                         
  -7   4   6        274.32        325.95        11.05 o                         
  -6   4   6          9.49         17.47         4.38 o                         
  -5   4   6        247.81        236.85         8.38 o                         
  -4   4   6        154.67        155.45         6.19 o                         
  -3   4   6        252.92        270.91         6.68 o                         
  -2   4   6        983.56       1048.23        13.19 o                         
  -1   4   6          7.33         11.01         2.51 o                         
   0   4   6         81.10         85.10         4.76 o                         
   1   4   6       1236.08       1315.93        13.68 o                         
   2   4   6        445.66        436.62         7.81 o                         
   3   4   6        233.72        293.20        11.02 o                         
   4   4   6        161.76        195.22        13.88 o                         
   5   4   6        663.91        656.26        15.40 o                         
   6   4   6       1586.39       1508.62        30.39 o                         
   7   4   6        173.11        162.13        19.02 o                         
   8   4   6         90.98         93.91        10.78 o                         
   9   4   6        124.01        118.27        14.17 o                         
  10   4   6        129.12        112.68        19.08 o                         
 -11   5   6          0.06         -1.25         5.18 o                         
 -10   5   6         35.78         36.44         5.51 o                         
  -9   5   6         14.10         17.84         5.12 o                         
  -8   5   6        170.48        160.15         7.68 o                         
  -7   5   6        189.11        186.05         8.05 o                         
  -6   5   6          1.71          7.95         5.59 o                         
  -5   5   6          2.27         19.45         5.48 o                         
  -4   5   6        143.32        140.03         7.77 o                         
  -3   5   6        289.95        252.26         7.02 o                         
  -2   5   6         44.09         36.56         3.58 o                         
  -1   5   6        223.74        196.74         5.74 o                         
   0   5   6        651.04        600.88         8.89 o                         
   1   5   6        980.14        931.22        12.12 o                         
   2   5   6        615.04        588.52        10.90 o                         
   3   5   6        183.86        170.43        12.14 o                         
   4   5   6        112.48        107.52         8.66 o                         
   5   5   6         86.82        104.37         8.85 o                         
   6   5   6          2.08         12.62         6.84 o                         
   7   5   6         16.25          9.70         5.98 o                         
   8   5   6          7.24         17.85         8.30 o                         
   9   5   6         40.04         51.89        10.80 o                         
  10   5   6          2.99          2.50        19.25 o                         
 -11   6   6         67.42         41.67         8.22 o                         
 -10   6   6         11.20         14.92         5.06 o                         
  -9   6   6         32.31         35.35         4.64 o                         
  -8   6   6         57.54         53.64         6.57 o                         
  -7   6   6         32.58         47.03         4.63 o                         
  -6   6   6        701.86        735.50        11.69 o                         
  -5   6   6        141.85        158.74         7.65 o                         
  -4   6   6         15.03         21.38         4.31 o                         
  -3   6   6          7.01         14.15         4.06 o                         
  -2   6   6          2.59          0.88         3.67 o                         
  -1   6   6         53.75         64.45         4.11 o                         
   0   6   6        103.36        103.93         5.19 o                         
   1   6   6        811.86        782.59        12.05 o                         
   2   6   6        111.31        109.86         7.96 o                         
   3   6   6       1217.84       1238.13        20.06 o                         
   4   6   6        194.84        210.34        11.22 o                         
   5   6   6        353.34        363.24        13.76 o                         
   6   6   6        222.80        203.47        11.72 o                         
   7   6   6         16.25         23.52         6.89 o                         
   8   6   6         20.06         20.47         7.54 o                         
   9   6   6         65.21         81.82        22.60 o                         
  10   6   6        229.17        251.79        24.14 o                         
 -10   7   6          0.02          1.21         8.87 o                         
  -9   7   6         20.92         29.42         6.01 o                         
  -8   7   6          5.53         12.48         4.97 o                         
  -7   7   6         43.01         39.06         4.84 o                         
  -6   7   6         63.89         72.92         5.42 o                         
  -5   7   6         67.95         61.69         5.49 o                         
  -4   7   6         21.60         25.17         5.49 o                         
  -3   7   6          3.93          7.93         5.72 o                         
  -2   7   6         71.80         74.32         5.37 o                         
  -1   7   6         28.34         33.65         4.52 o                         
   0   7   6         61.84         63.41         5.80 o                         
   1   7   6        238.30        243.72         8.62 o                         
   2   7   6         36.36         40.82         5.21 o                         
   3   7   6         78.19         39.10         6.96 o                         
   4   7   6          2.81         -2.38         5.33 o                         
   5   7   6         34.17         37.71         7.97 o                         
   6   7   6         39.59         42.73         7.77 o                         
   7   7   6         57.26         61.56         7.68 o                         
   8   7   6          5.34          0.60         7.07 o                         
   9   7   6         14.05         25.49        10.87 o                         
  10   7   6          6.36         20.25         9.15 o                         
  -9   8   6        109.95         94.97         6.78 o                         
  -8   8   6         74.25         76.49         5.05 o                         
  -7   8   6          0.84          3.61         5.13 o                         
  -6   8   6        269.01        274.41         8.19 o                         
  -5   8   6          2.95         -1.97         4.84 o                         
  -4   8   6          0.39         -0.74         4.51 o                         
  -3   8   6         81.71         86.13         6.14 o                         
  -2   8   6       1218.71       1229.90        16.76 o                         
  -1   8   6         26.02         23.90         5.20 o                         
   0   8   6        609.00        628.88        15.08 o                         
   1   8   6        311.19        320.44        11.19 o                         
   2   8   6        633.15        670.04        15.32 o                         
   3   8   6        927.55        960.35        18.09 o                         
   4   8   6         72.22         70.46         8.02 o                         
   5   8   6        305.72        314.04        12.03 o                         
   6   8   6          0.38         -6.31         6.37 o                         
   7   8   6         76.92         80.34         9.76 o                         
   8   8   6        149.49        166.12        12.27 o                         
   9   8   6          7.04          5.17         8.14 o                         
  -9   9   6         15.60          3.55         7.20 o                         
  -8   9   6         15.74         11.07         4.54 o                         
  -7   9   6          0.05          0.34         4.41 o                         
  -6   9   6          5.07          4.76         4.76 o                         
  -5   9   6          3.26         -2.11         5.15 o                         
  -4   9   6         44.38         47.01         7.16 o                         
  -3   9   6         37.20         35.80         6.51 o                         
  -2   9   6        121.76        123.03         8.96 o                         
  -1   9   6         39.73         57.20         8.07 o                         
   0   9   6         19.76         21.13         7.48 o                         
   1   9   6         20.91         24.92        10.00 o                         
   2   9   6          2.98         10.67         6.13 o                         
   3   9   6         45.18         40.09         7.61 o                         
   4   9   6         19.18         18.08         6.02 o                         
   5   9   6         19.84         16.03         6.06 o                         
   6   9   6          8.25         -3.10         9.40 o                         
   7   9   6         10.57         12.66         6.91 o                         
   8   9   6         17.84          4.04         8.52 o                         
  -8  10   6          0.50        -10.07        10.07 o                         
  -7  10   6          1.35          8.34         4.91 o                         
  -6  10   6          4.67          2.29         4.56 o                         
  -5  10   6         99.63         98.70         7.00 o                         
  -4  10   6         49.05         31.90         5.45 o                         
  -3  10   6         11.12         14.98         8.18 o                         
  -2  10   6          0.00          8.36        12.31 o                         
  -1  10   6         15.32         15.69        11.22 o                         
   0  10   6          3.56         -7.70         9.81 o                         
   1  10   6         28.77         38.41         9.62 o                         
   2  10   6          0.87         -4.87         6.21 o                         
   3  10   6          0.50          4.44         7.34 o                         
   4  10   6          0.38         16.00         8.31 o                         
   5  10   6          1.51          5.60         6.56 o                         
   6  10   6          0.52          4.72         8.67 o                         
   7  10   6         31.32         13.44         5.94 o                         
  -6  11   6          6.11          7.66         7.36 o                         
  -5  11   6         43.15         36.60         5.73 o                         
  -4  11   6          7.62         15.65        12.29 o                         
  -3  11   6          2.55         11.60         7.71 o                         
  -2  11   6         23.94          8.56         8.30 o                         
  -1  11   6          4.35          4.36        12.20 o                         
   0  11   6          0.25          9.04         8.51 o                         
   1  11   6          1.44         -8.90         8.90 o                         
   2  11   6          8.49          5.46         7.02 o                         
   3  11   6          0.05          9.48         7.25 o                         
   4  11   6          0.02         -5.62         6.29 o                         
   5  11   6         11.50          9.72         6.02 o                         
   6  11   6          0.84         -0.55         5.03 o                         
  -5  12   6         36.52          6.84         8.28 o                         
  -4  12   6         13.98         12.82         8.13 o                         
  -3  12   6         12.35         17.27         7.12 o                         
  -2  12   6          0.95          3.43         6.86 o                         
  -1  12   6         42.26         19.88         7.47 o                         
   0  12   6          3.36          4.20         8.81 o                         
   1  12   6        159.62        129.16        88.23 o                         
   2  12   6         58.89         32.33        10.73 o                         
   3  12   6         49.19         42.69         8.70 o                         
   4  12   6          1.67         -2.21         9.29 o                         
  -1  13   6          1.49         -2.94         6.46 o                         
   0  13   6         10.77         23.38         8.63 o                         
   1  13   6         27.43         23.75         7.92 o                         
  -2 -16   7          2.47          9.54         8.77 o                         
  -1 -16   7         27.24         13.85        21.77 o                         
   0 -16   7        178.67        157.04        20.17 o                         
   2 -16   7         23.44         29.14        12.24 o                         
  -5 -15   7          2.03          6.48         7.73 o                         
  -4 -15   7          9.80          1.56         5.65 o                         
  -3 -15   7         47.60         68.96         9.50 o                         
  -2 -15   7         75.67         57.84         7.42 o                         
  -1 -15   7        114.23         99.38        18.67 o                         
   0 -15   7         19.23         13.83        12.03 o                         
   1 -15   7        138.23        129.30        28.80 o                         
   2 -15   7          9.37         19.06        14.39 o                         
   3 -15   7          2.68          2.88        14.03 o                         
   4 -15   7          1.58          7.19        20.14 o                         
  -6 -14   7         64.22         69.77         7.08 o                         
  -5 -14   7         19.31         21.64         4.74 o                         
  -4 -14   7        127.60        142.12         9.70 o                         
  -3 -14   7          3.77          0.82         6.22 o                         
  -2 -14   7          5.92          3.16         8.19 o                         
  -1 -14   7        213.26        179.52        13.23 o                         
   0 -14   7          6.93          6.79        11.16 o                         
   1 -14   7        146.66         87.35        20.65 o                         
   2 -14   7          2.12         20.70        14.97 o                         
   3 -14   7          6.27         20.28        12.95 o                         
   4 -14   7        129.71        194.74        27.00 o                         
   5 -14   7         16.39         32.18         9.04 o                         
  -8 -13   7         21.37         27.16         4.44 o                         
  -7 -13   7         20.50         13.90         5.61 o                         
  -6 -13   7        131.99        106.21        13.23 o                         
  -5 -13   7        200.92        206.58        12.45 o                         
  -4 -13   7         69.84         68.86         9.27 o                         
  -3 -13   7         83.75         88.03         9.44 o                         
  -2 -13   7         70.18         69.37         7.23 o                         
  -1 -13   7        139.50        125.47        10.35 o                         
   0 -13   7        604.85        589.77        32.62 o                         
   1 -13   7        290.85        173.13        28.90 o                         
   2 -13   7        161.82        142.52        12.23 o                         
   3 -13   7        285.66        264.95        13.00 o                         
   4 -13   7         14.38         24.14        11.74 o                         
   5 -13   7         13.97         12.87         7.12 o                         
   6 -13   7         24.40         25.33         7.21 o                         
   7 -13   7         42.09         35.56         8.30 o                         
   8 -13   7          7.77         -4.67         9.36 o                         
  -9 -12   7         41.49         27.96         6.08 o                         
  -8 -12   7          0.03          1.80         5.07 o                         
  -7 -12   7          2.93         11.79         4.82 o                         
  -6 -12   7        161.12        191.48        13.76 o                         
  -5 -12   7          3.82          1.57         6.94 o                         
  -4 -12   7         75.48         64.35         6.70 o                         
  -3 -12   7        121.69        118.84         8.37 o                         
  -2 -12   7        574.65        578.42        13.36 o                         
  -1 -12   7        320.98        340.12        11.34 o                         
   0 -12   7          3.02          5.34         6.20 o                         
   1 -12   7        804.73        754.27        18.33 o                         
   2 -12   7         47.44         51.00         7.82 o                         
   3 -12   7        104.62        112.76         8.57 o                         
   4 -12   7         75.57         79.73         7.69 o                         
   5 -12   7        228.95        253.70        10.95 o                         
   6 -12   7        358.19        399.70        12.22 o                         
   7 -12   7          3.10          5.46         5.95 o                         
   8 -12   7          0.01          2.33        12.59 o                         
   9 -12   7          4.66          0.50         5.97 o                         
  -9 -11   7         22.02         14.85         8.18 o                         
  -8 -11   7         23.27         25.64         5.93 o                         
  -7 -11   7          2.24          2.88         5.71 o                         
  -6 -11   7         49.49         76.78         6.72 o                         
  -5 -11   7        185.81        187.90         9.31 o                         
  -4 -11   7        111.31         98.06         6.91 o                         
  -3 -11   7        382.19        348.82        14.24 o                         
  -2 -11   7          5.97         14.85         5.78 o                         
  -1 -11   7         91.11         99.05         6.86 o                         
   0 -11   7          0.12         -5.40         5.88 o                         
   1 -11   7         23.68         24.50         5.61 o                         
   2 -11   7        161.53        169.70        14.49 o                         
   3 -11   7        201.39        207.22         8.99 o                         
   4 -11   7         96.32         90.72         6.90 o                         
   5 -11   7         29.85         34.69         6.28 o                         
   6 -11   7         65.57         71.60         6.44 o                         
   7 -11   7         17.20         25.78         5.49 o                         
   8 -11   7          5.74          1.68         5.18 o                         
   9 -11   7          6.86         19.12         6.17 o                         
 -10 -10   7          4.35         -3.43         6.53 o                         
  -9 -10   7         15.18         21.74         6.80 o                         
  -8 -10   7          0.61        -11.21        11.21 o                         
  -7 -10   7         10.35         11.52         6.97 o                         
  -6 -10   7         29.32         35.07         6.53 o                         
  -5 -10   7          4.43         12.75         4.96 o                         
  -4 -10   7        250.76        277.47         9.38 o                         
  -3 -10   7         70.72         60.23         6.08 o                         
  -2 -10   7        120.53        113.46         6.97 o                         
  -1 -10   7        558.80        582.61        11.79 o                         
   0 -10   7          7.58          4.88         4.31 o                         
   1 -10   7         50.53         48.94         4.87 o                         
   2 -10   7         15.58         16.08         4.40 o                         
   3 -10   7        916.33        863.16        15.27 o                         
   4 -10   7         27.67         27.91         5.14 o                         
   5 -10   7         61.71         45.26         8.11 o                         
   6 -10   7         29.83         34.76         7.43 o                         
   7 -10   7         27.89         24.50         5.22 o                         
   8 -10   7         82.34         84.08         7.10 o                         
   9 -10   7         11.39          8.23         5.51 o                         
  10 -10   7          9.24         12.50         7.85 o                         
 -11  -9   7          0.00         14.75        10.80 o                         
 -10  -9   7          0.34          9.37         7.66 o                         
  -9  -9   7          0.48          8.66        10.69 o                         
  -8  -9   7          1.40          8.63         7.25 o                         
  -7  -9   7          3.70          2.76         5.28 o                         
  -6  -9   7         91.59         80.13         6.53 o                         
  -5  -9   7         24.73         16.83         5.63 o                         
  -4  -9   7         26.55         37.64         6.49 o                         
  -3  -9   7        207.60        221.64         8.46 o                         
  -2  -9   7        132.26        134.28         7.11 o                         
  -1  -9   7        236.24        224.99         8.51 o                         
   0  -9   7         17.23         22.86         3.79 o                         
   1  -9   7         26.03         26.44         4.47 o                         
   2  -9   7        121.93        116.34         8.52 o                         
   3  -9   7         59.46         63.12         5.16 o                         
   4  -9   7         70.48         72.99         5.13 o                         
   5  -9   7         12.44          7.03         5.26 o                         
   6  -9   7         25.38         18.24         5.18 o                         
   7  -9   7         18.73         20.07         5.38 o                         
   8  -9   7        195.27        182.00        10.37 o                         
   9  -9   7          2.86          4.47         5.02 o                         
  10  -9   7         19.92         33.40         6.02 o                         
  11  -9   7          0.25         20.46         7.36 o                         
 -11  -8   7         11.90          3.64         8.27 o                         
 -10  -8   7          0.09         -8.22         8.22 o                         
  -9  -8   7        113.30        118.26        12.46 o                         
  -8  -8   7         79.02         94.95         7.55 o                         
  -7  -8   7        407.52        415.75        12.19 o                         
  -6  -8   7          7.73          9.59         5.29 o                         
  -5  -8   7        589.47        588.10        11.70 o                         
  -4  -8   7          8.41         12.77         4.52 o                         
  -3  -8   7        541.89        524.46         9.76 o                         
  -2  -8   7       1641.96       1652.78        19.33 o                         
  -1  -8   7        727.50        741.20        12.78 o                         
   0  -8   7        243.60        282.74         7.21 o                         
   1  -8   7        171.36        177.15         7.46 o                         
   2  -8   7        413.82        403.01         8.43 o                         
   3  -8   7        888.64        936.23        12.24 o                         
   4  -8   7         68.68         72.12         5.37 o                         
   5  -8   7        537.42        486.99        11.35 o                         
   6  -8   7        175.33        165.45         8.71 o                         
   7  -8   7         35.56         41.86         6.04 o                         
   8  -8   7         10.86          2.53         6.57 o                         
   9  -8   7         75.21         79.45         7.55 o                         
  10  -8   7          0.45          6.01         7.28 o                         
  11  -8   7          6.21          7.47        16.55 o                         
 -11  -7   7          6.22         -3.46        10.05 o                         
 -10  -7   7          0.96          6.33         8.44 o                         
  -9  -7   7         49.33         44.27         7.23 o                         
  -8  -7   7         28.51         34.26         7.48 o                         
  -7  -7   7         21.40         13.55         4.82 o                         
  -6  -7   7         95.48        125.70         7.19 o                         
  -5  -7   7          0.46         12.17         4.30 o                         
  -4  -7   7        108.40        102.83         6.07 o                         
  -3  -7   7         70.76         76.97         5.29 o                         
  -2  -7   7         59.54         59.80         4.54 o                         
  -1  -7   7        227.84        206.85         6.22 o                         
   0  -7   7          9.92          6.10         2.96 o                         
   1  -7   7        338.17        321.63         7.55 o                         
   2  -7   7        151.95        155.75         6.10 o                         
   3  -7   7         87.78         86.38         5.42 o                         
   4  -7   7         18.91         18.26         4.36 o                         
   5  -7   7         43.82         31.59         5.92 o                         
   6  -7   7        117.72        118.02         8.08 o                         
   7  -7   7        452.01        461.96        11.87 o                         
   8  -7   7         24.98         18.92         5.50 o                         
   9  -7   7         37.04         35.53         7.46 o                         
  10  -7   7          5.67          5.59         7.74 o                         
  11  -7   7          2.44         23.42         7.42 o                         
 -12  -6   7         26.15         -5.40         9.36 o                         
 -11  -6   7          0.22          4.95        20.14 o                         
 -10  -6   7        103.65        128.34        11.90 o                         
  -9  -6   7        228.10        216.05        13.48 o                         
  -8  -6   7          0.09         -6.69         6.69 o                         
  -7  -6   7         59.12         69.54         7.27 o                         
  -6  -6   7        490.82        552.64        12.05 o                         
  -5  -6   7        379.32        424.28        10.29 o                         
  -4  -6   7       5757.78       5654.80        56.70 o                         
  -3  -6   7        264.03        262.73         5.89 o                         
  -2  -6   7        593.72        619.67         8.01 o                         
  -1  -6   7        611.30        654.69         8.21 o                         
   0  -6   7       3250.37       3264.45        31.22 o                         
   1  -6   7         19.84         39.52         3.02 o                         
   2  -6   7       3438.45       3626.76        34.36 o                         
   3  -6   7       1059.14       1154.16        14.78 o                         
   4  -6   7        262.80        263.46         9.90 o                         
   5  -6   7        248.20        265.77         8.87 o                         
   6  -6   7          7.02          0.07         5.01 o                         
   7  -6   7         48.26         55.45         7.09 o                         
   8  -6   7       1958.55       1853.02        36.32 o                         
   9  -6   7          3.21          4.77         9.31 o                         
  10  -6   7         43.06         62.51        13.31 o                         
  11  -6   7         33.98         29.56        13.31 o                         
  12  -6   7         10.98          5.36         7.42 o                         
 -12  -5   7         39.22         27.67         9.77 o                         
 -11  -5   7          7.55         -4.71        11.66 o                         
 -10  -5   7          0.00         18.08        14.18 o                         
  -9  -5   7         42.74         63.54         7.86 o                         
  -8  -5   7          1.67         16.40         7.14 o                         
  -7  -5   7         39.95         28.65         7.00 o                         
  -6  -5   7         86.71         75.38         6.51 o                         
  -5  -5   7         59.53         45.81         4.98 o                         
  -4  -5   7         30.78         31.96         3.22 o                         
  -3  -5   7         97.99         96.44         4.20 o                         
  -2  -5   7         56.45         49.04         3.19 o                         
  -1  -5   7        122.41        124.42         4.01 o                         
   0  -5   7        406.50        413.57         5.88 o                         
   1  -5   7        113.77        104.20         3.96 o                         
   2  -5   7        235.88        235.18         5.36 o                         
   3  -5   7        447.17        434.25         9.44 o                         
   4  -5   7        526.52        521.29        19.64 o                         
   5  -5   7         35.54         31.27         5.19 o                         
   6  -5   7          9.63         12.10         6.35 o                         
   7  -5   7         13.46          8.79         5.73 o                         
   8  -5   7        203.17        185.75        10.83 o                         
   9  -5   7          7.48          4.60         7.85 o                         
  10  -5   7          0.65         -8.81        11.87 o                         
  11  -5   7          4.91          1.43         9.84 o                         
  12  -5   7          0.28         33.82        28.06 o                         
 -12  -4   7        100.38         79.75        12.15 o                         
 -11  -4   7          4.27        -12.97        12.97 o                         
 -10  -4   7         95.76        139.40        14.78 o                         
  -9  -4   7        269.32        277.01        20.02 o                         
  -8  -4   7        536.24        521.96        19.48 o                         
  -7  -4   7        514.97        553.09        14.89 o                         
  -6  -4   7         11.12         30.80         6.43 o                         
  -5  -4   7        734.33        765.18        12.71 o                         
  -4  -4   7       3229.48       3183.95        35.40 o                         
  -3  -4   7       1121.50       1084.57        14.27 o                         
  -2  -4   7        853.63       1006.19        11.52 o                         
  -1  -4   7       3353.59       3269.45        30.44 o                         
   0  -4   7        270.33        246.46         4.67 o                         
   1  -4   7        291.61        325.63         7.10 o                         
   2  -4   7        193.59        216.12         5.19 o                         
   3  -4   7        383.28        317.00         7.38 o                         
   4  -4   7        253.64        294.56        12.05 o                         
   5  -4   7        421.94        411.80        15.47 o                         
   6  -4   7         10.63         13.32         4.60 o                         
   7  -4   7          5.87          3.27         7.83 o                         
   8  -4   7        112.35        108.81        10.52 o                         
   9  -4   7        409.24        400.18        15.55 o                         
  10  -4   7        101.28         77.97        11.67 o                         
  11  -4   7          2.39         -7.69        18.17 o                         
  12  -4   7         63.35         55.85        10.35 o                         
 -12  -3   7         16.96         13.80        11.41 o                         
 -11  -3   7          3.36          9.10        11.47 o                         
 -10  -3   7         41.37         25.30        10.14 o                         
  -9  -3   7          3.06         17.69         6.90 o                         
  -8  -3   7         14.93         13.84        12.47 o                         
  -7  -3   7        156.17        161.91        11.88 o                         
  -6  -3   7         53.97         61.79         8.07 o                         
  -5  -3   7        342.44        330.97         8.28 o                         
  -4  -3   7         54.96         61.78         5.34 o                         
  -3  -3   7        224.52        241.94         6.81 o                         
  -2  -3   7        161.93        181.58         4.34 o                         
  -1  -3   7        928.34        953.02        10.07 o                         
   0  -3   7        655.24        622.63         7.15 o                         
   1  -3   7        401.65        401.62         5.91 o                         
   2  -3   7        573.83        547.80         9.93 o                         
   3  -3   7        177.81        190.54         7.97 o                         
   4  -3   7        349.84        350.44        11.00 o                         
   5  -3   7        228.80        207.85        13.69 o                         
   6  -3   7        122.97        129.69         9.84 o                         
   7  -3   7        179.40        168.76        10.67 o                         
   8  -3   7         61.56         66.14         7.72 o                         
   9  -3   7          5.60         11.27         7.55 o                         
  10  -3   7         36.35         36.07         9.56 o                         
  11  -3   7         49.42         60.29        19.61 o                         
  12  -3   7          0.50        -14.64        15.29 o                         
 -12  -2   7          2.86          9.41        14.39 o                         
 -11  -2   7          0.10          9.21         8.28 o                         
 -10  -2   7         14.64         28.49         9.14 o                         
  -9  -2   7         72.50         74.03        10.17 o                         
  -8  -2   7        123.81         92.77        11.17 o                         
  -7  -2   7         10.95          9.82         5.94 o                         
  -6  -2   7        598.51        541.07        11.29 o                         
  -5  -2   7        404.27        332.29         8.00 o                         
  -4  -2   7         88.98         82.74         4.93 o                         
  -3  -2   7         27.87         38.31         3.25 o                         
  -2  -2   7        102.25        102.87         3.62 o                         
  -1  -2   7       2283.61       2326.95        23.74 o                         
   0  -2   7        386.17        348.19         5.44 o                         
   1  -2   7         82.48         82.73         3.86 o                         
   2  -2   7       2044.63       2155.87        29.38 o                         
   3  -2   7        312.25        314.61         9.00 o                         
   4  -2   7       2995.79       3454.86        70.80 o                         
   5  -2   7         17.06          8.99         6.84 o                         
   6  -2   7          6.81          4.00         5.92 o                         
   7  -2   7        619.52        599.29        17.04 o                         
   8  -2   7         31.39         45.46         6.98 o                         
   9  -2   7         52.53         44.04        10.90 o                         
  10  -2   7        339.57        356.17        22.47 o                         
  11  -2   7        361.09        362.22        37.85 o                         
  12  -2   7          5.75          6.84        14.75 o                         
 -12  -1   7         20.70         23.67        12.57 o                         
 -11  -1   7         10.16         22.28         9.08 o                         
 -10  -1   7        160.03        171.38        14.23 o                         
  -9  -1   7        258.11        249.13        14.18 o                         
  -8  -1   7        358.26        289.03        21.44 o                         
  -7  -1   7          9.53          2.13         7.05 o                         
  -6  -1   7         31.92         36.07         4.53 o                         
  -5  -1   7        367.19        353.58         8.05 o                         
  -4  -1   7        223.31        213.88         7.80 o                         
  -3  -1   7        234.54        216.80         7.57 o                         
  -2  -1   7        240.15        222.41         5.84 o                         
  -1  -1   7        240.69        231.84         5.02 o                         
   0  -1   7        651.75        634.33         8.09 o                         
   1  -1   7         41.78         53.11         3.67 o                         
   2  -1   7        123.74        122.85         4.61 o                         
   3  -1   7        115.66        116.38         6.39 o                         
   4  -1   7        122.10        138.14         9.12 o                         
   5  -1   7        213.44        210.91        11.06 o                         
   6  -1   7         29.02          1.16        11.68 o                         
   7  -1   7          1.10         -6.06         6.06 o                         
   8  -1   7        171.64        178.02        16.89 o                         
   9  -1   7         16.46         10.75         7.93 o                         
  10  -1   7          5.01          1.30        12.57 o                         
  11  -1   7         48.57         69.08        18.35 o                         
  12  -1   7         18.14          3.96        26.63 o                         
 -12   0   7          1.96         12.49        13.28 o                         
 -11   0   7          0.81          3.86        11.30 o                         
 -10   0   7          0.12          4.02        10.82 o                         
  -9   0   7          1.90         12.93         8.74 o                         
  -8   0   7         13.20         16.82         7.12 o                         
  -7   0   7          2.17          2.69         7.36 o                         
  -6   0   7          0.01         -3.78         3.78 o                         
  -5   0   7          3.31          5.72         3.21 o                         
  -4   0   7          0.77         -0.68         2.75 o                         
  -3   0   7          0.03          3.28         2.46 o                         
  -2   0   7          0.93          1.32         1.97 o                         
  -1   0   7          4.37          5.55         2.68 o                         
   0   0   7          4.00          9.74         2.44 o                         
   1   0   7         25.00         21.73         2.92 o                         
   2   0   7         10.78         11.71         2.51 o                         
   3   0   7         21.90         21.06         3.96 o                         
   4   0   7          5.85          3.12         7.32 o                         
   5   0   7          5.75          3.27         4.59 o                         
   6   0   7          1.23          1.94         6.08 o                         
   7   0   7          9.16          8.44         6.27 o                         
   8   0   7          2.36         18.25        11.29 o                         
   9   0   7         13.59         30.27        11.27 o                         
  10   0   7          9.07         19.79        24.46 o                         
  11   0   7          2.37         11.15        17.62 o                         
 -12   1   7          0.68          5.53         6.16 o                         
 -11   1   7          0.47          4.25         7.87 o                         
 -10   1   7        132.94        133.44        10.39 o                         
  -9   1   7        129.41        157.96         9.85 o                         
  -8   1   7         99.98        114.17         7.45 o                         
  -7   1   7        178.81        172.62         8.21 o                         
  -6   1   7        357.12        327.29        12.90 o                         
  -5   1   7        199.61        186.03         7.42 o                         
  -4   1   7         98.00        103.81         4.92 o                         
  -3   1   7         28.44         34.31         3.45 o                         
  -2   1   7         15.01         19.06         2.68 o                         
  -1   1   7         10.28         15.32         3.69 o                         
   0   1   7         79.93         96.45         3.76 o                         
   1   1   7        335.70        386.47         7.36 o                         
   2   1   7        104.12        116.43         7.45 o                         
   3   1   7         86.63         98.90         7.33 o                         
   4   1   7          6.60          7.86         3.72 o                         
   5   1   7         37.07         32.38         7.27 o                         
   6   1   7          0.20         12.18         8.88 o                         
   7   1   7        120.97        125.79        10.43 o                         
   8   1   7         30.38         32.15         8.39 o                         
   9   1   7        117.00        110.42        14.80 o                         
  11   1   7          0.81          0.72        28.06 o                         
 -12   2   7          7.58         14.86         7.35 o                         
 -11   2   7         29.03         25.60         6.95 o                         
 -10   2   7         92.80         80.34         7.89 o                         
  -9   2   7          7.46          4.27         5.75 o                         
  -8   2   7         25.28         40.15         5.82 o                         
  -7   2   7          2.23         -0.29         6.60 o                         
  -6   2   7          9.48         18.21         4.62 o                         
  -5   2   7        125.45        136.15         6.45 o                         
  -4   2   7       1538.27       1607.28        19.60 o                         
  -3   2   7        794.85        793.22        11.59 o                         
  -2   2   7          9.71          9.91         2.86 o                         
  -1   2   7        436.06        445.82         7.75 o                         
   0   2   7         12.36         23.35         2.81 o                         
   1   2   7        230.22        265.64         5.47 o                         
   2   2   7       2612.42       2950.29        39.77 o                         
   3   2   7        594.99        676.14        13.22 o                         
   4   2   7         69.50         71.44         5.37 o                         
   5   2   7         71.42         69.76         7.63 o                         
   6   2   7        275.75        279.30        25.02 o                         
   7   2   7        105.46        114.21        10.10 o                         
   8   2   7        783.60        773.20        21.97 o                         
   9   2   7        207.66        229.26        23.96 o                         
  10   2   7         16.10          5.02        12.69 o                         
 -12   3   7          9.93         -2.68         5.48 o                         
 -11   3   7         16.16         19.35         6.81 o                         
 -10   3   7          4.40          6.37         4.92 o                         
  -9   3   7         16.51         11.70         5.57 o                         
  -8   3   7         23.11         31.59         5.92 o                         
  -7   3   7         15.91          9.99         5.36 o                         
  -6   3   7         53.78         77.02         6.21 o                         
  -5   3   7         17.75         17.51         4.76 o                         
  -4   3   7         46.04         54.94         4.84 o                         
  -3   3   7        315.75        305.13         7.49 o                         
  -2   3   7        229.52        210.60         6.74 o                         
  -1   3   7        161.43        160.87         5.81 o                         
   0   3   7        339.19        335.16         6.20 o                         
   1   3   7        153.14        164.53         5.69 o                         
   2   3   7         72.47         85.17         6.94 o                         
   3   3   7        196.09        198.50         7.81 o                         
   4   3   7        147.10        149.82         9.42 o                         
   5   3   7         66.88         66.77         7.02 o                         
   6   3   7         30.84         46.24        11.17 o                         
   7   3   7          4.43         19.82         7.14 o                         
   8   3   7        140.87        131.80        11.29 o                         
   9   3   7          4.53          4.14         9.07 o                         
  10   3   7          4.82         32.01        17.27 o                         
 -11   4   7          0.00         -3.33         6.68 o                         
 -10   4   7         80.45         82.73         6.12 o                         
  -9   4   7        218.18        244.83         8.54 o                         
  -8   4   7        133.22        142.17         8.46 o                         
  -7   4   7         85.78         94.85         6.47 o                         
  -6   4   7        165.19        159.21         9.33 o                         
  -5   4   7        705.85        695.35        11.50 o                         
  -4   4   7         15.69         11.94         4.23 o                         
  -3   4   7          7.06          3.64         3.92 o                         
  -2   4   7        108.78        108.04         6.18 o                         
  -1   4   7        654.73        676.92         9.38 o                         
   0   4   7         72.39         63.90         4.14 o                         
   1   4   7        112.77        122.18         5.86 o                         
   2   4   7        502.88        498.76        11.48 o                         
   3   4   7       1041.99       1074.45        28.16 o                         
   4   4   7         84.84         91.71         7.40 o                         
   5   4   7         30.44         13.82         6.81 o                         
   6   4   7        209.57        198.51        17.62 o                         
   7   4   7          1.15          9.17         8.04 o                         
   8   4   7        188.58        171.58        11.67 o                         
   9   4   7        258.79        255.51        14.14 o                         
  10   4   7         16.06          7.74         9.68 o                         
 -11   5   7          9.66         10.67        10.24 o                         
 -10   5   7          9.87         10.02         7.61 o                         
  -9   5   7         75.80         68.66         5.49 o                         
  -8   5   7          3.70          9.92         4.59 o                         
  -7   5   7         11.02         16.36         5.54 o                         
  -6   5   7          0.16         14.23         6.92 o                         
  -5   5   7        100.70        107.26         6.80 o                         
  -4   5   7         92.75        100.30         6.30 o                         
  -3   5   7         41.26         58.79         4.81 o                         
  -2   5   7         81.99         86.82         6.18 o                         
  -1   5   7        320.22        304.50         6.74 o                         
   0   5   7        576.16        571.47         8.53 o                         
   1   5   7        725.91        701.28        10.76 o                         
   2   5   7        480.11        485.73        11.45 o                         
   3   5   7        238.88        242.78        10.46 o                         
   4   5   7         36.97         37.01         7.39 o                         
   5   5   7         17.31         31.97         7.76 o                         
   6   5   7         45.61         40.57         6.74 o                         
   7   5   7         33.97         43.44        11.89 o                         
   8   5   7        183.07        199.97        12.82 o                         
   9   5   7         45.90         50.27         9.63 o                         
  10   5   7          9.55          9.36         9.34 o                         
 -10   6   7         28.81         33.30         5.39 o                         
  -9   6   7         92.50         81.39         5.64 o                         
  -8   6   7         18.41         13.15         6.55 o                         
  -7   6   7        384.01        396.34         8.73 o                         
  -6   6   7        169.35        204.36         8.32 o                         
  -5   6   7         99.78         97.85         6.07 o                         
  -4   6   7        166.33        171.34         8.80 o                         
  -3   6   7         19.65         35.40         4.51 o                         
  -2   6   7        252.00        262.56         9.98 o                         
  -1   6   7        203.16        231.29         7.28 o                         
   0   6   7        410.16        382.43         8.68 o                         
   1   6   7          1.22          0.60         5.24 o                         
   2   6   7         34.39         38.34         5.42 o                         
   3   6   7        186.56        200.03         9.54 o                         
   4   6   7       2065.68       2071.35        31.41 o                         
   5   6   7        923.79        921.32        18.27 o                         
   6   6   7          1.57          8.11         6.05 o                         
   7   6   7         47.39         18.63         9.65 o                         
   8   6   7         60.48         83.32        11.40 o                         
   9   6   7        204.15        216.09        12.41 o                         
  10   6   7          5.71         -6.28         8.74 o                         
 -10   7   7          2.73          0.18         4.34 o                         
  -9   7   7         29.73         32.32         4.26 o                         
  -8   7   7         15.79         14.85         4.94 o                         
  -7   7   7         37.15         46.43         6.64 o                         
  -6   7   7         64.65         56.43         5.16 o                         
  -5   7   7          1.55          8.27         4.90 o                         
  -4   7   7          8.74         24.69         4.68 o                         
  -3   7   7         88.11         97.27         6.11 o                         
  -2   7   7         99.71         95.02         6.23 o                         
  -1   7   7        109.37        111.88         6.76 o                         
   0   7   7         60.65         75.33         8.57 o                         
   1   7   7         51.01         49.79         6.07 o                         
   2   7   7         23.30         19.02         8.63 o                         
   3   7   7          9.06         -1.10         5.32 o                         
   4   7   7          7.66         10.30         5.60 o                         
   5   7   7         15.36         20.28         6.06 o                         
   6   7   7          1.22         -3.68         9.64 o                         
   7   7   7          0.22          6.23         6.15 o                         
   8   7   7          2.49          4.01         7.30 o                         
   9   7   7         30.44         51.97         8.86 o                         
  -9   8   7          0.00          4.08         8.88 o                         
  -8   8   7          2.22         -1.06         4.26 o                         
  -7   8   7         33.03         32.65         4.89 o                         
  -6   8   7         11.30          8.87         4.54 o                         
  -5   8   7         47.05         39.11         5.47 o                         
  -4   8   7        193.92        200.38         9.30 o                         
  -3   8   7         24.26         28.89         6.14 o                         
  -2   8   7         10.13         11.36         6.79 o                         
  -1   8   7        164.80        158.54        11.40 o                         
   0   8   7        110.92        129.19        10.98 o                         
   1   8   7         60.89         60.36         7.24 o                         
   2   8   7          0.34         -3.47         6.60 o                         
   3   8   7       1065.50       1055.60        18.92 o                         
   4   8   7        141.93        145.98         8.92 o                         
   5   8   7         57.48         51.88         7.14 o                         
   6   8   7        133.59        146.92        13.05 o                         
   7   8   7          4.47         11.97         6.37 o                         
   8   8   7          8.62         11.09         6.29 o                         
   9   8   7         11.77         28.10         6.49 o                         
  -8   9   7          2.20          1.41         7.10 o                         
  -7   9   7         65.45         58.23        12.06 o                         
  -6   9   7         62.71         53.72         4.96 o                         
  -5   9   7          8.77         14.82         7.59 o                         
  -4   9   7         10.08          8.42         8.71 o                         
  -3   9   7          4.35         -3.66         5.73 o                         
  -2   9   7         56.35         56.59         7.61 o                         
  -1   9   7         77.53         68.47         8.93 o                         
   0   9   7         45.59         33.33         8.96 o                         
   1   9   7          7.17         20.07         7.55 o                         
   2   9   7          6.44          8.73         6.71 o                         
   3   9   7         23.79         13.22         5.78 o                         
   4   9   7          0.81         -4.15         9.49 o                         
   5   9   7         20.60         24.52         6.72 o                         
   6   9   7          0.14         -3.46         7.74 o                         
   7   9   7         33.35         40.47         7.85 o                         
   8   9   7         20.43         23.03         8.99 o                         
  -7  10   7         19.29          9.12         7.01 o                         
  -6  10   7          7.82          2.89         6.71 o                         
  -5  10   7         33.68         30.62         4.82 o                         
  -4  10   7          3.95          9.36         6.13 o                         
  -3  10   7        156.43        139.75        11.13 o                         
  -2  10   7         55.68         39.07        13.43 o                         
  -1  10   7        149.13        155.22        13.49 o                         
   0  10   7          1.66         -1.63         8.29 o                         
   1  10   7         26.12         19.81        14.39 o                         
   2  10   7        598.46        635.33        34.59 o                         
   3  10   7         18.73         11.77         7.11 o                         
   4  10   7          9.19          7.63        10.38 o                         
   5  10   7         98.53         99.97        13.47 o                         
   6  10   7         47.97         45.97         6.98 o                         
   7  10   7          5.01         10.34         8.26 o                         
  -5  11   7         10.86         25.48        15.47 o                         
  -4  11   7          2.10         11.09         7.50 o                         
  -3  11   7         26.94         25.17         7.16 o                         
  -2  11   7         33.88         40.84         8.84 o                         
  -1  11   7          3.55          6.57         7.03 o                         
   0  11   7         26.62         20.09         9.38 o                         
   1  11   7          3.54         14.07         8.05 o                         
   2  11   7          0.62         14.58         9.11 o                         
   3  11   7          1.39          9.06         6.97 o                         
   4  11   7          3.76         -7.88         7.88 o                         
   5  11   7          7.92          3.53        15.83 o                         
  -3  12   7          6.51         -7.62         7.62 o                         
  -2  12   7          5.08          2.01         6.34 o                         
  -1  12   7         59.18         40.13        24.11 o                         
   0  12   7         17.70          6.48        11.87 o                         
   1  12   7         77.81         38.74        14.04 o                         
   2  12   7          3.96         -7.55         7.55 o                         
   3  12   7         13.96         15.86         7.30 o                         
  -2 -16   8        142.41        126.59        12.56 o                         
  -1 -16   8         10.85         24.46        14.03 o                         
   0 -16   8         23.99         23.03        12.60 o                         
   1 -16   8         24.73          7.20        13.31 o                         
   2 -16   8        101.08         74.89        14.76 o                         
  -5 -15   8          3.83          5.74         6.22 o                         
  -4 -15   8          0.66          0.06         6.16 o                         
  -3 -15   8         34.52         38.30         7.15 o                         
  -2 -15   8         30.63         19.41         7.51 o                         
  -1 -15   8         11.31         12.92         7.77 o                         
   0 -15   8          4.57          0.85         9.09 o                         
   1 -15   8          8.99         18.08        11.90 o                         
   2 -15   8         42.67         20.87        20.15 o                         
   3 -15   8         32.59         43.90        14.75 o                         
  -6 -14   8          4.04         -2.65         5.02 o                         
  -5 -14   8         11.95         18.06         4.24 o                         
  -4 -14   8         24.40         25.21         5.23 o                         
  -3 -14   8          0.76          5.47         5.74 o                         
  -2 -14   8         68.33         56.03         7.03 o                         
  -1 -14   8        816.13        475.02        35.76 o                         
   0 -14   8         26.78         42.11        15.95 o                         
   1 -14   8        104.31         91.49        12.16 o                         
   2 -14   8        122.33        129.96        19.97 o                         
   3 -14   8         20.76         35.23        16.01 o                         
   4 -14   8         31.26         39.58        22.67 o                         
   5 -14   8          1.24         15.03         7.05 o                         
  -8 -13   8          0.20          2.95         4.54 o                         
  -7 -13   8          5.79          6.51         4.52 o                         
  -6 -13   8          1.90          6.47         4.83 o                         
  -5 -13   8          4.65         20.58         5.11 o                         
  -4 -13   8         55.84         77.75         7.01 o                         
  -3 -13   8         19.23         12.07         5.22 o                         
  -2 -13   8         43.11         30.85         7.13 o                         
  -1 -13   8        227.79        213.85        14.51 o                         
   0 -13   8          0.07          1.64         9.37 o                         
   1 -13   8        111.40         98.50        25.25 o                         
   2 -13   8         36.54         34.99        11.16 o                         
   3 -13   8         35.56         27.24        10.60 o                         
   4 -13   8         15.00         11.95         7.72 o                         
   5 -13   8          1.00         28.57         9.76 o                         
   6 -13   8         31.49         44.22        13.09 o                         
   7 -13   8          0.25         -6.74         6.74 o                         
   8 -13   8          3.31         32.74         9.72 o                         
  -9 -12   8         10.77         16.66         6.19 o                         
  -8 -12   8         14.84         16.07         5.67 o                         
  -7 -12   8        160.83        144.63         9.25 o                         
  -6 -12   8          5.47         -4.95         4.95 o                         
  -5 -12   8          4.45          7.12         5.67 o                         
  -4 -12   8          4.33          5.97         5.19 o                         
  -3 -12   8        232.99        244.46         9.10 o                         
  -2 -12   8        210.05        207.59        11.85 o                         
  -1 -12   8        202.34        175.93        10.88 o                         
   0 -12   8        156.56        169.67        12.04 o                         
   1 -12   8        313.71        291.13        14.19 o                         
   2 -12   8         11.63          9.46         7.01 o                         
   3 -12   8        339.67        320.09        11.01 o                         
   4 -12   8         39.62          7.93         7.87 o                         
   5 -12   8          1.52         -5.46         6.39 o                         
   6 -12   8         23.29         16.22         9.51 o                         
   7 -12   8         35.72         41.28         9.09 o                         
   8 -12   8         61.06         92.34        10.28 o                         
   9 -12   8         11.52         23.02        10.07 o                         
  -9 -11   8         11.56         15.86         7.90 o                         
  -8 -11   8          5.81         -0.53         5.96 o                         
  -7 -11   8          0.01         11.05         4.94 o                         
  -6 -11   8         20.98         17.63         5.97 o                         
  -5 -11   8         83.62         75.91         8.20 o                         
  -4 -11   8         40.43         46.54         5.99 o                         
  -3 -11   8         65.40         96.06         7.73 o                         
  -2 -11   8         62.97         52.15         5.84 o                         
  -1 -11   8         48.16         35.79         6.10 o                         
   0 -11   8         53.73         45.16         5.92 o                         
   1 -11   8         18.52          9.22         7.31 o                         
   2 -11   8        105.69        107.92         7.60 o                         
   3 -11   8         88.35         77.33         6.09 o                         
   4 -11   8         56.06         50.54         7.46 o                         
   5 -11   8         67.06         70.15         6.86 o                         
   6 -11   8         97.62        104.06         7.73 o                         
   7 -11   8        160.35        159.13        10.32 o                         
   8 -11   8          6.74         10.07         5.84 o                         
   9 -11   8          0.56          5.46        13.08 o                         
 -10 -10   8          4.33         10.53         5.17 o                         
  -9 -10   8         13.76         16.19         5.95 o                         
  -8 -10   8         20.84         38.31         6.30 o                         
  -7 -10   8        150.82        150.44         8.96 o                         
  -6 -10   8          4.69         10.86         6.06 o                         
  -5 -10   8          5.57          6.17         6.06 o                         
  -4 -10   8        333.36        387.53        11.36 o                         
  -3 -10   8        570.31        620.15        12.69 o                         
  -2 -10   8        192.47        202.72         8.94 o                         
  -1 -10   8        121.87        124.89         7.55 o                         
   0 -10   8          9.17          3.30         4.65 o                         
   1 -10   8         40.23         51.35         5.01 o                         
   2 -10   8        304.10        298.27         9.22 o                         
   3 -10   8          1.51          8.52         5.05 o                         
   4 -10   8        242.16        248.49         9.74 o                         
   5 -10   8         12.11         10.45         4.70 o                         
   6 -10   8        198.97        213.46        10.51 o                         
   7 -10   8         28.46         32.74         5.56 o                         
   8 -10   8          0.42         -1.31         8.15 o                         
   9 -10   8          5.96         19.55         5.13 o                         
  10 -10   8         58.17         52.16         8.28 o                         
 -10  -9   8          1.56         -4.83         5.51 o                         
  -9  -9   8         22.46         28.26         6.80 o                         
  -8  -9   8         46.71         38.75        10.41 o                         
  -7  -9   8         31.63         36.20         5.83 o                         
  -6  -9   8          0.22         13.58         5.39 o                         
  -5  -9   8        133.58        132.38         8.35 o                         
  -4  -9   8          6.57         15.19         5.23 o                         
  -3  -9   8         64.05         82.99         7.61 o                         
  -2  -9   8         23.58         27.86         4.77 o                         
  -1  -9   8         57.83         56.28         4.80 o                         
   0  -9   8         62.11         51.43         4.52 o                         
   1  -9   8         89.36         89.17         5.83 o                         
   2  -9   8         17.89         11.56         5.35 o                         
   3  -9   8        210.92        222.19         7.56 o                         
   4  -9   8         12.47         20.23         5.09 o                         
   5  -9   8         27.84         32.90         6.25 o                         
   6  -9   8        200.26        185.49         9.53 o                         
   7  -9   8         86.93         87.30         8.37 o                         
   8  -9   8         17.21         35.21         6.91 o                         
   9  -9   8        112.18        110.30         8.14 o                         
  10  -9   8         17.21         28.53         7.25 o                         
 -11  -8   8          1.45         -6.38         8.17 o                         
 -10  -8   8          8.22          6.35        11.17 o                         
  -9  -8   8          9.61          4.23         6.59 o                         
  -8  -8   8         80.79         77.74         9.50 o                         
  -7  -8   8         48.08         32.88         6.02 o                         
  -6  -8   8       1904.69       2000.69        24.56 o                         
  -5  -8   8         74.48         84.84         6.47 o                         
  -4  -8   8         16.06         16.35         4.67 o                         
  -3  -8   8          1.01          4.55         3.85 o                         
  -2  -8   8        494.52        504.96        10.20 o                         
  -1  -8   8         76.34         95.85         5.72 o                         
   0  -8   8       2388.98       2424.22        23.81 o                         
   1  -8   8        681.19        722.33        11.74 o                         
   2  -8   8         11.88         11.53         4.27 o                         
   3  -8   8       2433.65       2450.63        28.64 o                         
   4  -8   8       1151.27       1093.49        15.91 o                         
   5  -8   8         42.49         77.78         5.72 o                         
   6  -8   8        126.42        112.13         8.44 o                         
   7  -8   8        676.30        652.09        13.27 o                         
   8  -8   8         11.85         15.20         6.34 o                         
   9  -8   8        204.29        222.20        12.79 o                         
  10  -8   8         51.99         60.72         6.79 o                         
  11  -8   8          6.57         15.92        10.05 o                         
 -11  -7   8          0.67          8.57         8.50 o                         
 -10  -7   8         11.58         15.91         6.90 o                         
  -9  -7   8          2.37          7.35         7.16 o                         
  -8  -7   8         15.62         16.39         8.55 o                         
  -7  -7   8          1.32         14.34         6.56 o                         
  -6  -7   8        259.06        268.72        12.28 o                         
  -5  -7   8        196.41        206.25         8.40 o                         
  -4  -7   8         81.76         94.14         6.74 o                         
  -3  -7   8        227.83        214.30         7.15 o                         
  -2  -7   8         96.35         87.68         5.14 o                         
  -1  -7   8        279.36        280.40         6.30 o                         
   0  -7   8          8.25          6.03         3.11 o                         
   1  -7   8         48.59         51.05         3.93 o                         
   2  -7   8         40.74         40.92         4.00 o                         
   3  -7   8         80.19         87.51         8.21 o                         
   4  -7   8         44.56         42.61         5.28 o                         
   5  -7   8         21.78         20.83         4.39 o                         
   6  -7   8          3.88          3.17         5.39 o                         
   7  -7   8         19.95         22.66         6.24 o                         
   8  -7   8         20.37         11.56         7.28 o                         
   9  -7   8         20.18         29.90         6.05 o                         
  10  -7   8          3.78          6.72         7.05 o                         
  11  -7   8         17.28          6.25         6.67 o                         
 -12  -6   8         13.40         -5.23         6.34 o                         
 -11  -6   8         88.83         85.21        14.93 o                         
 -10  -6   8         19.35         23.07         8.33 o                         
  -9  -6   8         87.87         83.07         8.07 o                         
  -8  -6   8        411.96        412.76        12.86 o                         
  -7  -6   8       1011.92       1065.55        20.44 o                         
  -6  -6   8        539.93        561.05        15.11 o                         
  -5  -6   8        129.16        115.86        13.70 o                         
  -4  -6   8        766.77        875.59        13.35 o                         
  -3  -6   8          0.17          2.43         2.77 o                         
  -2  -6   8         33.41         44.85         3.10 o                         
  -1  -6   8        645.73        516.10         7.46 o                         
   0  -6   8       2319.10       2430.25        19.72 o                         
   1  -6   8          9.50         13.51         2.69 o                         
   2  -6   8       1376.54       1583.35        19.62 o                         
   3  -6   8        137.07        135.93         6.78 o                         
   4  -6   8          6.44          1.20         4.37 o                         
   5  -6   8        119.45        130.39         7.25 o                         
   6  -6   8        627.81        653.94        14.76 o                         
   7  -6   8        120.72        100.36         7.71 o                         
   8  -6   8          2.36          9.99         6.78 o                         
   9  -6   8         16.30         16.48         5.79 o                         
  10  -6   8         19.44         18.65         6.83 o                         
  11  -6   8          7.12         18.76        10.05 o                         
  12  -6   8          3.51          8.77        12.95 o                         
 -12  -5   8         23.61          4.81        22.85 o                         
 -11  -5   8          0.04         13.08        17.99 o                         
 -10  -5   8          4.54         14.41         8.38 o                         
  -9  -5   8          4.53         17.40         6.46 o                         
  -8  -5   8          4.51         13.93         6.76 o                         
  -7  -5   8          6.10         12.05         6.50 o                         
  -6  -5   8        175.64        178.86        10.02 o                         
  -5  -5   8        337.98        325.66         9.95 o                         
  -4  -5   8         94.74        116.69         5.35 o                         
  -3  -5   8         24.20         17.42         3.11 o                         
  -2  -5   8         25.02         20.29         2.52 o                         
  -1  -5   8         30.18         32.10         2.42 o                         
   0  -5   8        141.45        166.99         4.58 o                         
   1  -5   8         34.31         36.43         2.75 o                         
   2  -5   8        890.15        892.89        10.49 o                         
   3  -5   8        419.55        451.71         9.16 o                         
   4  -5   8         40.88         49.45         5.91 o                         
   5  -5   8         98.29        102.83         7.72 o                         
   6  -5   8        404.62        419.70        11.33 o                         
   7  -5   8         18.80         11.46         5.95 o                         
   8  -5   8          4.36         -0.40         7.05 o                         
   9  -5   8          9.33          5.03         8.42 o                         
  10  -5   8          1.35         12.14         8.82 o                         
  11  -5   8          2.11          0.04         9.36 o                         
  12  -5   8          5.75         13.62         8.63 o                         
 -12  -4   8          0.04         10.60         7.58 o                         
 -11  -4   8          1.55         -8.47         8.96 o                         
 -10  -4   8        157.74        149.83        16.64 o                         
  -9  -4   8          7.09          6.58         7.89 o                         
  -8  -4   8        612.54        661.91        16.95 o                         
  -7  -4   8          0.17          3.09         7.43 o                         
  -6  -4   8         17.33         18.75        10.61 o                         
  -5  -4   8        874.23        783.64        13.96 o                         
  -4  -4   8       1942.52       1927.15        23.54 o                         
  -3  -4   8       2342.44       2434.99        27.86 o                         
  -2  -4   8         39.51         24.82         2.51 o                         
  -1  -4   8        340.40        350.59         5.56 o                         
   0  -4   8       5795.22       6212.74        49.76 o                         
   1  -4   8       3120.94       3161.09        31.69 o                         
   2  -4   8        271.13        281.70         8.77 o                         
   3  -4   8       1130.13       1200.51        22.25 o                         
   4  -4   8        504.15        530.91        14.02 o                         
   5  -4   8        563.52        575.18        14.01 o                         
   6  -4   8        190.88        195.86         9.74 o                         
   7  -4   8          1.03          5.06         6.49 o                         
   8  -4   8        198.13        160.20        10.38 o                         
   9  -4   8         44.90         38.75         7.99 o                         
  10  -4   8         44.45         56.24        11.88 o                         
  11  -4   8         18.47          9.79        14.21 o                         
  12  -4   8         30.95         33.24         8.89 o                         
 -12  -3   8         28.86         16.56         7.92 o                         
 -11  -3   8          3.33          9.71        10.55 o                         
 -10  -3   8         13.92         -3.61         8.06 o                         
  -9  -3   8          0.64         -7.44         7.44 o                         
  -8  -3   8         10.42          6.62         6.78 o                         
  -7  -3   8         75.96         68.12         7.70 o                         
  -6  -3   8         24.12         25.73         5.54 o                         
  -5  -3   8        168.56        151.00         7.08 o                         
  -4  -3   8        238.38        236.45         6.88 o                         
  -3  -3   8       1616.95       1636.43        21.89 o                         
  -2  -3   8       1440.08       1423.43        18.89 o                         
  -1  -3   8       4431.89       4320.43        51.61 o                         
   0  -3   8       3947.91       3827.10        33.14 o                         
   1  -3   8        960.20        949.75        11.05 o                         
   2  -3   8         85.97         93.03         4.48 o                         
   3  -3   8       1601.29       1683.71        41.00 o                         
   4  -3   8        727.56        693.69        14.99 o                         
   5  -3   8        525.58        497.60        14.42 o                         
   6  -3   8        738.07        731.10        15.32 o                         
   7  -3   8         28.13         31.81         7.95 o                         
   8  -3   8        132.83        124.58        10.09 o                         
   9  -3   8         22.90         17.82         7.79 o                         
  10  -3   8         33.40         50.91        31.66 o                         
  11  -3   8          3.19          3.16        11.11 o                         
  12  -3   8         21.45         28.15        10.25 o                         
 -12  -2   8          0.63         -0.05         8.71 o                         
 -11  -2   8         32.18         40.14        18.02 o                         
 -10  -2   8         51.45         69.17         9.56 o                         
  -9  -2   8         28.34         43.91         8.04 o                         
  -8  -2   8        154.80        153.09        10.40 o                         
  -7  -2   8        336.62        333.59        10.35 o                         
  -6  -2   8        282.28        331.82         9.56 o                         
  -5  -2   8         87.16        110.54         8.16 o                         
  -4  -2   8        242.00        276.29         9.43 o                         
  -3  -2   8       1004.61        934.44        16.28 o                         
  -2  -2   8        194.63        191.74         5.18 o                         
  -1  -2   8        401.60        402.11         7.39 o                         
   0  -2   8       1423.21       1431.05        15.77 o                         
   1  -2   8        679.93        696.25        10.63 o                         
   2  -2   8       1889.05       1940.98        27.42 o                         
   3  -2   8        601.28        597.82        19.84 o                         
   4  -2   8       1734.20       1716.30        46.97 o                         
   5  -2   8          6.36          1.69         4.53 o                         
   6  -2   8         91.33         85.11         7.44 o                         
   7  -2   8         91.03         68.96         7.87 o                         
   8  -2   8        352.47        342.65        14.62 o                         
   9  -2   8        179.24        161.38        12.32 o                         
  10  -2   8         50.67         39.99        12.33 o                         
  11  -2   8          1.06         -1.59        11.64 o                         
  12  -2   8          8.00          2.52        17.27 o                         
 -12  -1   8          0.34         -6.31         6.31 o                         
 -11  -1   8          5.80         -2.64        10.59 o                         
 -10  -1   8         10.57         23.32         6.64 o                         
  -9  -1   8         18.04         17.34         7.38 o                         
  -8  -1   8        113.37        134.47        10.21 o                         
  -7  -1   8         79.82         97.66         7.06 o                         
  -6  -1   8         56.24         52.93         5.69 o                         
  -5  -1   8        191.51        173.50        10.88 o                         
  -4  -1   8        465.79        419.69         8.75 o                         
  -3  -1   8        189.42        164.90         5.62 o                         
  -2  -1   8          1.96          2.63         2.49 o                         
  -1  -1   8        112.85        105.07         4.73 o                         
   0  -1   8        977.86        967.98        14.11 o                         
   1  -1   8       2420.94       2486.00        33.71 o                         
   2  -1   8       1113.15       1061.72        16.40 o                         
   3  -1   8       1047.11       1035.03        35.34 o                         
   4  -1   8         39.73         31.92         5.54 o                         
   5  -1   8        133.66        130.90         8.02 o                         
   6  -1   8          0.82          5.46         6.50 o                         
   7  -1   8         33.80         29.76         6.32 o                         
   8  -1   8        297.12        278.31        14.64 o                         
   9  -1   8          9.41          8.73         7.41 o                         
  10  -1   8        143.76        122.75        25.56 o                         
  11  -1   8          0.75         -5.40        15.47 o                         
  12  -1   8          1.59          9.36        17.27 o                         
 -12   0   8         22.10         16.52         7.88 o                         
 -11   0   8         29.81         27.03         7.23 o                         
 -10   0   8         24.31         33.12         7.86 o                         
  -9   0   8         17.33         12.65         6.44 o                         
  -8   0   8        170.47        157.18         9.24 o                         
  -7   0   8        703.68        745.54        12.66 o                         
  -6   0   8       1020.50        972.77        16.46 o                         
  -5   0   8         10.61          9.91         4.28 o                         
  -4   0   8        366.74        336.94         8.17 o                         
  -3   0   8       2137.77       2199.92        25.94 o                         
  -2   0   8         27.79         39.71         3.13 o                         
  -1   0   8       2098.76       1995.04        24.96 o                         
   0   0   8        353.61        383.65         8.76 o                         
   1   0   8       3095.50       3424.54        45.06 o                         
   2   0   8       1957.71       2046.68        36.94 o                         
   3   0   8         45.26         99.74         5.96 o                         
   4   0   8        157.90        187.33        10.05 o                         
   5   0   8        320.01        356.11        10.03 o                         
   6   0   8        129.10        147.16         8.71 o                         
   7   0   8        231.09        203.25        11.26 o                         
   8   0   8         40.28         46.94         8.16 o                         
   9   0   8        279.83        294.88        36.02 o                         
  10   0   8        494.61        480.15        24.87 o                         
  11   0   8         79.20         63.34        20.15 o                         
 -12   1   8          3.37          5.56         6.79 o                         
 -11   1   8          0.78         -2.34        11.01 o                         
 -10   1   8          8.49         14.92        10.26 o                         
  -9   1   8          5.06         22.55         6.64 o                         
  -8   1   8          4.16          8.08         5.81 o                         
  -7   1   8         26.94         34.70         5.82 o                         
  -6   1   8         20.32         22.55         4.54 o                         
  -5   1   8        207.32        210.57         8.34 o                         
  -4   1   8        469.24        434.70         9.28 o                         
  -3   1   8        667.62        611.03         9.89 o                         
  -2   1   8        146.22        131.14         5.01 o                         
  -1   1   8         19.81         29.37         3.01 o                         
   0   1   8        127.23        123.42         4.29 o                         
   1   1   8        464.07        440.17         9.19 o                         
   2   1   8       1211.69       1195.56        19.09 o                         
   3   1   8        295.10        287.36         8.77 o                         
   4   1   8        226.59        195.72         7.62 o                         
   5   1   8         57.25         53.43         6.03 o                         
   6   1   8         74.15         71.13         6.83 o                         
   7   1   8         78.25         91.16        10.00 o                         
   8   1   8         21.63         18.17        11.85 o                         
   9   1   8         24.07          2.74        12.27 o                         
  10   1   8          4.93         -7.36        30.57 o                         
  11   1   8         16.48         13.68        20.15 o                         
 -12   2   8         31.31         20.50         7.88 o                         
 -11   2   8          9.30         14.16         6.79 o                         
 -10   2   8        174.48        174.04        11.12 o                         
  -9   2   8          0.13          4.04         6.11 o                         
  -8   2   8        267.50        231.14        10.03 o                         
  -7   2   8        117.20         98.91         7.54 o                         
  -6   2   8        262.74        270.72         8.82 o                         
  -5   2   8        205.47        247.59         8.72 o                         
  -4   2   8        106.03        107.97         6.14 o                         
  -3   2   8        505.19        563.09         9.86 o                         
  -2   2   8        357.14        339.18         7.78 o                         
  -1   2   8       1863.48       1757.64        23.43 o                         
   0   2   8       2400.52       2555.28        26.62 o                         
   1   2   8        721.33        737.84        12.02 o                         
   2   2   8         21.29         34.53         4.80 o                         
   3   2   8       1082.45       1078.81        18.49 o                         
   4   2   8          1.82          1.46         4.07 o                         
   5   2   8        255.99        272.91        11.71 o                         
   6   2   8         89.87         93.51         7.97 o                         
   7   2   8       1013.49       1007.96        19.55 o                         
   8   2   8        208.99        188.08        13.78 o                         
   9   2   8        205.92        195.32        16.26 o                         
  10   2   8         58.95         48.76        21.95 o                         
 -11   3   8          0.47          3.60         7.85 o                         
 -10   3   8         30.60         33.40         5.06 o                         
  -9   3   8         17.78         18.27         5.71 o                         
  -8   3   8          7.10         12.25         5.14 o                         
  -7   3   8         15.61         17.45         5.48 o                         
  -6   3   8         19.01         18.99         5.45 o                         
  -5   3   8         24.96         30.55         5.44 o                         
  -4   3   8         38.93         36.36         4.63 o                         
  -3   3   8        525.41        450.16         9.48 o                         
  -2   3   8       1203.08       1131.48        16.29 o                         
  -1   3   8        889.17        835.20        11.47 o                         
   0   3   8        201.51        189.49         5.62 o                         
   1   3   8         70.95         93.97         5.96 o                         
   2   3   8        253.15        295.29         9.28 o                         
   3   3   8        309.33        285.14         9.09 o                         
   4   3   8        141.67        116.71         8.39 o                         
   5   3   8        548.20        524.44        14.02 o                         
   6   3   8        175.84        177.65        13.91 o                         
   7   3   8        182.58        190.21        10.25 o                         
   8   3   8         36.34         53.96         9.09 o                         
   9   3   8         17.98         25.68        13.83 o                         
  10   3   8         45.86         82.63        15.65 o                         
 -11   4   8         31.28         23.74         6.19 o                         
 -10   4   8         97.42        105.89         6.95 o                         
  -9   4   8        257.01        290.19        10.36 o                         
  -8   4   8          6.21         12.86         5.07 o                         
  -7   4   8          2.66          5.74         4.85 o                         
  -6   4   8         10.98          7.53         4.85 o                         
  -5   4   8        219.95        245.26         9.40 o                         
  -4   4   8          5.15          9.73         5.57 o                         
  -3   4   8        174.96        161.26         8.15 o                         
  -2   4   8         74.96         74.87         5.35 o                         
  -1   4   8        121.59        123.68         5.42 o                         
   0   4   8         27.79         24.48         3.35 o                         
   1   4   8         13.15         26.43         3.89 o                         
   2   4   8       1036.48        960.87        13.75 o                         
   3   4   8         65.69         71.19         8.77 o                         
   4   4   8        176.74        178.93         9.66 o                         
   5   4   8         86.51         78.98         8.98 o                         
   6   4   8       1263.57       1267.92        22.99 o                         
   7   4   8          0.42          3.13         7.73 o                         
   8   4   8         55.91         44.17         6.79 o                         
   9   4   8         10.62         15.08         7.32 o                         
  10   4   8         64.74         58.90        15.12 o                         
 -10   5   8          4.18          7.46         4.82 o                         
  -9   5   8         13.77         15.35         4.35 o
[truncated: 365,473 more chars]
